# Supplementary material for: Identification of Putative Mek1 Substrates during Meiosis in Saccharomyces cerevisiae Using Quantitative Phosphoproteomics
Source: PLoS One. 2016 May 23;11(5):e0155931. doi: 10.1371/journal.pone.0155931 (PMC4877051; doi:10.1371/journal.pone.0155931)
Supplement: S1 Table — The non-redundant phosphopeptides are listed alphabetically by gene name. Phosphorylation is indicated by “+80” immediately following the modified amino acid in the peptide sequence. The amino acid position within the protein is indicated in brackets after the open reading frame (ORF) name. “L area” and “H area” indicate the integrated peptide intensities defined as the area under the curve of the peptide elution peak. “L/H” is the ratio of the L and H areas. (XLSX) [file pone.0155931.s001.xlsx]

## Sheet: Total Phosphopeptides
ORF:[Site]	Peptide	Gene	L Area	H Area	L/H Ratio	Log2
YBR236C:[141]	NLS+80PIIK	ABD1	540000	502000	1.0757	0.105272
YKL112W:[467]	SNS+80IDYAK	ABF1	66800000	73900000	0.903924	-0.145726
YKL112W:[161]	S+80NEVNGNNDDDADANNIFK	ABF1	2080000	2340000	0.888889	-0.169925
YKL112W:[618]	NVVDENLINDMDS+80EDAHK	ABF1	1730000	2150000	0.804651	-0.313565
YKL112W:[478]	HQEISS+80AGTSSNTTK	ABF1	1970000	3850000	0.511688	-0.966663
YKL112W:[720]	ADDEEDLS+80DENIQPELR	ABF1	16900000	50500000	0.334653	-1.57926
YKL112W:[459]	MGEYNDLQPSSSSNNNNNNDGELS+80GTNLR	ABF1	3720000	12700000	0.292913	-1.77145
YKL112W:[189]	NDT+80EDDSINK	ABF1	74600	1180000	0.0632203	-3.98347
YKL112W:[256]	NAVANVDS+80QSNNK	ABF1	47600	1190000	0.04	-4.64386
YKL112W:[193]	NDTEDDS+80INKASIDR	ABF1	420000	11300000	0.0371681	-4.74979
YKL112W:[215]	GLDDESGPTHGNDS+80GNHR	ABF1	141000	3920000	0.0359694	-4.79709
YKL112W:[207]	GLDDES+80GPTHGNDSGNHR	ABF1	37200	3040000	0.0122368	-6.35262
YCR088W:[157]	AST+80PPVKK	ABP1	65800000	98900000	0.665319	-0.587883
YCR088W:[183]	TPS+80PAPAAK	ABP1	15300000	27200000	0.5625	-0.830075
YCR088W:[165, 174]	SFT+80PSKSPAPVS+80K	ABP1	4000000	7710000	0.518807	-0.946731
YCR088W:[515]	SS+80AAPPPPPR	ABP1	946000	1940000	0.487629	-1.03614
YCR088W:[167]	SFTPS+80KSPAPVSK	ABP1	1910000	4260000	0.448357	-1.15728
YCR088W:[169]	SFTPSKS+80PAPVSK	ABP1	24100000	56400000	0.427305	-1.22666
YCR088W:[165]	SFT+80PSKSPAPVSK	ABP1	3550000	8360000	0.424641	-1.23568
YCR088W:[181, 183]	KEPVKT+80PS+80PAPAAK	ABP1	18300000	45500000	0.402198	-1.31402
YCR088W:[165, 169]	SFT+80PSKS+80PAPVSK	ABP1	11800000	29400000	0.401361	-1.31703
YCR088W:[296]	DSEFNSFLGTTKPPSMTESS+80LK	ABP1	1000	515000	0.00194175	-9.00843
YOR239W:[150]	SSVEESDAIQEGVAEETEGIAT+80PK	ABP140	683000	1230000	0.555285	-0.848701
YNR016C:[1114]	AYT+80IGDIR	ACC1	763000	452000	1.68805	0.75536
YNR016C:[1157]	AVS+80VSDLSYVANSQSSPLR	ACC1	177000000	150000000	1.18	0.238787
YNR016C:[234]	GC+57C+57TS+80PEDGLQK	ACC1	1220000	1110000	1.0991	0.136321
YNR016C:[233]	GC+57C+57T+80SPEDGLQK	ACC1	517000	554000	0.933213	-0.0997217
YNR016C:[2]	S+80EESLFESSPQK	ACC1	1420000	2470000	0.574899	-0.79862
YLR131C:[80]	DLDIPLVPS+80PK	ACE2	85900	50100	1.71457	0.777848
YLR131C:[709]	SLLDS+80PHDTSPVK	ACE2	948000	988000	0.959514	-0.059624
YLR144C:[68]	TPSSSNPLADS+80QVNSDNIFQSPVLSNLK	ACF2	3760000	1910000	1.96859	0.97716
YLR144C:[61]	TPSS+80SNPLADSQVNSDNIFQSPVLSNLK	ACF2	4420000	5010000	0.882236	-0.180764
YJR083C:[71]	STTNQS+80PVSDHASPISTDQDLIYK	ACF4	2630000	1030000	2.5534	1.35242
YJR083C:[71, 74]	STTNQS+80PVS+80DHASPISTDQDLIYK	ACF4	2380000	2130000	1.11737	0.160108
YJR083C:[62]	LAIPISS+80PQR	ACF4	2990000	3380000	0.884615	-0.176878
YBL015W:[241]	DQVPPNT+80PSDDMSR	ACH1	492000	421000	1.16865	0.224838
YPL267W:[161]	SLPSFIT+80PPR	ACM1	23600000	23800000	0.991597	-0.0121747
YPL267W:[188]	S+80TDDVSEK	ACM1	3620000	4620000	0.78355	-0.351903
YPL267W:[126]	DLS+80VDEFK	ACM1	3720000	5320000	0.699248	-0.516124
YAL054C:[699]	ILAGESDQLGDVSTLS+80NPGIVR	ACS1	2900000	484000	5.99174	2.58297
YAL054C:[266]	IVDDALRET+80PGVR	ACS1	4460000	4040000	1.10396	0.142688
YAL054C:[282]	TNNPS+80VAFHAPR	ACS1	1540000	1430000	1.07692	0.106915
YAL054C:[278]	KT+80NNPSVAFHAPR	ACS1	794000	805000	0.986335	-0.0198498
YAL054C:[415]	VTQFYVAPT+80ALR	ACS1	331000	352000	0.940341	-0.0887442
YAL054C:[426]	AGDS+80YIENHSLK	ACS1	7600000	10300000	0.737864	-0.438573
YAL054C:[66]	IATHY+80SPHLDGLQDYQR	ACS1	2740000	3730000	0.734584	-0.445
YAL054C:[307]	TYYPC+57T+80PVDSEDPLFLLYTSGSTGAPK	ACS1	136000	194000	0.701031	-0.51245
YAL054C:[67]	LQPAIATHYS+80PHLDGLQDYQR	ACS1	3640000	5200000	0.7	-0.514573
YAL054C:[55]	IVPQRPIS+80DR	ACS1	193000000	288000000	0.670139	-0.577468
YAL054C:[64]	LQPAIAT+80HYSPHLDGLQDYQR	ACS1	7990000	12000000	0.665833	-0.586767
YAL054C:[45]	EHEYEHLTS+80VK	ACS1	782000	1340000	0.583582	-0.776992
YAL054C:[697]	KILAGESDQLGDVST+80LSNPGIVR	ACS1	166000	295000	0.562712	-0.829532
YAL054C:[427]	RAGDSY+80IENHSLK	ACS1	725000	1310000	0.553435	-0.853514
YAL054C:[696]	ILAGESDQLGDVS+80TLSNPGIVR	ACS1	972000	1960000	0.495918	-1.01183
YAL054C:[16]	LEEQSS+80EIDKLK	ACS1	8510000	17300000	0.491908	-1.02354
YAL054C:[15]	LEEQS+80SEIDKLK	ACS1	7970000	21800000	0.365596	-1.45168
YAL054C:[4]	PS+80AVQSSK	ACS1	2000000	5930000	0.337268	-1.56803
YAL054C:[582]|YLR153C:[539]	VDDVVNVS+80GHR	ACS1|ACS2	2760000	3360000	0.821429	-0.283793
YLR153C:[648]	KVAS+80NEAEQLGDLTTL	ACS2	2820000	3340000	0.844311	-0.244153
YNL220W:[143]	GIGPTYS+80TK	ADE12	1480000	2790000	0.530466	-0.914668
YGR204W:[322]	LLTPVPS+80DIDISR	ADE3	2770000	2040000	1.35784	0.441317
YGR204W:[318]	LLT+80PVPSDIDISR	ADE3	3700000	3700000	1	0
YOL086C:[324]	VVGLS+80TLPEIYEK	ADH1	96100	77700	1.23681	0.306622
YOL086C:[325]	VVGLST+80LPEIYEK	ADH1	115000	98600	1.16633	0.221974
YMR303C:[316]|YOL086C:[316]	GLVKS+80PIK	ADH2|ADH1	23800000	26300000	0.904943	-0.144101
YMR303C:[290]|YOL086C:[290]	SIS+80IVGSYVGNR	ADH2|ADH1	450000	700000	0.642857	-0.63743
YBR145W:[305]|YMR303C:[302]|YOL086C:[302]	ADT+80REALDFFAR	ADH5|ADH2|ADH1	485000	432000	1.12269	0.166953
YMR318C:[359]	FTLVGYDKEFS+80D	ADH6	1240000	1750000	0.708571	-0.497015
YCR011C:[702]	S+80LLRDEEDVEGTDGR	ADP1	3330000	4940000	0.674089	-0.568989
YCR011C:[659]	NIS+80DLEAGTDTNDIDNTIHQTTFTSSDGTTQR	ADP1	1400000	2770000	0.505415	-0.984459
YDR216W:[365]	AYNDHLFSVS+80ESDETSPMNSELNDTK	ADR1	887000	627000	1.41467	0.500469
YDR216W:[323]	LPESANNYTYSS+80GSPTR	ADR1	4660000	3300000	1.41212	0.497864
YDR216W:[325]	LPESANNYTYSSGS+80PTR	ADR1	4490000	3360000	1.33631	0.418254
YDR216W:[188, 193]	FQT+80PTYGT+80PDNGNFLNR	ADR1	851000	799000	1.06508	0.0909636
YDR216W:[620]	FSHDSSESVMDS+80NPNLLSK	ADR1	663000	657000	1.00913	0.0131155
YDR216W:[475]	SNEIDLSHLNLSNS+80PISPHK	ADR1	1210000	1200000	1.00833	0.0119726
YDR216W:[1062]	MNS+80PELPR	ADR1	3130000	3390000	0.923304	-0.115123
YDR216W:[613]	FSHDS+80SESVMDSNPNLLSK	ADR1	2980000	3250000	0.916923	-0.125127
YDR216W:[193]	FQTPTYGT+80PDNGNFLNR	ADR1	1990000	2330000	0.854077	-0.227562
YDR216W:[180]	KNS+80ASSVK	ADR1	69100000	82300000	0.839611	-0.252207
YDR216W:[56]	ENSNT+80FSVIQR	ADR1	621000	758000	0.819261	-0.287605
YDR216W:[188]	FQT+80PTYGTPDNGNFLNR	ADR1	3530000	4470000	0.789709	-0.340607
YDR216W:[259]	FST+80PELVPLDLK	ADR1	6030000	8100000	0.744444	-0.425764
YDR216W:[212]	KAS+80PEANVK	ADR1	37000000	51500000	0.718447	-0.477047
YDR216W:[54]	ENS+80NTFSVIQR	ADR1	534000	750000	0.712	-0.490051
YDR216W:[230]	RAS+80FSAQSASSYALPDQSSLEQHPK	ADR1	809000	1140000	0.709649	-0.494822
YCR010C:[41]	SSHDNDVNGVAEDERPSHDS+80LGK	ADY2	69000000	43700000	1.57895	0.658963
YCR010C:[65]	S+80DLYQAFGGTLNPGLAPAPVHK	ADY2	1020000	683000	1.49341	0.578612
YCR010C:[38, 41]	SSHDNDVNGVAEDERPS+80HDS+80LGK	ADY2	295000000	241000000	1.22407	0.291682
YCR010C:[38]	DNDVNGVAEDERPS+80HDSLGK	ADY2	361000	307000	1.1759	0.23376
YCR010C:[22]	EQTSGNTDLENAPAGYYS+80SHDNDVNGVAEDERPSHDSLGK	ADY2	14200000	13900000	1.02158	0.030806
YCR010C:[46, 47]	IY+80T+80GGDNNEYIYIGR	ADY2	166000	170000	0.976471	-0.0343515
YCR010C:[277]	QNSYVLARPFPLPS+80TER	ADY2	1410000	1460000	0.965753	-0.0502732
YCR010C:[47]	IYT+80GGDNNEYIYIGR	ADY2	277000000	295000000	0.938983	-0.090829
YCR010C:[46]	IY+80TGGDNNEYIYIGR	ADY2	107000000	122000000	0.877049	-0.18927
YDL239C:[256]	VLDELQS+80QNEEIK	ADY3	1160000	596000	1.94631	0.960741
YDL239C:[216]	SSKT+80PDEEQSEYMK	ADY3	1400000	1550000	0.903226	-0.146841
YDL239C:[150]	GGLPTVGIGSQALSPAGKPSTLGNVS+80PGK	ADY3	2210000	2750000	0.803636	-0.315385
YDL239C:[117]	NTLKS+80PNK	ADY3	2670000	3530000	0.756374	-0.402828
YDL239C:[234]	LSS+80SSYGGSISK	ADY3	8100000	12000000	0.675	-0.567041
YDL239C:[235]	LSSS+80SYGGSISK	ADY3	1560000	2910000	0.536082	-0.899473
YDL239C:[234, 235]	LSS+80S+80SYGGSISK	ADY3	1540000	3020000	0.509934	-0.971618
YLR227C:[419]	ISEDNDC+57SES+80LDDYHPR	ADY4	212000	452000	0.469027	-1.09226
YLR397C:[18]	SSASS+80NSADAK	AFG2	64600	229000	0.282096	-1.82574
YDR085C:[24]	SNS+80TSNLFALSSTFSK	AFR1	355000	523000	0.678776	-0.558992
YGL071W:[56]	ASASGNPAAVPS+80PIMTLNLK	AFT1	717000	938000	0.764392	-0.387615
YCL025C:[101]	NES+80SDNIGANTGHK	AGP1	1780000	957000	1.85998	0.895286
YCL025C:[87]	ADQGPQDEVEATQMNDLTSAIS+80PSSR	AGP1	3530000	3200000	1.10312	0.141596
YBR132C:[69]	GSS+80IDDDSR	AGP2	1360000	1010000	1.34653	0.429251
YOR023C:[505]	KLS+80LNSSTPMEDLPLR	AHC1	449000	363000	1.23691	0.306746
YOR023C:[508]	KLSLNS+80STPMEDLPLR	AHC1	324000	313000	1.03514	0.0498312
YOR023C:[282]	NYS+80STC+57LTSNSGIIGK	AHC1	1940000	1930000	1.00518	0.0074558
YOR023C:[37]	MTNVYQVTTPKS+80PQDLENNMDEPFK	AHC1	257000	274000	0.937956	-0.0924075
YOR023C:[248]	SLPHSNSDGISS+80PR	AHC1	602000	873000	0.689576	-0.536218
YOR023C:[225]	S+80LSEAITKPTPV	AHC1	98000	610000	0.160656	-2.63796
YIL079C:[37]	LLAPS+80IEDVDANPEELR	AIR1	127000	120000	1.05833	0.0817941
YIL079C:[21]	DTT+80PTGSDSSSFNK	AIR1	934000	2110000	0.442654	-1.17575
YDL175C:[16]	NTAPFVVDTAPTT+80PPDK	AIR2	9690000	11800000	0.821186	-0.284218
YDL175C:[31]	LVAPSIEEVNS+80NPNELR	AIR2	495000	631000	0.784469	-0.350211
YDL175C:[49]	YFGVS+80DDDKDAIK	AIR2	22700000	29900000	0.759197	-0.397453
YDL175C:[15]	NTAPFVVDTAPT+80TPPDKLVAPSIEEVNSNPNELR	AIR2	2120000	4270000	0.496487	-1.01017
YBR059C:[1072]	ARQS+80LDLER	AKL1	2730000	4130000	0.661017	-0.597241
YBR059C:[10]	S+80VSAMGHPAVER	AKL1	664000	1020000	0.65098	-0.619314
YBR059C:[496]	QSS+80DPTISEQSPR	AKL1	723000	1170000	0.617949	-0.694441
YBR059C:[541]	STSYGAATIGS+80DEALANEK	AKL1	5420000	9880000	0.548583	-0.866218
YBR059C:[12]	SVS+80AMGHPAVER	AKL1	362000	680000	0.532353	-0.909545
YBR059C:[1048]	DKDS+80NSSITISTSTPSEMR	AKL1	509000	1000000	0.509	-0.974262
YBR059C:[1051]	DKDSNSS+80ITISTSTPSEMR	AKL1	824000	1630000	0.505521	-0.984156
YBR059C:[504]	QSSDPTISEQS+80PR	AKL1	372000	908000	0.409692	-1.28739
YBR059C:[534, 541]	STSY+80GAATIGS+80DEALANEK	AKL1	126000	537000	0.234637	-2.0915
YBR059C:[533]	STS+80YGAATIGSDEALANEK	AKL1	26800	321000	0.0834891	-3.58227
YBR059C:[407]	IPS+80QNVGQELEEEKESQSDQR	AKL1	1000	218000	0.00458716	-7.76818
YDR264C:[79]	YHT+80AC+57QR	AKR1	412000	150000	2.74667	1.45768
YDR264C:[51]	S+80GNEEESGNEQVNHNDEAEEDPLLTR	AKR1	957000	1010000	0.947525	-0.0777645
YDR264C:[57]	SGNEEES+80GNEQVNHNDEAEEDPLLTR	AKR1	9400000	10000000	0.94	-0.0892673
YDR264C:[51, 57]	AIRS+80GNEEES+80GNEQVNHNDEAEEDPLLTR	AKR1	2440000	4440000	0.54955	-0.863679
YOR335C:[950]	DAVDDLES+80LFKEK	ALA1	293000	261000	1.12261	0.166851
YOR335C:[268]	SNYDTDVFT+80PLFER	ALA1	33900	44400	0.763514	-0.389274
YPL061W:[264]	SVAVDSSES+80NLKK	ALD6	863000	825000	1.04606	0.0649664
YPL061W:[261]	SVAVDS+80SESNLKK	ALD6	863000	866000	0.996536	-0.00500647
YPL061W:[262]	SVAVDSS+80ESNLK	ALD6	3900000	3980000	0.979899	-0.0292943
YOL130W:[242]	SDADDDT+80LER	ALR1	298000	441000	0.675737	-0.565466
YOL130W:[850]	SVAS+80LPSR	ALR1	3670000	6140000	0.59772	-0.742459
YOL130W:[77]	Y+80NSHVDVGSVPSR	ALR1	82400	521000	0.158157	-2.66057
YFL050C:[846, 847, 852]	KS+80T+80VSLPS+80R	ALR2	105000	138000	0.76087	-0.394279
YGR225W:[69]	LSS+80PEFFNELR	AMA1	5380000	2530000	2.12648	1.08847
YGR225W:[150]	VFTFETTS+80AEILEK	AMA1	40500	53700	0.75419	-0.407
YML035C:[138]	TLS+80ASAQHILPETLK	AMD1	1460000	2940000	0.496599	-1.00985
YBR211C:[59]	NS+80FEFPITTNNVNAQDR	AME1	595000	714000	0.833333	-0.263034
YGL156W:[272]	EYFDS+80FLESSK	AMS1	1210000	1300000	0.930769	-0.103505
YCL050C:[60]	GQT+80PEGEDPLGKPEEELTVIPEFGGADNK	APA1	195000000	352000000	0.553977	-0.852101
YNL172W:[1462]	VDETAAS+80LDDER	APC1	1960000	3830000	0.511749	-0.966491
YDR118W:[442]	GT+80EPSSIIDVK	APC4	3490000	4830000	0.722567	-0.468796
YDR525W:[10, 11]	NFSS+80S+80LYMR	API2	1550000	1200000	1.29167	0.369234
YNL077W:[514, 515]	NKYS+80S+80PVSGFYDHDINGY	APJ1	1060000	384000	2.76042	1.46489
YNL077W:[444]	STMETADS+80DC+57YC+57DLEK	APJ1	5330000	4350000	1.22529	0.29312
YJR005W:[687]	KPS+80TLLR	APL1	79200	123000	0.643902	-0.635086
YBL037W:[737]	ISS+80SEDFSGK	APL3	1520000	1690000	0.899408	-0.152952
YBL037W:[699]	LGSLPASAGSTTLINTPSEASS+80STPDLLSK	APL3	2460000	3000000	0.82	-0.286304
YBL037W:[700]	RLGSLPASAGSTTLINTPSEASSS+80TPDLLSK	APL3	1470000	2000000	0.735	-0.444184
YPL195W:[777]	TDNSLNSLSLS+80TTEISR	APL5	276000	196000	1.40816	0.493815
YPL195W:[798]	VQVLS+80DEPVIEAAPK	APL5	754000	771000	0.977951	-0.0321663
YPL195W:[918, 929]	AKNS+80PEPNEFLRDQS+80TDI	APL5	1810000	1860000	0.973118	-0.0393129
YPL195W:[888]	DEKDNLS+80DTEEVIVIK	APL5	1040000	1230000	0.845528	-0.242075
YPL195W:[918]	AKNS+80PEPNEFLR	APL5	29400000	36600000	0.803279	-0.316027
YPL195W:[755]	DLLDLNEEESS+80DKKPETIR	APL5	3390000	4360000	0.777523	-0.363043
YPL195W:[700]	FVDDS+80DTSYEEK	APL5	279000	388000	0.719072	-0.475792
YPL195W:[700, 703]	FVDDS+80DTS+80YEEK	APL5	567000	911000	0.622393	-0.684102
YPL195W:[703]	FVDDSDTS+80YEEK	APL5	1400000	2410000	0.580913	-0.783606
YPL195W:[704]	FVDDSDTSY+80EEKEK	APL5	612000	1180000	0.518644	-0.947183
YGR261C:[10]	IAS+80ALDTAK	APL6	2150000	2230000	0.964126	-0.0527071
YGR261C:[726]	LTGINDGDSNS+80ISGK	APL6	3620000	4920000	0.735772	-0.442669
YPL259C:[258, 259, 263]	KPSIT+80S+80SSAT+80NKK	APM1	73100	1000	73.1	6.1918
YOL062C:[29]	SIS+80DIFR	APM4	131000	155000	0.845161	-0.242701
YOL062C:[181]	SSS+80FLGQGDSTSDFYDNNK	APM4	1870000	2410000	0.775934	-0.365995
YOL062C:[161]	NMGGLLDSPDGNDVLSSSSS+80PTSSAGELHFPK	APM4	1400000	1840000	0.76087	-0.394279
YKL114C:[350]	ATAEPS+80DNDILSQMTK	APN1	630000	919000	0.685528	-0.544713
YBL019W:[429]	NKS+80LDSFFQK	APN2	793000	1020000	0.777451	-0.363176
YJL024C:[162]	AAES+80TDSK	APS3	74300	58500	1.27009	0.344926
YJL024C:[152]	IVAS+80VDELNK	APS3	1100000	1040000	1.05769	0.08092
YBR149W:[151]	GISGLVKT+80PVDDSGK	ARA1	1740000	1710000	1.01754	0.025091
YER036C:[75]	VVTGVLSS+80LETSR	ARB1	319000	226000	1.4115	0.497234
YER036C:[476]	S+80ALEFVR	ARB1	532000	426000	1.24883	0.320573
YER036C:[467]	LGVYSQHS+80QDQLDLTK	ARB1	1430000	1200000	1.19167	0.252981
YER036C:[446]	IMTGELT+80PQSGR	ARB1	1860000	1610000	1.15528	0.208242
YER036C:[43]	EAAAEES+80EVDAAAR	ARB1	5750000	5200000	1.10577	0.14505
YER036C:[65]	LQQDKDGLS+80DR	ARB1	452000	696000	0.649425	-0.622765
YNR035C:[155]	EAEIT+80GGEVAANGDNTLFTIK	ARC35	85000	147000	0.578231	-0.790281
YCR048W:[45]	HSVTYDNVILPQESMEVS+80PR	ARE1	634000	777000	0.815959	-0.293432
YNR019W:[92]	TEEVIET+80DDNMFK	ARE2	1570000	994000	1.57948	0.659447
YDL137W:[147]|YDL192W:[147]	LGLHS+80IR	ARF2|ARF1	622000	647000	0.96136	-0.0568511
YOR094W:[46]	TST+80PTVGFNVETVTYK	ARF3	11300000	11600000	0.974138	-0.037802
YMR042W:[73]	TKDSS+80DTSTVTR	ARG80	245000	455000	0.538462	-0.893085
YDR173C:[97]	LSDS+80TDNLDSIPVK	ARG82	28500000	21000000	1.35714	0.440573
YNL020C:[478]	S+80LGSYSTR	ARK1	2120000	2220000	0.954955	-0.0664954
YNL020C:[535]	STFVNTIDNS+80KDDLNKPSYEDLDVSK	ARK1	381000	907000	0.420066	-1.25131
YDR127W:[501]	ADPLYLGNAGT+80ASR	ARO1	10600000	7690000	1.37841	0.463009
YDR127W:[152]	TAIDT+80PLGK	ARO1	777000	584000	1.33048	0.411946
YDR380W:[577, 580]	Y+80TNS+80TLIQC+57PSK	ARO10	119000	9920000	0.011996	-6.38131
YDR380W:[578, 581]	YT+80NST+80LIQC+57PSK	ARO10	126000	11700000	0.0107692	-6.53694
YGL148W:[324]	TAT+80YDGEEGILAAK	ARO2	876000	341000	2.56891	1.36116
YDR035W:[22]	GY+80DPLTPPDLLQHEFPISAK	ARO3	44700	52000	0.859615	-0.218237
YDR035W:[26]	GYDPLT+80PPDLLQHEFPISAK	ARO3	425000	548000	0.775547	-0.366713
YDR421W:[805, 806]	DGTTPLESNRES+80S+80LEGQDLTK	ARO80	660000	678000	0.973451	-0.0388192
YDR421W:[806]	ESS+80LEGQDLTK	ARO80	4430000	4890000	0.90593	-0.142528
YJL081C:[353]	STS+80PAANSADTPNETGK	ARP4	3750000	3880000	0.966495	-0.0491661
YJL081C:[361]	SADT+80PNETGK	ARP4	859000	995000	0.863317	-0.212038
YJL081C:[349]	VTPTEEKEQEAVS+80K	ARP4	848000	1100000	0.770909	-0.375367
YJL081C:[338]	KVT+80PTEEK	ARP4	4600000	6820000	0.674487	-0.568138
YNL059C:[38]	QTPEPFDEQSAYNPQS+80PIAIDFGSSK	ARP5	1470000	1430000	1.02797	0.039801
YNL059C:[24]	AVVIDDPPLRQT+80PEPFDEQSAYNPQSPIAIDFGSSK	ARP5	28000000	30300000	0.924092	-0.113891
YNL059C:[7, 9]	DAS+80LT+80PLK	ARP5	6690000	7300000	0.916438	-0.12589
YNL059C:[9]	DASLT+80PLK	ARP5	5890000	6750000	0.872593	-0.19662
YNL059C:[7]	DAS+80LTPLK	ARP5	21100000	36100000	0.584488	-0.774756
YPR034W:[470]	KQS+80QATNATN	ARP7	29900	40000	0.7475	-0.419855
YOR141C:[233]	NNNTSQIS+80STNTPDVIDLK	ARP8	5860000	5970000	0.981575	-0.0268303
YOR141C:[237]	NNNTSQISSTNT+80PDVIDLK	ARP8	25400000	27800000	0.913669	-0.130256
YOR141C:[320]	EQS+80EEFNNIK	ARP8	6310000	7110000	0.887482	-0.17221
YOR141C:[233, 237]	NNNTSQIS+80STNT+80PDVIDLK	ARP8	13700000	15700000	0.872611	-0.196589
YOR141C:[234, 237]	NNNTSQISS+80TNT+80PDVIDLK	ARP8	242000	283000	0.855124	-0.225795
YOR141C:[205]	NYS+80SDYLK	ARP8	1930000	2280000	0.846491	-0.240433
YOR141C:[230]	NNNTS+80QISSTNTPDVIDLK	ARP8	260000	848000	0.306604	-1.70555
YMR033W:[51, 53]	QDGSY+80TY+80HSTNK	ARP9	50900	233000	0.218455	-2.19459
YPR199C:[14, 16]	KPS+80LT+80PPK	ARR1	383000	3190000	0.120063	-3.05814
YDR101C:[481]	LGVS+80AIK	ARX1	442000	362000	1.22099	0.288057
YMR116C:[120]	KAS+80MIISGSR	ASC1	259000	2020000	0.128218	-2.96333
YJL115W:[269]	IEGGSTDIES+80TPK	ASF1	452000	180000	2.51111	1.32833
YJL115W:[264]	KIEGGS+80TDIESTPK	ASF1	2480000	2440000	1.01639	0.023459
YJL115W:[270]	KIEGGSTDIEST+80PK	ASF1	1430000	1830000	0.781421	-0.355829
YKL185W:[465]	FALDS+80PPQSPR	ASH1	937000	808000	1.15965	0.213694
YKL185W:[149]	LSS+80VSLSK	ASH1	623000	1070000	0.582243	-0.780307
YMR119W:[562]	LSEVDETFGTES+80DFDLSC+57AVC+57K	ASI1	606000	620000	0.977419	-0.0329504
YNL159C:[105]	ATNANTADS+80PFTAR	ASI2	565000	501000	1.12774	0.17344
YGR097W:[628]	SSSS+80TYLSGSSQASLPK	ASK10	861000	610000	1.41148	0.497204
YGR097W:[1070]	GNNS+80AQNLTTSSSTASR	ASK10	2140000	1540000	1.38961	0.47468
YGR097W:[627]	SSS+80STYLSGSSQASLPK	ASK10	3560000	3050000	1.16721	0.223068
YGR097W:[626]	SS+80SSTYLSGSSQASLPK	ASK10	4250000	3650000	1.16438	0.219566
YGR097W:[630]	KSSSSTY+80LSGSSQASLPK	ASK10	1200000	1130000	1.06195	0.0867116
YGR097W:[629]	KSSSST+80YLSGSSQASLPK	ASK10	1260000	1210000	1.04132	0.0584167
YGR097W:[344]	FMNAHGIGNDRAS+80PTNK	ASK10	2230000	2270000	0.982379	-0.0256486
YGR097W:[625, 627]	KS+80SS+80STYLSGSSQASLPK	ASK10	1270000	1520000	0.835526	-0.259243
YGR097W:[984]	ST+80SAGNSITANAPVVPK	ASK10	974000	1670000	0.583234	-0.777854
YGR097W:[984, 989]	ST+80SAGNS+80ITANAPVVPK	ASK10	459000	832000	0.551683	-0.858089
YGR097W:[985]	STS+80AGNSITANAPVVPK	ASK10	515000	1020000	0.504902	-0.985925
YGR097W:[808]	VNT+80PAIDDYGNLITVER	ASK10	32900	506000	0.0650198	-3.94298
YDL088C:[458]	EDDNTPAGHAGNPTNISS+80PIVANSPNK	ASM4	4740000	6580000	0.720365	-0.473201
YDL088C:[150]	NFS+80KQNQDSK	ASM4	487000	690000	0.705797	-0.502675
YDL088C:[464]	SSPIVANS+80PNKR	ASM4	127000	810000	0.15679	-2.67309
YPR145W:[205]	IPST+80PIDYMAIR	ASN1	192000	126000	1.52381	0.607683
YGR124W:[204]	IPS+80TPVDYHAIR	ASN2	3940000	2780000	1.41727	0.503111
YGR124W:[205]	RIPST+80PVDYHAIR	ASN2	5310000	4210000	1.26128	0.334892
YPR049C:[613]	NNNNNSSNGNSIS+80PEGSIALK	ATG11	1420000	1250000	1.136	0.183963
YPR049C:[935]	GTAQSNILDES+80TQMLDAHDNSLIK	ATG11	496000	726000	0.683196	-0.549629
YPR049C:[808]	LTGDYDDVSKS+80R	ATG11	1920000	3020000	0.635762	-0.653442
YPR185W:[656]	SIDSISSS+80FIK	ATG13	1190000	887000	1.3416	0.423956
YPR185W:[346, 348]	SLS+80LS+80PC+57TR	ATG13	1580000	1930000	0.818653	-0.288676
YPR185W:[570, 573]	GGGNS+80STS+80ALNSR	ATG13	4130000	5840000	0.707192	-0.499827
YPR185W:[571, 573]	GGGNSS+80TS+80ALNSR	ATG13	11000000	15600000	0.705128	-0.504043
YPR185W:[348]	SLSLS+80PC+57TR	ATG13	799000	1210000	0.660331	-0.59874
YPR185W:[461]	SPLQPQES+80QEDLMDFVK	ATG13	744000	1140000	0.652632	-0.615659
YPR185W:[572, 573]	GGGNSST+80S+80ALNSR	ATG13	44600	77800	0.573265	-0.802726
YPR185W:[649]	S+80IDSISSSFIK	ATG13	352000	684000	0.51462	-0.958421
YFR021W:[354]	SIDALS+80DEENPTR	ATG18	7710000	4910000	1.57026	0.651008
YOL082W:[243]	TEIAS+80DHSK	ATG19	693000	695000	0.997122	-0.00415763
YOL082W:[136]	EDAHEDPVS+80PK	ATG19	1800000	2340000	0.769231	-0.378512
YNL242W:[940]	DIDC+57DLFNS+80AFIR	ATG2	127000	82600	1.53753	0.620615
YDL113C:[363]	SKS+80FTNIEQDYK	ATG20	3210000	3480000	0.922414	-0.116514
YPL100W:[63]	NNEES+80ILITNGSR	ATG21	25900	1000	25.9	4.69488
YCL038C:[523]	EAEELSQVLPES+80ER	ATG22	955000	1500000	0.636667	-0.65139
YLR431C:[239]	IGFES+80PLTQEK	ATG23	558000	556000	1.0036	0.00518024
YPL166W:[106]	YSNDQVNEGMS+80DLIHK	ATG29	300000	509000	0.589391	-0.762703
YNR007C:[111]	GFAEDGDEDDVLEYIGS+80ETEHVQSTPAGGTK	ATG3	1250000	1550000	0.806452	-0.31034
YDL149W:[787]	NIDGEDTHS+80MDEDSLTK	ATG9	2680000	3710000	0.722372	-0.469186
YDL149W:[131]	LVEGS+80TDDSVPK	ATG9	520000	1090000	0.477064	-1.06774
YDL149W:[135]	LVEGSTDDS+80VPK	ATG9	1530000	3530000	0.433428	-1.20614
YNR002C:[21, 37, 40]	ALDS+80SEGEFISENNDQSRHS+80QES+80IC+57K	ATO2	11500000	11200000	1.02679	0.0381351
YNR002C:[21, 22]	ALDS+80S+80EGEFISENNDQSR	ATO2	26100000	15900000	1.64151	0.715023
YNR002C:[21, 28]	ALDS+80SEGEFIS+80ENNDQSR	ATO2	1190000	777000	1.53153	0.614975
YNR002C:[37]	HS+80QESIC+57K	ATO2	2190000	1610000	1.36025	0.44387
YNR002C:[22]	ALDSS+80EGEFISENNDQSR	ATO2	5150000	4180000	1.23206	0.301069
YNR002C:[37, 40]	HS+80QES+80IC+57K	ATO2	1170000	1000000	1.17	0.226509
YNR002C:[7]	EQS+80SGNTAFENPK	ATO2	9770000	8870000	1.10147	0.139424
YNR002C:[40]	HSQES+80IC+57K	ATO2	38900000	43800000	0.888128	-0.171161
YNR002C:[21]	ALDS+80SEGEFISENNDQSR	ATO2	19100000	22300000	0.856502	-0.223471
YDR384C:[34]	GVS+80QGFPNIQEIYSDR	ATO3	2600000	2390000	1.08787	0.121501
YDR384C:[55]	DFITLGSS+80TYR	ATO3	783000	1040000	0.752885	-0.409499
YDR384C:[54]	DFITLGS+80STYR	ATO3	404000	639000	0.632238	-0.661461
YDR384C:[6, 7]	MTSSAS+80S+80PQDLEK	ATO3	945000	1720000	0.549419	-0.864022
YDR384C:[7]	TSSASS+80PQDLEK	ATO3	12600000	27200000	0.463235	-1.11018
YDR384C:[3]	TS+80SASSPQDLEK	ATO3	3040000	6800000	0.447059	-1.16146
YBL099W:[178]	RS+80VHEPVQTGLK	ATP1	12700000	1550000	8.19355	3.03449
YBL099W:[445]	EVAAFAQFGS+80DLDASTK	ATP1	211000	72300	2.9184	1.54518
YBL099W:[57]	GVS+80DEANLNETGR	ATP1	1480000	1060000	1.39623	0.481533
YBL099W:[47]	AQPTEVSS+80ILEER	ATP1	2540000	1890000	1.34392	0.426442
YBL099W:[46]	AQPTEVS+80SILEER	ATP1	1420000	1610000	0.881988	-0.18117
YNL315C:[125]	TLDS+80FLDVGK	ATP11	120000	90800	1.32159	0.40227
YNL315C:[109]	SRS+80PLDPSAPK	ATP11	847000	1500000	0.564667	-0.824529
YPL271W:[34]	TELQTAS+80VLNR	ATP15	3470000	1730000	2.00578	1.00416
YDL004W:[119]	AIEAFPLESFS+80QENIK	ATP16	207000	270000	0.766667	-0.383329
YJR121W:[35]	AS+80AAQSTPITGK	ATP2	8110000	8410000	0.964328	-0.0524039
YPR020W:[14]	IQNYTSGLVS+80K	ATP20	689000	462000	1.49134	0.576611
YBR039W:[122]	GLC+57GSIHS+80QLAK	ATP3	4160000	564000	7.37589	2.88282
YBR039W:[226]	TIEQSPS+80FGKFEIDTDANVPR	ATP3	1350000	1810000	0.745856	-0.42303
YDR298C:[62]	VES+80TVKK	ATP5	19200000	14000000	1.37143	0.455679
YDR298C:[48]	NS+80SIDAAFQSLQK	ATP5	266000	232000	1.14655	0.197301
YKL016C:[23]	IT+80GSTATQLSSFK	ATP7	692000	390000	1.77436	0.827298
YKL016C:[31]	ITGSTATQLS+80SFK	ATP7	1130000	714000	1.58263	0.662327
YKL016C:[25]	ITGS+80TATQLSSFK	ATP7	3970000	2640000	1.50379	0.588601
YKL016C:[109]	ETES+80LVSK	ATP7	11600000	8610000	1.34727	0.43004
YKL016C:[95]	QLQVIES+80FEK	ATP7	447000	365000	1.22466	0.292378
YKL016C:[32]	ITGSTATQLSS+80FK	ATP7	973000	817000	1.19094	0.252104
YOL078W:[433]	SNS+80NEFNAQNR	AVO1	2460000	3230000	0.76161	-0.392876
YMR068W:[315]	TPVGVS+80PK	AVO2	3310000	5770000	0.573657	-0.80174
YJR001W:[8]	PEQEPLS+80PNGR	AVT1	4090000	6180000	0.661812	-0.595506
YKL146W:[58]	S+80SGTTGGLLK	AVT3	612000	924000	0.662338	-0.594361
YKL146W:[59]	KSS+80GTTGGLLK	AVT3	1550000	3200000	0.484375	-1.0458
YNL101W:[130]	NSSASTIAAANVDS+80DDDETNLSSAGGDITHDIYK	AVT4	8560000	13900000	0.615827	-0.699402
YER119C:[333]	DSS+80LDLNEVIEEESIYQPK	AVT6	131000	166000	0.789157	-0.341616
YER119C:[326]	ATSADEPTVATESS+80PLIR	AVT6	5510000	8560000	0.643692	-0.635558
YPR122W:[893, 895, 903]	NLT+80LT+80FLTEYLFS+80LTLVPDLR	AXL1	1000	517000	0.00193424	-9.01402
YOR113W:[325]	LNS+80LSVNNK	AZF1	138000	419000	0.329356	-1.60228
YOR113W:[521]	SVS+80DDATNLIGATK	AZF1	509000	1770000	0.287571	-1.79801
YOR134W:[352]	TLS+80AESLSPR	BAG7	14900000	11100000	1.34234	0.424753
YBR068C:[76]	QINENTS+80DLEDGVESITSDSK	BAP2	1640000	1080000	1.51852	0.602665
YDR046C:[37]	SLT+80PEIK	BAP3	1950000	2080000	0.9375	-0.0931094
YJL020C:[988]	FPS+80PVETQSAR	BBC1	1260000	598000	2.10702	1.07521
YJL020C:[894, 895]	RST+80T+80HDVGEISNNVK	BBC1	245000	178000	1.3764	0.460905
YJL020C:[894]	ST+80THDVGEISNNVK	BBC1	14400000	10700000	1.34579	0.428458
YJL020C:[895]	STT+80HDVGEISNNVK	BBC1	3940000	3090000	1.27508	0.350589
YJL020C:[893, 895]	RS+80TT+80HDVGEISNNVK	BBC1	1290000	1020000	1.26471	0.338802
YJL020C:[893, 894]	RS+80T+80THDVGEISNNVK	BBC1	2170000	2250000	0.964444	-0.05223
YJL020C:[103]	DLPEPIS+80PETK	BBC1	26600000	34300000	0.77551	-0.366782
YJL020C:[631]	NGS+80INSLTK	BBC1	11200000	16100000	0.695652	-0.523562
YJL020C:[634]	NGSINS+80LTK	BBC1	7620000	11200000	0.680357	-0.555636
YJL020C:[631, 634]	NGS+80INS+80LTK	BBC1	3370000	6260000	0.538339	-0.893414
YJL020C:[158]	KVPMDS+80PK	BBC1	11500000	23900000	0.481172	-1.05538
YJL020C:[631, 636]	NGS+80INSLT+80K	BBC1	37600	81700	0.46022	-1.1196
YJL020C:[850]	VPT+80SVLSGAEK	BBC1	785000	2470000	0.317814	-1.65375
YJL020C:[854]	VPTSVLS+80GAEK	BBC1	154000	679000	0.226804	-2.14048
YPL255W:[310]	VLDQTISHEAELATS+80R	BBP1	760000	722000	1.05263	0.0740006
YPL255W:[29]	DALFGTDIS+80PSMK	BBP1	453000	470000	0.96383	-0.0531497
YPL255W:[194]	DIPGKFPS+80PLTK	BBP1	1620000	3930000	0.412214	-1.27854
YKR027W:[568]	MIES+80SDKLSTELR	BCH2	1720000	1980000	0.868687	-0.203092
YJL095W:[121, 126]	KS+80SGGNS+80VNSLSFDK	BCK1	24400	1000	24.4	4.60881
YJL095W:[344]	SAS+80PPASPSYPSIFR	BCK1	2420000	1110000	2.18018	1.12445
YJL095W:[342]	S+80ASPPASPSYPSIFR	BCK1	2270000	1110000	2.04505	1.03213
YJL095W:[261]	STS+80ESALSPTK	BCK1	1620000	1740000	0.931034	-0.103093
YJL095W:[491]	S+80LEVISTEDTPK	BCK1	757000	857000	0.883314	-0.179002
YJL095W:[250]	S+80QEDISNSR	BCK1	903000	1150000	0.785217	-0.348836
YER167W:[334]	HSPDS+80PR	BCK2	1700000	1860000	0.913978	-0.129768
YDR361C:[205]	KYEVNFDT+80DDDTDSGKR	BCP1	9100000	9750000	0.933333	-0.0995357
YDR361C:[209]	KYEVNFDTDDDT+80DSGKR	BCP1	1520000	3040000	0.5	-1
YIL033C:[70, 74, 77]	NIVLFPEPEESFS+80RPQS+80AQS+80QSR	BCY1	739000	1190000	0.621008	-0.687315
YIL033C:[70, 74, 79]	NIVLFPEPEESFS+80RPQS+80AQSQS+80R	BCY1	6870000	12300000	0.558537	-0.840276
YIL033C:[382]	QATVT+80ATK	BCY1	951000	171000	5.5614	2.47545
YIL033C:[130]	TS+80TPPLPMHFNAQR	BCY1	1370000	1670000	0.820359	-0.285672
YIL033C:[131]	TST+80PPLPMHFNAQR	BCY1	27200000	38000000	0.715789	-0.482393
YIL033C:[70, 77]	NIVLFPEPEESFS+80RPQSAQS+80QSR	BCY1	6670000	9570000	0.69697	-0.520832
YIL033C:[145]	RTS+80VSGETLQPNNFDDWTPDHYK	BCY1	1740000	2780000	0.625899	-0.675998
YIL033C:[68, 74]	NIVLFPEPEES+80FSRPQS+80AQSQSR	BCY1	22100000	41800000	0.528708	-0.919457
YIL033C:[74]	NIVLFPEPEESFSRPQS+80AQSQSR	BCY1	21200000	44900000	0.47216	-1.08265
YIL033C:[70, 74]	NIVLFPEPEESFS+80RPQS+80AQSQSR	BCY1	5160000	11500000	0.448696	-1.15619
YLR399C:[92]	GENGYNATGS+80GAEDEQQGLK	BDF1	2670000	869000	3.0725	1.61941
YLR399C:[635]	ALSQEEQS+80R	BDF1	77200000	41000000	1.88293	0.912977
YLR399C:[630]	ALS+80QEEQSR	BDF1	76400000	40600000	1.88177	0.912093
YLR399C:[429]	WADRPNLDDYDS+80DEDSR	BDF1	7440000	7290000	1.02058	0.0293838
YLR399C:[615]	DASSLS+80PTSAGSR	BDF1	188000000	205000000	0.917073	-0.124891
YLR399C:[270]	SS+80AQEDAPIVIR	BDF1	39900000	48400000	0.82438	-0.278618
YLR399C:[613, 617]	DASS+80LSPT+80SAGSR	BDF1	5590000	6880000	0.8125	-0.29956
YLR399C:[613, 615]	DASS+80LS+80PTSAGSR	BDF1	3770000	4650000	0.810753	-0.302666
YLR399C:[613, 618]	DASS+80LSPTS+80AGSR	BDF1	1210000	1500000	0.806667	-0.309955
YLR399C:[269]	RS+80SAQEDAPIVIR	BDF1	5260000	7100000	0.740845	-0.432756
YLR399C:[612, 615]	DAS+80SLS+80PTSAGSR	BDF1	1930000	2990000	0.645485	-0.631545
YLR399C:[612, 617]	DAS+80SLSPT+80SAGSR	BDF1	590000	961000	0.613944	-0.703821
YLR399C:[617]	DASSLSPT+80SAGSR	BDF1	3370000	5520000	0.610507	-0.71192
YLR399C:[618]	DASSLSPTS+80AGSR	BDF1	2620000	4920000	0.53252	-0.909092
YLR399C:[612]	DAS+80SLSPTSAGSR	BDF1	2030000	4820000	0.421162	-1.24755
YLR399C:[605]	QYESSSGASNGLDGTS+80GVTR	BDF1	127000	585000	0.217094	-2.20361
YDL070W:[273]	SVS+80TTNDNIGESGNR	BDF2	1550000	465000	3.33333	1.73697
YDL070W:[271]	S+80VSTTNDNIGESGNR	BDF2	4800000	1550000	3.09677	1.63077
YDL070W:[274]	SVST+80TNDNIGESGNR	BDF2	944000	365000	2.5863	1.37089
YDL070W:[593]	KLS+80GNYSTAPTNK	BDF2	2270000	1520000	1.49342	0.578621
YDL070W:[597]	KLSGNYS+80TAPTNK	BDF2	2180000	1460000	1.49315	0.57836
YNL039W:[178]	LGS+80ITENDMNLK	BDP1	1000000	698000	1.43266	0.518701
YNL039W:[33]	T+80PQLFIPESK	BDP1	698000	673000	1.03715	0.0526205
YNL039W:[26]	AATGGT+80PTPKPR	BDP1	402000	444000	0.905405	-0.143364
YNL039W:[49]	EIEEDNS+80DNDKGVDENETAIV	BDP1	244000	1900000	0.128421	-2.96105
YBR200W:[461]	LSDLS+80LSGSK	BEM1	1650000	1630000	1.01227	0.0175941
YBR200W:[526]	LFDGS+80GEEIK	BEM1	693000	702000	0.987179	-0.0186157
YBR200W:[51]	YLSSSST+80PVK	BEM1	1750000	1890000	0.925926	-0.111031
YBR200W:[458, 461]	KLS+80DLS+80LSGSK	BEM1	8640000	11100000	0.778378	-0.361456
YBR200W:[458]	KLS+80DLSLSGSK	BEM1	13600000	18400000	0.73913	-0.436099
YER155C:[2007]	IPGS+80IGSINALK	BEM2	312000	379000	0.823219	-0.280652
YER155C:[154]	S+80AHSKDSLLPSR	BEM2	1560000	2140000	0.728972	-0.456065
YER155C:[157]	SAHS+80KDSLLPSR	BEM2	1560000	2140000	0.728972	-0.456065
YJR053W:[216]	IDNDT+80QDTILAK	BFA1	90700	57300	1.5829	0.662567
YOR198C:[32]	KIDT+80EIGLIR	BFR1	1770000	900000	1.96667	0.975752
YOR198C:[241]	ADFDNEFKS+80FR	BFR1	1910000	1740000	1.0977	0.134485
YOR198C:[336]	VVADDLVLVT+80PK	BFR1	33700000	51900000	0.649326	-0.622986
YOR198C:[315]	KNILPDLS+80SNALETKPAR	BFR1	1550000	4640000	0.334052	-1.58186
YDR299W:[281]	ELYQETNS+80LDSELK	BFR2	916000	995000	0.920603	-0.119349
YDR299W:[44]	NGESDLS+80DYGNSNTEETK	BFR2	2910000	3800000	0.765789	-0.38498
YDR299W:[379]	DSVDDNENS+80DDGLDIPK	BFR2	91600000	120000000	0.763333	-0.389615
YDR299W:[41]	NGES+80DLSDYGNSNTEETKK	BFR2	774000	1190000	0.65042	-0.620556
YDR299W:[41, 44]	NGES+80DLS+80DYGNSNTEETK	BFR2	83500	756000	0.11045	-3.17854
YHR101C:[316]	QTS+80PQLLK	BIG1	2320000	2310000	1.00433	0.00623195
YCL029C:[83]	ASIS+80QTSR	BIK1	3340000	3530000	0.946176	-0.0798201
YER016W:[149, 157]	RSSS+80TGTGSAMS+80GGLATR	BIM1	2030000	1000	2030	10.9873
YER016W:[139]	TVS+80NPTTAK	BIM1	9160000	8340000	1.09832	0.1353
YER016W:[148]	SS+80STGTGSAMSGGLATR	BIM1	825000	1070000	0.771028	-0.375145
YER016W:[149]	SSS+80TGTGSAMSGGLATR	BIM1	1160000	1640000	0.707317	-0.499571
YJR089W:[524]	LTGRDS+80STNILIR	BIR1	1510000	1670000	0.904192	-0.1453
YJR089W:[263]	NC+57EVS+80PTLGENGKR	BIR1	6070000	7020000	0.864672	-0.209775
YJR089W:[640]	SLS+80ISGK	BIR1	973000	1360000	0.715441	-0.483095
YJR089W:[367]	EVISTPT+80AK	BIR1	1250000	2120000	0.589623	-0.762136
YJR089W:[255]	IKNDNDS+80ITK	BIR1	796000	1400000	0.568571	-0.814586
YJR089W:[508]	FSVNS+80EEDLNFSEVK	BIR1	3500000	6990000	0.500715	-0.997938
YJR089W:[477]	GIDS+80DNDNVIR	BIR1	944000	2200000	0.429091	-1.22064
YJR089W:[587]	DSTVRQS+80PDILHSNK	BIR1	347000	1320000	0.262879	-1.92753
YJR089W:[525]	DSS+80TNILIR	BIR1	31200	592000	0.0527027	-4.24598
YJL058C:[139]	KLS+80SDAISITQK	BIT61	1070000	1300000	0.823077	-0.280901
YFL007W:[64]	SAT+80PTLQDQK	BLM10	1350000	1570000	0.859873	-0.217805
YFL007W:[35]	SPGRPSS+80SQGEIK	BLM10	2850000	3690000	0.772358	-0.372659
YFL007W:[1041]	TQS+80NLSYR	BLM10	3610000	4790000	0.753653	-0.408027
YFL007W:[56]	LYAADGRPHS+80PLR	BLM10	11100000	23400000	0.474359	-1.07595
YDR099W:[212]|YER177W:[212]	QAFDDAIAELDTLS+80EESYK	BMH2|BMH1	460000	591000	0.778342	-0.361524
YPL217C:[773]	QLEINNIEYQEMT+80PEQR	BMS1	756000	878000	0.861048	-0.215835
YPL217C:[478]	IYGKPVQEEDADIDNLPS+80DEEPYTNDDDVQDSEPR	BMS1	13200000	19400000	0.680412	-0.555519
YPL217C:[310]	LPDPC+57PT+80PFYQQK	BMS1	554000	1240000	0.446774	-1.16238
YJR025C:[176]	TLNYARPQS+80N	BNA1	7860000	7060000	1.11331	0.154861
YNL271C:[1484]	NYAPY+80STDWEGVR	BNI1	292000	1000	292	8.18982
YNL271C:[325]	GGAENNTS+80ASTLPGDR	BNI1	11600000	9410000	1.23273	0.301858
YNL271C:[311]	KQPS+80LNNIYR	BNI1	5140000	4690000	1.09595	0.13218
YNL271C:[327]	GGAENNTSAS+80TLPGDR	BNI1	405000	466000	0.869099	-0.202408
YNL271C:[1344]	SAVTSPLLPQS+80PSLFEK	BNI1	76100	99300	0.766365	-0.383897
YNL271C:[1076]	S+80EHSELSSGSGPGSFLDALSQK	BNI1	1150000	1590000	0.72327	-0.467393
YNL271C:[1082]	SEHSELS+80SGSGPGSFLDALSQK	BNI1	1150000	1590000	0.72327	-0.467393
YNL233W:[278]	TTS+80AGSVLEDTSMHK	BNI4	1940000	1390000	1.39568	0.480972
YNL233W:[346]	SHS+80SSSIFNSFLK	BNI4	93300	128000	0.728906	-0.456195
YNL233W:[196]	VKPDS+80QGPR	BNI4	579000	906000	0.639073	-0.645948
YNL166C:[328]	VISVSS+80NSNSR	BNI5	268000	86800	3.08756	1.62647
YNL166C:[346]	YDS+80PVSSPITSASELGSIAK	BNI5	394000	409000	0.963325	-0.0539052
YNL166C:[274]	SGGST+80PLDSQTK	BNI5	429000	491000	0.873727	-0.194745
YNL166C:[344]	Y+80DSPVSSPITSASELGSIAK	BNI5	444000	556000	0.798561	-0.324525
YNL166C:[270]	S+80GGSTPLDSQTK	BNI5	84900	148000	0.573649	-0.801761
YNL166C:[332]	VISVSSNSNS+80R	BNI5	127000	444000	0.286036	-1.80573
YIL159W:[18]	SLS+80LHAR	BNR1	2060000	3710000	0.555256	-0.848775
YBL085W:[216]	SLEPSSES+80VR	BOI1	1720000	1680000	1.02381	0.0339473
YBL085W:[104]	YGNLNDS+80ASNIGK	BOI1	2740000	2730000	1.00366	0.00527494
YBL085W:[655, 659]	TSLS+80PINS+80K	BOI1	1890000	2080000	0.908654	-0.138197
YBL085W:[158]	VPEVST+80PQLQDEQTLIQEK	BOI1	2430000	2810000	0.864769	-0.209614
YBL085W:[672]	SNIALAHSETPT+80SSNNK	BOI1	763000	905000	0.843094	-0.246235
YBL085W:[668]	SNIALAHS+80ETPTSSNNK	BOI1	763000	905000	0.843094	-0.246235
YBL085W:[209]	S+80LEPSSESVR	BOI1	1330000	1590000	0.836478	-0.257601
YBL085W:[659]	TSLSPINS+80K	BOI1	3570000	4270000	0.836066	-0.258312
YBL085W:[655]	TSLS+80PINSK	BOI1	11700000	15000000	0.78	-0.358454
YBL085W:[528]	TESGSS+80FVDLFNR	BOI1	1830000	2620000	0.698473	-0.517723
YBL085W:[737]	RSPS+80ELTQK	BOI1	640000	986000	0.649087	-0.623516
YBL085W:[342]	LSSES+80SDRK	BOI1	121000	195000	0.620513	-0.688467
YBL085W:[670]	SNIALAHSET+80PTSSNNK	BOI1	663000	1080000	0.613889	-0.703951
YBL085W:[652, 655]	T+80SLS+80PINSK	BOI1	3640000	5970000	0.609715	-0.713792
YBL085W:[525]	TES+80GSSFVDLFNR	BOI1	479000	987000	0.485309	-1.04302
YBL085W:[157]	SPTRVPEVS+80TPQLQDEQTLIQEK	BOI1	235000	572000	0.410839	-1.28335
YER114C:[667]	SSS+80PEENPITSMPSEK	BOI2	43600000	33000000	1.32121	0.401862
YER114C:[1004]	SGLLS+80PGVAR	BOI2	541000	438000	1.23516	0.304698
YER114C:[666, 667]	SS+80S+80PEENPITSMPSEK	BOI2	7760000	7140000	1.08683	0.120133
YER114C:[373]	KTS+80QSLEDLPSQQNFIPTPR	BOI2	5800000	6020000	0.963455	-0.0537106
YER114C:[497]	TSYIDQYSSS+80DSNFNSR	BOI2	970000	1040000	0.932692	-0.100527
YER114C:[191]	DDS+80IGPPDR	BOI2	1420000	1540000	0.922078	-0.117039
YER114C:[519, 525]	ALS+80PIPSPT+80R	BOI2	6720000	7360000	0.913043	-0.131245
YER114C:[496]	TSYIDQYSS+80SDSNFNSR	BOI2	771000	896000	0.860491	-0.216768
YER114C:[519]	ALS+80PIPSPTR	BOI2	12200000	14200000	0.859155	-0.21901
YER114C:[375]	KTSQS+80LEDLPSQQNFIPTPR	BOI2	2250000	2840000	0.792254	-0.335966
YER114C:[519, 523]	ALS+80PIPS+80PTR	BOI2	2210000	2810000	0.786477	-0.346524
YER114C:[372]	KT+80SQSLEDLPSQQNFIPTPR	BOI2	3660000	5530000	0.661844	-0.595436
YER114C:[546]	RNS+80VPYYGYAPESSSDRK	BOI2	335000	532000	0.629699	-0.667265
YER114C:[961]	TIS+80ASTQR	BOI2	410000	957000	0.428422	-1.2229
YLR078C:[143]	EGS+80SNGGGLPLYQGLQK	BOS1	43400	948000	0.0457806	-4.44912
YLL015W:[885]	LLEEFDSPIDNGNES+80DVQTEHR	BPT1	10100000	10400000	0.971154	-0.0422282
YLL015W:[1434]	GDDS+80NEEDGNVNDILDVK	BPT1	6970000	7430000	0.938089	-0.0922036
YLL015W:[895]	SES+80EVDEPLQLK	BPT1	41400000	50800000	0.814961	-0.295198
YLL015W:[893]	LLEEFDSPIDNGNESDVQTEHRS+80ESEVDEPLQLK	BPT1	1820000	2340000	0.777778	-0.36257
YLL015W:[645]	TDEES+80IIGSSQIALK	BPT1	8770000	11800000	0.74322	-0.428138
YLL015W:[889]	LLEEFDSPIDNGNESDVQT+80EHR	BPT1	1050000	1820000	0.576923	-0.793549
YLR015W:[160]	ENADDS+80VDEVQSGIYEK	BRE2	143000	272000	0.525735	-0.927592
YDL231C:[435]	EASAS+80PQSSGIPTR	BRE4	3370000	3240000	1.04012	0.0567548
YDL231C:[95]	DGFFDAAFTKPDS+80K	BRE4	7060000	7410000	0.952767	-0.0698054
YDL231C:[102]	SPNS+80DIDDDNGAAR	BRE4	2340000	2840000	0.823944	-0.279382
YDL231C:[22, 25]	GSYS+80QTS+80LR	BRE4	2470000	3440000	0.718023	-0.477898
YDL231C:[9, 11]	DRS+80PT+80PDPDIVK	BRE4	6580000	9230000	0.712893	-0.488243
YDL231C:[24]	GSYSQT+80SLR	BRE4	1470000	2090000	0.703349	-0.507687
YDL231C:[447]	ENT+80PSAFKPIGPGLLK	BRE4	2230000	3510000	0.635328	-0.654427
YDL231C:[25]	GSYSQTS+80LR	BRE4	3480000	5630000	0.618117	-0.694048
YDL231C:[651]	LDS+80QGGDEK	BRE4	1260000	2530000	0.498024	-1.00571
YDL231C:[1066]	ASS+80SGQQQLPLPSVANSSEIDSEK	BRE4	940000	2420000	0.38843	-1.36427
YDL231C:[1067]	ASSS+80GQQQLPLPSVANSSEIDSEK	BRE4	899000	2320000	0.3875	-1.36773
YDL231C:[1065]	AS+80SSGQQQLPLPSVANSSEIDSEK	BRE4	901000	2370000	0.380169	-1.39529
YDL231C:[11]	DRSPT+80PDPDIVK	BRE4	2010000	5410000	0.371534	-1.42843
YNR051C:[336, 339]	ESGNNAST+80PSS+80SPEPVANPPK	BRE5	1410000	1140000	1.23684	0.306661
YNR051C:[340]	ESGNNASTPSSS+80PEPVANPPK	BRE5	1530000	1500000	1.02	0.0285692
YNR051C:[336]	ESGNNAST+80PSSSPEPVANPPK	BRE5	1540000	1990000	0.773869	-0.369838
YNR051C:[282]	EGS+80VEAINAVNNSSLPNGK	BRE5	20700000	27500000	0.752727	-0.409801
YNR051C:[336, 340]	ESGNNAST+80PSSS+80PEPVANPPK	BRE5	264000	726000	0.363636	-1.45943
YNR051C:[278]	T+80KEGSVEAINAVNNSSLPNGK	BRE5	192000	1250000	0.1536	-2.70275
YGR246C:[564]	AAEES+80GDFTTADSVK	BRF1	160000	1300000	0.123077	-3.02237
YBL097W:[256]	DSLVDDENEPSQS+80LISTR	BRN1	2390000	1050000	2.27619	1.18662
YBL097W:[254]	DSLVDDENEPS+80QSLISTR	BRN1	5870000	2670000	2.1985	1.13652
YBL097W:[535]	GDVSS+80GLFEK	BRN1	1370000	1670000	0.820359	-0.285672
YBL097W:[534]	GDVS+80SGLFEK	BRN1	612000	1330000	0.46015	-1.11982
YPL084W:[715]	QTEDSTANS+80PAPPLPPLDSK	BRO1	829000	933000	0.888532	-0.170505
YER172C:[403]	ELDS+80GDDQPQSSEAK	BRR2	2600000	2930000	0.887372	-0.172389
YOL077C:[285]	ENVLAADPLS+80NDALFK	BRX1	3570000	3190000	1.11912	0.162368
YDR275W:[177]	LNS+80TSTVTFVK	BSC2	848000	1070000	0.792523	-0.335475
YOL137W:[41]	RNS+80QDEDSLPNNTNLIK	BSC6	2790000	2900000	0.962069	-0.0557878
YPR171W:[185]	ADIPSSSSSSS+80PPPLPTR	BSP1	982000	742000	1.32345	0.404304
YFL025C:[20]	VNS+80SGQYSR	BST1	2290000	3420000	0.669591	-0.578649
YGR142W:[30]	YFDC+57SS+80PVSYYPEC+57K	BTN2	3890000	827000	4.70375	2.23381
YGR142W:[219]	HEEEIS+80EGGINEPK	BTN2	1000000	384000	2.60417	1.38082
YGR142W:[74]	YALAETPNGYT+80LSLSK	BTN2	1000	10100	0.0990099	-3.33628
YAR014C:[378]	SVS+80FNDVVGYADR	BUD14	1890000	2490000	0.759036	-0.39776
YKL092C:[1055]	DDYLTLPNS+80QGK	BUD2	109000	84500	1.28994	0.367305
YLR074C:[22, 26]	DLDLIY+80NDLS+80TKESVQK	BUD20	1200000	1000	1200	10.2288
YOR078W:[144]	HVTFDKLDES+80DENEEALAK	BUD21	39100000	50400000	0.775794	-0.366255
YMR014W:[367, 371, 375]	LHNLPELMAGYYS+80GNDT+80EEES+80DEDNKNVK	BUD22	2070000	3310000	0.625378	-0.6772
YMR014W:[113]	NKS+80PSIDIEK	BUD22	5940000	3180000	1.86792	0.901436
YMR014W:[462]	AAS+80LEASR	BUD22	7600000	4380000	1.73516	0.795069
YMR014W:[257]	TANANQTHSNIDYDT+80DDGNEKNAIDSK	BUD22	5640000	6140000	0.918567	-0.122543
YMR014W:[285]	ETTS+80DNEDLLIK	BUD22	39700000	49200000	0.806911	-0.309519
YCL014W:[1603]	DAS+80YAYLK	BUD3	237000	162000	1.46296	0.548893
YCL014W:[10]	DLSSLYS+80EK	BUD3	468000	441000	1.06122	0.0857299
YCL014W:[1160]	VLTENS+80NELK	BUD3	1280000	1350000	0.948148	-0.0768156
YCL014W:[1423]	FYT+80PAEEPTAEFPVEELPNTPR	BUD3	68700	73800	0.930894	-0.103311
YCL014W:[1219]	LAPPAS+80K	BUD3	5500000	18100000	0.303867	-1.71849
YLR319C:[353]	LSSVVTTS+80PDK	BUD6	1020000	1270000	0.80315	-0.316259
YLR319C:[319]	GKS+80IDDVSK	BUD6	1010000	1410000	0.716312	-0.48134
YLR319C:[312]	NINS+80AENK	BUD6	6700000	10400000	0.644231	-0.634351
YLR319C:[342]	TPLPIENVRAS+80PR	BUD6	355000	568000	0.625	-0.678072
YLR319C:[327]	SIDDVSKAS+80PLAK	BUD6	6570000	10600000	0.619811	-0.690099
YLR319C:[347]	RLS+80SVVTTSPDK	BUD6	2510000	4120000	0.609223	-0.714957
YLR319C:[233]	SNNAPNAS+80DDDDALSQLKK	BUD6	5880000	9780000	0.601227	-0.734018
YLR353W:[259]	GEGET+80EDEVIDQYEPVNESK	BUD8	94000	65800	1.42857	0.514573
YGR041W:[439]	IDS+80SSIR	BUD9	1240000	2140000	0.579439	-0.787271
YDL099W:[87]	SENNDQNDVDEES+80EEKEIEQVK	BUG1	8160000	16000000	0.51	-0.971431
YMR275C:[184]	SLS+80TDALGATR	BUL1	693000	716000	0.967877	-0.0471042
YMR275C:[70]	SAS+80ATGILGLR	BUL1	3460000	4380000	0.789954	-0.340159
YMR275C:[194]	SS+80STSNLENLIPLR	BUL1	2380000	3410000	0.697947	-0.51881
YMR275C:[196]	SSST+80SNLENLIPLR	BUL1	3710000	5530000	0.670886	-0.57586
YMR275C:[195]	SSS+80TSNLENLIPLR	BUL1	3710000	5530000	0.670886	-0.57586
YML111W:[557]	IDDTASQS+80PSYDSK	BUL2	84000	141000	0.595745	-0.747234
YML111W:[21]	SVS+80TEDNIHLLR	BUL2	390000	686000	0.568513	-0.814734
YML111W:[22]	SVST+80EDNIHLLR	BUL2	572000	1180000	0.484746	-1.0447
YLR226W:[24]	FQAVPKPTSNAS+80PPPASSGFNAR	BUR2	4400000	6440000	0.68323	-0.549557
YKL005C:[50]	SDSS+80QEPR	BYE1	1910000	1310000	1.45802	0.544006
YKL005C:[210]	NKS+80IDAAK	BYE1	6730000	5540000	1.2148	0.280721
YHR114W:[463]	LGS+80APNNAGEDSDNNSIR	BZZ1	904000	730000	1.23836	0.308426
YHR114W:[472]	LGSAPNNAGEDS+80DNNSIR	BZZ1	2710000	3410000	0.794721	-0.331479
YNL278W:[510]	RKS+80PPLVISESPHK	CAF120	17500	1000	17.5	4.12928
YNL278W:[463]	ADGVLS+80PK	CAF120	6660000	6760000	0.985207	-0.0215011
YNL278W:[577]	KATT+80PEK	CAF120	298000	365000	0.816438	-0.292584
YNL278W:[494]	LSSSS+80EQDLNNSDSPSIK	CAF120	289000	366000	0.789617	-0.340774
YNL278W:[524]	VHT+80PTDASFR	CAF120	6560000	9050000	0.724862	-0.464222
YGR134W:[1042]	LNAKPAS+80ELNLK	CAF130	127000	813000	0.156212	-2.67843
YOR276W:[91]	KKGS+80GEDDEEETETTPTSTVPV	CAF20	9200000	9230000	0.99675	-0.00469679
YOR276W:[78]	VTTDS+80DGWC+57TFEAK	CAF20	3920000	5410000	0.724584	-0.464775
YOR276W:[102]	KKGSGEDDEEETETT+80PTSTVPVATIAQETLK	CAF20	10700000	28500000	0.375439	-1.41335
YOR276W:[99]	GSGEDDEEET+80ETTPTSTVPVATIAQETLK	CAF20	1740000	4660000	0.373391	-1.42124
YOR276W:[91, 102]	KKGS+80GEDDEEETETT+80PTSTVPVATIAQETLK	CAF20	7490000	24400000	0.306967	-1.70384
YKR036C:[403]	EIYLDHS+80PLKEK	CAF4	525000	426000	1.23239	0.301464
YPL048W:[32]	VVT+80PDAAAEQFAR	CAM1	3560000	3240000	1.09877	0.135883
YKL007W:[17]	IINDS+80PPGELR	CAP1	9210000	6940000	1.32709	0.408265
YIL034C:[268]	NAAIASS+80AEEANKDAQAEVIR	CAP2	4410000	2450000	1.8	0.847997
YIL034C:[92]	DLQDS+80PFPSAPLR	CAP2	523000	614000	0.851792	-0.231428
YPL111W:[318]	NTIS+80AGC+57AIAR	CAR1	4970000	720000	6.90278	2.78718
YPL111W:[270]	SYDVDGVDPLYIPATGT+80PVR	CAR1	4960000	3680000	1.34783	0.430634
YML042W:[515]	SVST+80ASLEFVSK	CAT2	2520000	1500000	1.68	0.748461
YML042W:[514]	SVS+80TASLEFVSK	CAT2	2290000	1480000	1.5473	0.62975
YML042W:[296]	LGGIGSLT+80SLPR	CAT2	125000	94600	1.32135	0.402016
YMR280C:[982, 985]	ENPEHEYLYGNDSNNNNNSEAGHS+80PMT+80NTTNGNKR	CAT8	123000	1000	123	6.94251
YMR280C:[1388]	RTSS+80GPSASHR	CAT8	1580000	1430000	1.1049	0.143909
YMR280C:[55]	TAS+80PTPLSTPIYR	CAT8	14700000	17100000	0.859649	-0.21818
YMR280C:[173]	DAPLNLS+80STNIYLLNQTVNK	CAT8	241000	290000	0.831034	-0.26702
YMR280C:[147]	EQQISLVSQS+80RPQTSTDNTINGNFK	CAT8	4010000	5010000	0.800399	-0.321208
YMR280C:[1170]	SNYS+80LTK	CAT8	5140000	7140000	0.719888	-0.474156
YMR280C:[175]	DAPLNLSST+80NIYLLNQTVNK	CAT8	82700	129000	0.641085	-0.641412
YMR280C:[1351]	SLS+80SGNDSK	CAT8	826000	1560000	0.529487	-0.917332
YMR280C:[35]	TSS+80SEANPHFSK	CAT8	995000	2350000	0.423404	-1.23989
YPL178W:[20]	RLDT+80PSR	CBC2	2790000	3090000	0.902913	-0.147342
YJR060W:[138, 155, 156]	AIT+80PSNEGVKPNTSLEGMTS+80S+80PMESTQQSK	CBF1	3460000	7180000	0.481894	-1.05321
YJR060W:[138]	AIT+80PSNEGVKPNTSLEGMTSSPMESTQQSK	CBF1	31100000	43300000	0.718245	-0.477452
YJR060W:[84]	GTQSQYESGLTSNKDEKGS+80DDEDASVAEAA	CBF1	3160000	4440000	0.711712	-0.490635
YJR060W:[156]	AITPSNEGVKPNTSLEGMTSS+80PMESTQQSK	CBF1	3210000	5040000	0.636905	-0.65085
YJR060W:[138, 156]	AIT+80PSNEGVKPNTSLEGMTSS+80PMESTQQSK	CBF1	10800000	17700000	0.610169	-0.712718
YJR060W:[48]	DQGLLSQES+80NDGNIDSALLSEGATLK	CBF1	1120000	2100000	0.533333	-0.906891
YJR060W:[19]	LSTEDEEIHS+80AR	CBF1	290000	614000	0.472313	-1.08219
YJR060W:[59]	DQGLLSQESNDGNIDSALLS+80EGATLK	CBF1	24000	566000	0.0424028	-4.5597
YGR140W:[837]	SY+80TDEQEFMLDK	CBF2	449000	684000	0.656433	-0.607281
YLR175W:[399, 402]	EYVPLDNAEQSTSSS+80QET+80K	CBF5	1230000	1350000	0.911111	-0.134301
YLR175W:[473]	SEDGDS+80EEKK	CBF5	27300000	32400000	0.842593	-0.247093
YLR175W:[40]	SGHYT+80PIPAGSSPLKR	CBF5	6380000	7840000	0.813776	-0.297297
YLR175W:[397, 399]	EYVPLDNAEQSTS+80SS+80QETK	CBF5	1660000	2290000	0.724891	-0.464164
YLR175W:[398, 399]	EYVPLDNAEQSTSS+80S+80QETK	CBF5	10600000	14700000	0.721088	-0.471752
YLR175W:[398]	EYVPLDNAEQSTSS+80SQETK	CBF5	62000000	88100000	0.703746	-0.506874
YLR175W:[399]	EYVPLDNAEQSTSSS+80QETK	CBF5	62000000	88100000	0.703746	-0.506874
YLR175W:[396, 399]	EYVPLDNAEQST+80SSS+80QETK	CBF5	22900000	33500000	0.683582	-0.548813
YLR175W:[397, 398]	EYVPLDNAEQSTS+80S+80SQETK	CBF5	867000	1270000	0.682677	-0.550725
YLR175W:[378]	VNENT+80PEQWKK	CBF5	120000000	180000000	0.666667	-0.584963
YLR175W:[395, 399]	EYVPLDNAEQS+80TSSS+80QETK	CBF5	7330000	11000000	0.666364	-0.585618
YLR175W:[398, 405]	EYVPLDNAEQSTSS+80SQETKET+80EEEPK	CBF5	622000	974000	0.638604	-0.647007
YLR175W:[47]	SGHYTPIPAGSS+80PLKR	CBF5	1380000	2190000	0.630137	-0.666263
YLR175W:[416]	AKEDS+80LIK	CBF5	2280000	3860000	0.590674	-0.759567
YLR175W:[395]	EYVPLDNAEQS+80TSSSQETK	CBF5	280000	757000	0.369881	-1.43487
YLR175W:[396]	EYVPLDNAEQST+80SSSQETK	CBF5	201000	841000	0.239001	-2.06491
YNL161W:[711]	FFPTDELENVPDS+80PAMAQAAK	CBK1	467000	378000	1.23545	0.305036
YPL215W:[192]	TFS+80DIELR	CBP3	566000	494000	1.14575	0.196291
YPL215W:[44]	ETAQDS+80PELLAK	CBP3	823000	1910000	0.43089	-1.21461
YLR220W:[49, 52, 53]	HDNLS+80SSS+80S+80DIIYGR	CCC1	1940000	2460000	0.788618	-0.342602
YLR220W:[176]	KFYDNS+80NLINR	CCC1	631000	131000	4.81679	2.26807
YLR220W:[49, 51]	HDNLS+80SS+80SSDIIYGR	CCC1	1070000	727000	1.4718	0.557584
YLR220W:[68]	NSAQDLENS+80PMSVGK	CCC1	16200000	14800000	1.09459	0.130397
YLR220W:[83]	NGDNGS+80DNEKANLGFFQSVDPR	CCC1	27800000	27500000	1.01091	0.0156533
YLR220W:[71]	NSAQDLENSPMS+80VGKDNR	CCC1	3190000	3250000	0.981538	-0.0268833
YLR220W:[32]	GSGGTSELGGSEST+80PLLR	CCC1	17900000	19700000	0.908629	-0.138236
YLR220W:[49, 52]	HDNLS+80SSS+80SDIIYGR	CCC1	269000	305000	0.881967	-0.181203
YLR220W:[31]	GSGGTSELGGSES+80TPLLR	CCC1	9540000	11100000	0.859459	-0.218499
YLR220W:[68, 71]	NSAQDLENS+80PMS+80VGKDNR	CCC1	2850000	3360000	0.848214	-0.237499
YLR220W:[29]	GSGGTSELGGS+80ESTPLLR	CCC1	2710000	3230000	0.839009	-0.253241
YLR220W:[52, 53]	HDNLSSSS+80S+80DIIYGR	CCC1	2430000	2900000	0.837931	-0.255097
YLR220W:[51, 52]	HDNLSSS+80S+80SDIIYGR	CCC1	1990000	2610000	0.762452	-0.391281
YLR220W:[51]	HDNLSSS+80SSDIIYGR	CCC1	1030000	1360000	0.757353	-0.400962
YLR220W:[53]	HDNLSSSSS+80DIIYGR	CCC1	896000	1280000	0.7	-0.514573
YIL142W:[427]	S+80LAVEAFAR	CCT2	1750000	458000	3.82096	1.93394
YDL143W:[346]	LGS+80ADLVEEIDSDGSK	CCT4	1280000	884000	1.44796	0.534026
YJL111W:[5, 7]	MNFGS+80QT+80PTIVVLK	CCT7	404000	426000	0.948357	-0.0764981
YJL008C:[505]	GVDIDGES+80DEGVK	CCT8	6500000	4690000	1.38593	0.470852
YJL008C:[339]	VC+57GAT+80PLPR	CCT8	409000	347000	1.17867	0.237165
YCR002C:[98, 108]	DT+80PGFGDFIDNS+80K	CDC10	63100	1000	63.1	5.97957
YCR002C:[216]	IYPYDSEELT+80DEELELNR	CDC10	3460000	3010000	1.1495	0.201009
YJR076C:[317]	LNGSS+80SSSTTTR	CDC11	1780000	1180000	1.50847	0.59309
YJR076C:[316]	LNGS+80SSSSTTTR	CDC11	746000	1090000	0.684404	-0.547081
YJR076C:[316, 318]	LNGS+80SS+80SSTTTR	CDC11	3600000	6310000	0.570523	-0.809643
YHR107C:[228]	SGSNPDS+80AAVEHAR	CDC12	503000	169000	2.97633	1.57354
YHR107C:[224]	SGS+80NPDSAAVEHAR	CDC12	557000	258000	2.15891	1.11031
YDL220C:[333, 336]	KLS+80FHS+80PNASSIR	CDC13	1590000	1280000	1.24219	0.312883
YDL220C:[308]	SYIQSQT+80PERK	CDC13	3440000	3170000	1.08517	0.117926
YDL220C:[336]	LSFHS+80PNASSIR	CDC13	1070000	1020000	1.04902	0.0690416
YDL220C:[333]	KLS+80FHSPNASSIR	CDC13	836000	886000	0.943567	-0.0838038
YFR028C:[535]	RT+80TSAAGGIR	CDC14	90900	1000	90.9	6.50621
YFR028C:[393]	DLTMT+80PPSNGHGALSAR	CDC14	2130000	2250000	0.946667	-0.0790716
YAR019C:[562]	SAIPSSSSLPLSSS+80PTR	CDC15	3160000	2530000	1.24901	0.320787
YAR019C:[13]	VNLT+80PIQR	CDC15	4590000	5350000	0.857944	-0.221045
YAL038W:[478]	KGDT+80YVSIQGFK	CDC19	621000	583000	1.06518	0.0910974
YAL038W:[407]	AIIVLSTSGTT+80PR	CDC19	667000	790000	0.844304	-0.244166
YAL038W:[9]	LTS+80LNVVAGSDLR	CDC19	666000	1210000	0.550413	-0.861413
YAL038W:[22]|YOR347C:[24]	RTS+80IIGTIGPK	CDC19|PYK2	652000	750000	0.869333	-0.202019
YDL102W:[30]	RQS+80IDHGVGSEPV	CDC2	398000	713000	0.558205	-0.841134
YAL041W:[803]	IS+80NTHNNNISPITK	CDC24	5790000	1060000	5.46226	2.4495
YAL041W:[100]	SNGANRDS+80SDLAPTLR	CDC24	526000	569000	0.924429	-0.113366
YAL041W:[526]	S+80ASSLILK	CDC24	1820000	2310000	0.787879	-0.343954
YAL041W:[739]	TTS+80SSFESEIK	CDC24	1750000	2240000	0.78125	-0.356144
YAL041W:[528]	SAS+80SLILK	CDC24	280000	360000	0.777778	-0.36257
YAL041W:[738]	TT+80SSSFESEIK	CDC24	969000	1320000	0.734091	-0.445969
YAL041W:[740]	TTSS+80SFESEIK	CDC24	3030000	4520000	0.670354	-0.577005
YAL041W:[741]	TTSSS+80FESEIK	CDC24	6920000	10900000	0.634862	-0.655484
YLR310C:[649]	TSIQNSTLEDFS+80PSNK	CDC25	352000	177000	1.9887	0.991826
YLR310C:[580]	TEGDDGKIEVDS+80VHDL	CDC25	1060000	753000	1.4077	0.493342
YLR310C:[639]	TS+80IQNSTLEDFSPSNK	CDC25	1020000	1090000	0.93578	-0.095759
YLR310C:[423]	S+80APDLTQNIQSR	CDC25	1010000	1280000	0.789062	-0.341789
YBL084C:[354]	LLTTPPS+80K	CDC27	1970000	2330000	0.845494	-0.242134
YLR314C:[75]	VEPGLGMGITSS+80QSEK	CDC3	9180000	7280000	1.26099	0.334556
YLR314C:[9]	EEQVS+80IKQDPEQEER	CDC3	560000	468000	1.19658	0.258918
YLR314C:[468]	SET+80ELFAR	CDC3	1850000	1730000	1.06936	0.0967532
YLR314C:[466]	LQKS+80ETELFAR	CDC3	553000	554000	0.998195	-0.0026065
YLR314C:[509]	SPNVNHS+80PVPTK	CDC3	6090000	6110000	0.996727	-0.00473015
YLR314C:[77]	VEPGLGMGITSSQS+80EK	CDC3	3450000	3920000	0.880102	-0.184257
YOR257W:[128]	ELGET+80LTDEELR	CDC31	311000	274000	1.13504	0.182739
YOR257W:[130]	ELGETLT+80DEELR	CDC31	4660000	6740000	0.691395	-0.532419
YOL139C:[28]	TVLS+80DSAHFDVK	CDC33	14000000	12000000	1.16667	0.222392
YOL139C:[22]	FEENVSVDDTTAT+80PK	CDC33	3110000	3460000	0.898844	-0.153857
YOL139C:[30]	TVLSDS+80AHFDVK	CDC33	13600000	18800000	0.723404	-0.467126
YOL139C:[15]	KFEENVS+80VDDTTATPK	CDC33	9470000	15300000	0.618954	-0.692095
YOL139C:[15, 22]	KFEENVS+80VDDTTAT+80PK	CDC33	313000	562000	0.55694	-0.844407
YDR054C:[282]	AEDES+80EDVEDVER	CDC34	2240000	2190000	1.02283	0.0325679
YDR168W:[172]	NAHIS+80SEDIHTGFDSSFMNK	CDC37	1160000	2000000	0.58	-0.785875
YCR093W:[2102]	RQT+80PLQSNA	CDC39	25000000	38300000	0.652742	-0.615416
YLR229C:[138]	LRPIT+80SEQGSR	CDC42	2140000	1590000	1.34591	0.428584
YBR202W:[811, 816]	FVDDGTMDT+80DQEDS+80LVSTPK	CDC47	2480000	2120000	1.16981	0.226276
YBR202W:[811]	FVDDGTMDT+80DQEDSLVSTPK	CDC47	2370000	2200000	1.07727	0.107384
YBR202W:[279]	TFT+80PLSEC+57TSEEC+57SQNQTK	CDC47	2720000	2680000	1.01493	0.0213737
YBR202W:[820]	FVDDGTMDTDQEDSLVST+80PK	CDC47	5640000	5920000	0.952703	-0.069902
YBR202W:[811, 820]	FVDDGTMDT+80DQEDSLVST+80PK	CDC47	3520000	3730000	0.9437	-0.0836002
YBR202W:[816]	FVDDGTMDTDQEDS+80LVSTPK	CDC47	2370000	3030000	0.782178	-0.354431
YBR202W:[816, 820]	FVDDGTMDTDQEDS+80LVST+80PK	CDC47	3070000	4070000	0.7543	-0.40679
YDL126C:[735]	VEGEDVEMT+80DEGAKAEQEPEVDPVPYITK	CDC48	1040000	761000	1.36662	0.450615
YDL126C:[292]	MAGES+80ESNLR	CDC48	1890000	1640000	1.15244	0.20469
YDL126C:[519]	FGLS+80PSK	CDC48	10700000	9800000	1.09184	0.126757
YDL126C:[599]	GGS+80LGDAGGASDR	CDC48	945000	885000	1.0678	0.0946369
YDL126C:[472]	FALGNSNPS+80ALR	CDC48	250000	245000	1.02041	0.0291463
YDL126C:[532]	GVLFYGPPGT+80GK	CDC48	235000	233000	1.00858	0.0123308
YDL126C:[770]	SVS+80DAELR	CDC48	52500000	78800000	0.666244	-0.585878
YMR001C:[23, 29]	LVHT+80PIKGNT+80ADLVGK	CDC5	612000	926000	0.660907	-0.597481
YMR001C:[238]	KYT+80IC+57GTPNYIAPEVLMGK	CDC5	1130000	3170000	0.356467	-1.48816
YMR001C:[242]	KYTIC+57GT+80PNYIAPEVLMGK	CDC5	1130000	3170000	0.356467	-1.48816
YMR001C:[23]	LVHT+80PIKGNTADLVGK	CDC5	4100000	16500000	0.248485	-2.00877
YMR001C:[70]	LSALC+57KT+80PPSLIK	CDC5	3270000	14400000	0.227083	-2.13871
YMR001C:[70, 73]	LSALC+57KT+80PPS+80LIK	CDC5	134000	2230000	0.0600897	-4.05674
YDL132W:[717]	NDILQSLS+80GGGHDNHGNK	CDC53	913000	611000	1.49427	0.579442
YPR019W:[167, 171]	SGVNTLDTSSSS+80APPS+80EASEPLR	CDC54	5800000	3140000	1.84713	0.885288
YPR019W:[167, 174]	SGVNTLDTSSSS+80APPSEAS+80EPLR	CDC54	3270000	1820000	1.7967	0.845352
YPR019W:[82]	QNS+80DVFQSQGR	CDC54	760000	887000	0.856821	-0.222935
YPR019W:[171]	SGVNTLDTSSSSAPPS+80EASEPLR	CDC54	964000	1130000	0.853097	-0.229218
YPR019W:[239]	ELGTS+80NLNLDAR	CDC54	346000	442000	0.782805	-0.353274
YPR019W:[69]	AAIGSS+80PLNFPSSSQR	CDC54	5500000	7100000	0.774648	-0.368387
YPR019W:[99]	SSAS+80ASGR	CDC54	754000	1000000	0.754	-0.407364
YPR019W:[121]	ALPTSSS+80SLGR	CDC54	524000	776000	0.675258	-0.56649
YPR019W:[52]	NNS+80QNLSQGEGNIR	CDC54	3260000	4880000	0.668033	-0.582009
YPR019W:[122]	ALPTSSSS+80LGR	CDC54	524000	808000	0.648515	-0.624788
YPR019W:[167]	SGVNTLDTSSSS+80APPSEASEPLR	CDC54	178000	815000	0.218405	-2.19492
YPR019W:[174]	EAS+80EPLR	CDC54	3770000	18900000	0.199471	-2.32575
YPR019W:[68]	AAIGS+80SPLNFPSSSQR	CDC54	29500	413000	0.0714286	-3.80735
YPR019W:[145]	NDIHTSDLSS+80PR	CDC54	1000	380000	0.00263158	-8.56986
YGL190C:[155]	AVLS+80LQSLK	CDC55	771000	791000	0.974716	-0.0369468
YPL160W:[142]	NFDNVPAEEEEIKEET+80PAEKDHEDVTK	CDC60	477000	1310000	0.364122	-1.45751
YDL017W:[408]	MS+80IEPQLPDPK	CDC7	1100000	1010000	1.08911	0.123148
YDL017W:[459]	SS+80AEDLLK	CDC7	2760000	2920000	0.945205	-0.0813001
YDL164C:[75]	MDNVS+80GEEEYATK	CDC9	1930000	2800000	0.689286	-0.536826
YGL003C:[157]	VST+80PPPEAAGLEEFSPHSTPVTPR	CDH1	2150000	6880000	0.3125	-1.67807
YBR029C:[40, 44]	DAS+80ESVT+80PVTK	CDS1	1100000	973000	1.13052	0.176992
YBR029C:[44]	DASESVT+80PVTK	CDS1	12000000	14000000	0.857143	-0.222392
YBR029C:[40]	DAS+80ESVTPVTK	CDS1	3080000	5530000	0.556962	-0.844349
YBR029C:[42]	DASES+80VTPVTK	CDS1	748000	1530000	0.488889	-1.03242
YBR029C:[19]	EIVES+80VTDATSK	CDS1	159000	888000	0.179054	-2.48153
YPL228W:[15]	ALS+80LDDLVNHDENEK	CET1	6290000	8610000	0.730546	-0.452953
YLR115W:[616]	ASRYS+80GFSGTGEAENFDNLDYLK	CFT2	545000	319000	1.70846	0.7727
YLR098C:[164, 166]	KMPS+80ES+80PPPVGTNSIYPSNSLSIIK	CHA4	1890000	2560000	0.738281	-0.437758
YER164W:[8]	DIST+80EVLQNPELYGLR	CHD1	404000	73000	5.53425	2.46839
YER164W:[36]	AAAHQQNYFNDS+80DDEDDEDNIK	CHD1	85500000	96400000	0.886929	-0.173109
YER164W:[1336]	GPAALINNTRLS+80PNSPTPPLK	CHD1	12300000	14800000	0.831081	-0.266939
YER164W:[1372]	EYDS+80MDEEDC+57R	CHD1	2560000	3160000	0.810127	-0.303781
YER164W:[1164]	FSLGNNT+80PKPV	CHD1	3780000	4710000	0.802548	-0.317341
YER164W:[1300]	S+80MTPEITSSEPANGPPSK	CHD1	2490000	3120000	0.798077	-0.3254
YER164W:[987, 989]	NSVNGDGTAANS+80DS+80DDDSTSR	CHD1	470000	604000	0.778146	-0.361888
YER164W:[1300, 1302]	S+80MT+80PEITSSEPANGPPSKR	CHD1	4180000	5430000	0.769797	-0.377449
YER164W:[1341]	SPNSPT+80PPLK	CHD1	3080000	4140000	0.743961	-0.4267
YER164W:[1274]	SPS+80ADIGSK	CHD1	10600000	14700000	0.721088	-0.471752
YER164W:[1302]	SMT+80PEITSSEPANGPPSKR	CHD1	2560000	3610000	0.709141	-0.495855
YER164W:[989]	NSVNGDGTAANSDS+80DDDSTSR	CHD1	329000	475000	0.692632	-0.52984
YER164W:[1336, 1339]	GPAALINNTRLS+80PNS+80PTPPLK	CHD1	1150000	2260000	0.50885	-0.974689
YER164W:[1339, 1341]	LSPNS+80PT+80PPLK	CHD1	1720000	3510000	0.490028	-1.02906
YER164W:[1225]	SAS+80SSDTTPTPSKK	CHD1	151000	320000	0.471875	-1.08352
YER164W:[1339]	GPAALINNTRLSPNS+80PTPPLK	CHD1	2460000	6890000	0.357039	-1.48585
YER164W:[7]	DIS+80TEVLQNPELYGLR	CHD1	75500	1910000	0.0395288	-4.66095
YPL008W:[226]	FDVT+80NQNPVK	CHL1	777000	753000	1.03187	0.0452647
YER026C:[53, 54]	RASSIFSINT+80T+80PLAPPNATDIQK	CHO1	141000	80700	1.74721	0.805055
YER026C:[34, 42]	DENDGYAS+80DEVGGTLS+80R	CHO1	2460000	1890000	1.30159	0.380272
YER026C:[42]	DENDGYASDEVGGTLS+80R	CHO1	1640000	1370000	1.19708	0.25952
YER026C:[34, 40]	DENDGYAS+80DEVGGT+80LSRR	CHO1	1340000	1230000	1.08943	0.123575
YER026C:[47]	ASS+80IFSINTTPLAPPNATDIQK	CHO1	1940000	1830000	1.06011	0.084213
YER026C:[46]	RAS+80SIFSINTTPLAPPNATDIQK	CHO1	4400000	4280000	1.02804	0.0398927
YER026C:[46, 50]	RAS+80SIFS+80INTTPLAPPNATDIQK	CHO1	1300000	1300000	1	0
YER026C:[4]	VES+80DEDFAPQEFPHTDTDVIVNEHR	CHO1	25900000	26100000	0.992337	-0.0110977
YER026C:[34]	DENDGYAS+80DEVGGTLSR	CHO1	53900000	55800000	0.96595	-0.0499798
YER026C:[53]	ASSIFSINT+80TPLAPPNATDIQK	CHO1	3690000	4580000	0.805677	-0.311727
YER026C:[46, 47]	RAS+80S+80IFSINTTPLAPPNATDIQK	CHO1	31200000	38800000	0.804124	-0.314511
YER026C:[50, 53]	ASSIFS+80INT+80TPLAPPNATDIQK	CHO1	503000	726000	0.692837	-0.529411
YER026C:[54]	ASSIFSINTT+80PLAPPNATDIQK	CHO1	9890000	16400000	0.603049	-0.729653
YER026C:[50]	ASSIFS+80INTTPLAPPNATDIQK	CHO1	2240000	4310000	0.519722	-0.944189
YGR157W:[327]	TYGDGTDSDS+80QMNSR	CHO2	822000	611000	1.34534	0.427966
YNL192W:[358]	ESDIIVS+80NDNLTANR	CHS1	1240000	1140000	1.08772	0.121306
YNL192W:[318]	DLGEYDKDDFS+80RDDEYDDLNTIDK	CHS1	464000	689000	0.67344	-0.570379
YNL192W:[270]	NGEMVDPYDYENS+80LR	CHS1	666000	1130000	0.589381	-0.762729
YBR023C:[538]	AST+80FDLLK	CHS3	56000	56900	0.984183	-0.0230018
YLR330W:[638]	EAEVNT+80DDVLSTK	CHS5	151000	122000	1.2377	0.307667
YLR330W:[579]	DATESVAVEPS+80NEDVKPEEK	CHS5	2520000	4520000	0.557522	-0.842899
YLR330W:[590]	DATESVAVEPSNEDVKPEEKGS+80EAEDDINNVSK	CHS5	16800000	30700000	0.547231	-0.869777
YLR330W:[362]	STALENETTIETVNPS+80VR	CHS5	169000	345000	0.489855	-1.02957
YLR330W:[553]	NEFTTDIAS+80PR	CHS5	4010000	8730000	0.459336	-1.12238
YHR052W:[359]	SSS+80ELEKESSESEAVK	CIC1	353000	121000	2.91736	1.54466
YHR052W:[11, 15]	KST+80PVST+80PSK	CIC1	194000	231000	0.839827	-0.251836
YHR052W:[366]	SSSELEKESS+80ESEAVK	CIC1	6710000	8330000	0.805522	-0.312004
YHR052W:[11]	KST+80PVSTPSK	CIC1	10200000	14700000	0.693878	-0.527247
YHR052W:[358]	RSS+80SELEK	CIC1	904000	1380000	0.655072	-0.610274
YPL241C:[15]	ELS+80ETSDYK	CIN2	342000	276000	1.23913	0.309328
YOR028C:[196]	KNS+80ATTNLPSEER	CIN5	5380000	3820000	1.40838	0.494034
YOR028C:[85]	IATLEEPGYES+80R	CIN5	2940000	2460000	1.19512	0.257158
YOR028C:[89]	TGS+80LTDLSGR	CIN5	6000000	5510000	1.08893	0.12291
YEL061C:[247]	SLNDLT+80PK	CIN8	241000	260000	0.926923	-0.109478
YEL061C:[972]	LSNINSNSVQSVIS+80PK	CIN8	80700	1020000	0.0791176	-3.65986
YDR022C:[174]	DLS+80LNDLIK	CIS1	347000	401000	0.865337	-0.208667
YCR005C:[14]	NVAS+80YLQSNSSQEK	CIT2	1110000	983000	1.1292	0.175296
YCR005C:[18]	NVASYLQS+80NSSQEK	CIT2	5300000	5030000	1.05368	0.075434
YCR005C:[21]	NVASYLQSNSS+80QEK	CIT2	697000	772000	0.90285	-0.147442
YGL019W:[111]	NKS+80PVVNK	CKB1	134000000	163000000	0.822086	-0.282639
YOR039W:[169]	LYC+57PS+80C+57EDLYIPK	CKB2	331000	309000	1.0712	0.0992244
YLR133W:[54]	TISIESDVSNIT+80DDDDLR	CKI1	470000	330000	1.42424	0.510195
YLR133W:[13]	SY+80SVGYQAR	CKI1	189000	201000	0.940299	-0.0888093
YLR133W:[85]	RAS+80ATDVTDSLGSTS	CKI1	33800000	38300000	0.882507	-0.180321
YLR133W:[14]	SYS+80VGYQAR	CKI1	7200000	8270000	0.870617	-0.19989
YLR133W:[45]	TIS+80IESDVSNITDDDDLR	CKI1	647000	764000	0.846859	-0.239807
YLR133W:[12]	S+80YSVGYQAR	CKI1	410000	737000	0.556309	-0.846041
YLR133W:[43]	T+80ISIESDVSNITDDDDLR	CKI1	377000	741000	0.508772	-0.974909
YNL298W:[26]	ISDNDFQNIGPAPRPPS+80SNSQGR	CLA4	2970000	2220000	1.33784	0.419903
YNL298W:[367]	GPMHPNNS+80QR	CLA4	673000	643000	1.04666	0.0657878
YNL298W:[281]	NNS+80VNSK	CLA4	271000	324000	0.83642	-0.257701
YNL298W:[353]	NGHSPT+80NGQFPR	CLA4	1110000	1540000	0.720779	-0.472371
YNL298W:[351]	NGHS+80PTNGQFPR	CLA4	1140000	2320000	0.491379	-1.02509
YNL298W:[29]	ISDNDFQNIGPAPRPPSSNS+80QGR	CLA4	1050000	2750000	0.381818	-1.38904
YGR167W:[52]	TEQDDILETEAS+80PAKDDDEIR	CLC1	307000	605000	0.507438	-0.978696
YMR012W:[350]	LQT+80AALDTTPER	CLU1	2100000	1160000	1.81034	0.856265
YMR012W:[221]	SLS+80FAPYNPVPPFYR	CLU1	17400	13700	1.27007	0.344911
YMR012W:[1247]	NKS+80VDELLTFIEGDSSNSK	CLU1	2750000	3360000	0.818452	-0.28903
YBR109C:[102]	NGDGLIS+80AAELK	CMD1	881000	573000	1.53752	0.620607
YBR109C:[82]	SNDS+80EQELLEAFK	CMD1	2860000	3210000	0.890966	-0.166558
YFR014C:[371]	ATDT+80SQLSK	CMK1	1750000	2440000	0.717213	-0.479526
YFR014C:[349]	DLYLEQTES+80DSDFDEGSQANGSVPPLK	CMK1	413000	683000	0.604685	-0.725744
YFR014C:[379]	KLS+80EEEQSK	CMK1	635000	1190000	0.533613	-0.906133
YOL016C:[406]	ALT+80KDAFVQIVK	CMK2	1810000	3520000	0.514205	-0.959586
YOL016C:[445]	TLHDDRESKS+80ED	CMK2	131000	363000	0.360882	-1.4704
YML057W:[489]	SEATPQPATSAS+80PK	CMP2	685000	607000	1.1285	0.174407
YKL190W:[145]	TIVENDS+80DGDGR	CNB1	3620000	3170000	1.14196	0.191507
YNL225C:[20]	LDSPVS+80ENGEIK	CNM67	3110000	3890000	0.799486	-0.322856
YNL225C:[17, 20]	LDS+80PVS+80ENGEIK	CNM67	4710000	7950000	0.592453	-0.755228
YNL225C:[85]	NTS+80YQESPGLQERPK	CNM67	902000	1700000	0.530588	-0.914335
YNL225C:[103]	DKS+80PIGTDVHK	CNM67	1530000	2930000	0.522184	-0.937369
YNL225C:[17]	LDS+80PVSENGEIK	CNM67	1530000	3380000	0.452663	-1.14349
YBR155W:[367]	VES+80EGWISK	CNS1	737000	865000	0.852023	-0.231036
YER157W:[646]	SS+80SILTLAR	COG3	3270000	4300000	0.760465	-0.395046
YER157W:[645]	TKS+80SSILTLAR	COG3	1880000	2510000	0.749004	-0.416955
YER157W:[148]	LTES+80IPK	COG3	3340000	8510000	0.392479	-1.34931
YGL005C:[235]	IDS+80LSELK	COG7	3740000	4180000	0.894737	-0.160465
YBL045C:[272]	LAVEGEPVNS+80PNYFVAK	COR1	525000	1000	525	9.03617
YBL045C:[134]	ANLLSS+80SNFEATKK	COR1	2690000	980000	2.7449	1.45675
YBL045C:[135]	ANLLSSS+80NFEATKK	COR1	1570000	1310000	1.19847	0.261198
YBL045C:[133]	ANLLS+80SSNFEATKK	COR1	1440000	1230000	1.17073	0.22741
YBL045C:[94]	EGLALS+80SNISR	COR1	787000	674000	1.16766	0.223615
YBL045C:[24]	ATAVAT+80PK	COR1	6540000	5790000	1.12953	0.175727
YBL045C:[247]	AAFLGS+80EVR	COR1	456000	495000	0.921212	-0.118395
YBR203W:[438, 441]	VST+80AGS+80LK	COS111	7560000	10200000	0.741176	-0.432111
YBR302C:[16]|YDL248W:[16]|YFL062W:[16]|YHL048W:[16]|YIR044C:[16]|YJR161C:[16]|YML132W:[16]|YNL336W:[16]	SVDVLS+80FK	COS2|COS7|COS4|COS8|YIR044C|COS5|COS3|COS1	122000	185000	0.659459	-0.600644
YHL048W:[208]	LFNTEKEES+80PFDLEDIQLPK	COS8	2200000	1590000	1.38365	0.468477
YOR316C:[206]	LLT+80PENASK	COT1	1150000	1650000	0.69697	-0.520832
YOR316C:[396]	AGDS+80QGDHLQNDPLSLRPK	COT1	899000	1600000	0.561875	-0.831679
YLR038C:[7]	ADQENS+80PLHTVGFDAR	COX12	1680000	1740000	0.965517	-0.0506261
YDR231C:[142]	S+80FQIAQLAK	COX20	497000	797000	0.623588	-0.681334
YNL052W:[92]	GDS+80SFIAK	COX5A	1120000	791000	1.41593	0.501749
YNL052W:[93]	GDSS+80FIAK	COX5A	1220000	967000	1.26163	0.335293
YDL067C:[7, 9]	APIT+80GT+80IK	COX9	2180000	61200	35.6209	5.15465
YKL179C:[260]	NEELS+80GALAK	COY1	3280000	24500	133.878	7.06477
YKL179C:[364]	KIEFGVNEDDS+80DNDIR	COY1	2890000	3600000	0.802778	-0.316927
YOR303W:[124]	EGVAAIT+80GVDTR	CPA1	326000	1490000	0.218792	-2.19237
YJR109C:[918]	VPQFS+80FTR	CPA2	1220000	688000	1.77326	0.826401
YDR155C:[145]	KVESLGS+80PSGATK	CPR1	5480000	1730000	3.16763	1.6634
YOR100C:[171]	VVLQT+80SSKGSFIQAAK	CRC1	109000	28800	3.78472	1.92019
YOR100C:[173]	VVLQTSS+80K	CRC1	4440000	2370000	1.87342	0.905673
YOR100C:[38]	ENIKS+80FVAGGVGGVC+57	CRC1	747000	468000	1.59615	0.6746
YDR223W:[103]	TS+80LGSSSK	CRF1	602000	660000	0.912121	-0.132703
YLR429W:[441]	VEKPIS+80ESEK	CRN1	872000	963000	0.905504	-0.143208
YLR429W:[462]	SAS+80SSSTINHVLK	CRN1	815000	1080000	0.75463	-0.406159
YLR429W:[463]	SASS+80SSTINHVLK	CRN1	13200000	17600000	0.75	-0.415037
YLR429W:[464]	SASSS+80STINHVLK	CRN1	7470000	10300000	0.725243	-0.463464
YLR429W:[520]	IETPVT+80PTETK	CRN1	19600000	32100000	0.610592	-0.71172
YLR429W:[522]	IETPVTPT+80ETKK	CRN1	2890000	4960000	0.582661	-0.779271
YLR429W:[462, 463]	SAS+80S+80SSTINHVLK	CRN1	2590000	4600000	0.563043	-0.828682
YLR429W:[485]	KSS+80DIDQVNNAEDPSR	CRN1	425000	767000	0.554107	-0.851764
YLR429W:[575]	SAT+80PPSSITAAK	CRN1	27800000	50500000	0.550495	-0.861199
YLR429W:[573, 575]	S+80AT+80PPSSITAAK	CRN1	3370000	6920000	0.486994	-1.03802
YHR146W:[444]	QTASPLSS+80STEEPK	CRP1	423000	125000	3.384	1.75873
YHR146W:[440, 445]	QTAS+80PLSSS+80TEEPK	CRP1	3020000	1560000	1.9359	0.953003
YHR146W:[438]	KQT+80ASPLSSSTEEPK	CRP1	247000	165000	1.49697	0.582045
YHR146W:[440, 444]	KQTAS+80PLSS+80STEEPK	CRP1	2000000	1470000	1.36054	0.444184
YHR146W:[380]	LPLT+80DEQTAEGR	CRP1	11100000	8910000	1.24579	0.317062
YHR146W:[440, 443]	KQTAS+80PLS+80SSTEEPK	CRP1	3450000	3180000	1.08491	0.11757
YHR146W:[440, 446]	KQTAS+80PLSSST+80EEPK	CRP1	3260000	3010000	1.08306	0.115108
YHR146W:[438, 440]	KQT+80AS+80PLSSSTEEPK	CRP1	2130000	1970000	1.08122	0.112658
YHR146W:[443]	QTASPLS+80SSTEEPK	CRP1	2710000	2680000	1.01119	0.0160599
YHR146W:[445]	QTASPLSSS+80TEEPK	CRP1	2730000	2700000	1.01111	0.0159415
YHR146W:[119]	S+80AGPPSTSNR	CRP1	63500000	63200000	1.00475	0.00683203
YHR146W:[394]	SPAVS+80EEKEK	CRP1	32000000	33000000	0.969697	-0.0443941
YHR146W:[440]	QTAS+80PLSSSTEEPK	CRP1	43900000	50900000	0.862475	-0.213445
YHR146W:[390]	KS+80PAVSEEK	CRP1	51600000	59900000	0.861436	-0.215185
YHR146W:[390, 394]	KS+80PAVS+80EEKEK	CRP1	11200000	13500000	0.82963	-0.269461
YHR146W:[182]	EET+80PLAEPTNVSK	CRP1	939000	1240000	0.757258	-0.401143
YHR146W:[125]	SAGPPST+80SNR	CRP1	204000	312000	0.653846	-0.612977
YHR146W:[271]	EEVPEPVAGPIVESSVTEKS+80PALPQADDPIVETK	CRP1	8740000	18500000	0.472432	-1.08182
YHR146W:[384]	LPLTDEQT+80AEGR	CRP1	1720000	10500000	0.16381	-2.60991
YOR031W:[40]	DHSTGS+80PQC+57K	CRS5	2850000	3170000	0.899054	-0.153521
YOL063C:[704]	SLQLNSTEEDDVNS+80DPENEESGSSLTSFQR	CRT10	2490000	1880000	1.32447	0.405413
YNL027W:[663]	RC+57IT+80PLYEEAR	CRZ1	420000	539000	0.779221	-0.359896
YNL027W:[429]	SIS+80PDEK	CRZ1	2580000	3950000	0.653165	-0.614482
YNL027W:[68]	MDSANS+80SEK	CRZ1	323000	567000	0.569665	-0.811815
YNL232W:[94]	SVDAS+80PNDVTR	CSL4	3240000	3690000	0.878049	-0.187627
YPR030W:[158]	QISS+80NNDIVR	CSR2	2820000	23200	121.552	6.92543
YPR030W:[528]	SSSISS+80PQK	CSR2	284000	215000	1.32093	0.401554
YPR030W:[23]	DVVQNVS+80AGDEGDILQR	CSR2	623000	529000	1.17769	0.235964
YPR030W:[103]	GNS+80FPSDVGTK	CSR2	839000	826000	1.01574	0.022529
YPR030W:[148]	RES+80DPVAAK	CSR2	1540000	1690000	0.911243	-0.134093
YPR030W:[963]	VLPPTFEEATSVSAS+80PR	CSR2	295000	329000	0.896657	-0.157373
YIL036W:[559]	FGSDT+80DDDDIDLKPVEGGKDPDNQSLPNSEK	CST6	3680000	4620000	0.796537	-0.328187
YIL036W:[557]	FGS+80DTDDDDIDLKPVEGGKDPDNQSLPNSEK	CST6	3680000	4620000	0.796537	-0.328187
YIL036W:[557, 559]	FGS+80DT+80DDDDIDLKPVEGGKDPDNQSLPNSEK	CST6	29800000	37900000	0.78628	-0.346886
YLR394W:[310]	FSFS+80PVR	CST9	2120000	1270000	1.66929	0.739236
YLR394W:[351]	LSSASLQPSS+80PLSSSSNR	CST9	2890000	1790000	1.61453	0.69111
YLR394W:[445]	SNS+80TQQLTNTHLK	CST9	7120000	5010000	1.42116	0.507067
YLR394W:[253]	NNNGTVT+80PSTSGR	CST9	1450000	1500000	0.966667	-0.0489096
YLR394W:[423]	SSGLAFS+80SSSNSLQQSK	CST9	69700	198000	0.35202	-1.50627
YLR394W:[97]	SSDIS+80IINLVESK	CST9	67900	218000	0.311468	-1.68284
YDR256C:[36]	VVTNSTGNPINEPFVT+80QR	CTA1	301000	192000	1.56771	0.648657
YDR256C:[26]	VVTNST+80GNPINEPFVTQR	CTA1	8340000	6650000	1.25414	0.326693
YDR256C:[513]	HASELSSNS+80KF	CTA1	883000	886000	0.996614	-0.00489326
YDR256C:[25]	VVTNS+80TGNPINEPFVTQR	CTA1	291000	423000	0.687943	-0.539639
YMR094W:[220]	DVDVSGANS+80DENSSPSSTIK	CTF13	641000	668000	0.959581	-0.0595237
YPR135W:[379]	HGLFVDSES+80DLENLEGNDDINK	CTF4	357000	431000	0.828306	-0.271764
YPR135W:[584]	ITSVAAT+80PVR	CTF4	54500	2360000	0.0230932	-5.43639
YPL181W:[406]	S+80ADIGTDKPVKPR	CTI6	420000	451000	0.931264	-0.102738
YPL181W:[175]	NTS+80NTDDNVDDIGDEEDEVEDEASAVALAK	CTI6	2000000	2530000	0.790514	-0.339137
YPL181W:[170]	SHAANEAEKS+80PR	CTI6	3280000	12300000	0.266667	-1.90689
YML112W:[35]	DSITSSSTTT+80PPSSQQK	CTK3	3930000	3730000	1.05362	0.0753537
YML112W:[31, 34]	DSITSS+80STT+80TPPSSQQK	CTK3	207000	344000	0.601744	-0.732778
YPR124W:[344]	NNES+80KVAISENNQK	CTR1	5620000	4020000	1.39801	0.483375
YPR124W:[319]	HPEPS+80PDPIAVADTTSGSDQSTR	CTR1	2450000	2840000	0.862676	-0.213109
YPR124W:[344, 349]	NNES+80KVAIS+80ENNQK	CTR1	539000	881000	0.611805	-0.708857
YPR124W:[349]	VAIS+80ENNQK	CTR1	6860000	12900000	0.531783	-0.911091
YCR054C:[559]	LVSKEEDPGNENSEIIS+80IDED	CTR86	607000	824000	0.73665	-0.440948
YOL145C:[977]	DDSDLS+80DKDNEYDEEQPR	CTR9	682000	1000	682	9.41363
YOL145C:[1015]	TLS+80DSDEDDDDVVK	CTR9	2510000	3110000	0.807074	-0.309227
YOL145C:[1017]	TLSDS+80DEDDDDVVK	CTR9	7030000	9030000	0.778516	-0.361201
YOL145C:[1015, 1017]	TLS+80DS+80DEDDDDVVK	CTR9	8640000	11200000	0.771429	-0.374396
YGR088W:[111]	FSTVGGESGT+80PDTAR	CTT1	819000	733000	1.11733	0.16005
YMR264W:[194]	LQS+80DKDLQSLLT	CUE1	5870000	21900000	0.268037	-1.8995
YML101C:[44]	TVQDAKPAPSVAT+80ND	CUE4	539000	431000	1.25058	0.322597
YML101C:[41, 48]	TVQDAKPAPS+80VATNDPS+80PEPVPSAPEER	CUE4	596000	501000	1.18962	0.250502
YML101C:[44, 48]	TVQDAKPAPSVAT+80NDPS+80PEPVPSAPEER	CUE4	17900000	15700000	1.14013	0.189195
YML101C:[48, 54]	PAPSVATNDPS+80PEPVPS+80APEER	CUE4	2470000	2290000	1.0786	0.109163
YML101C:[48]	TVQDAKPAPSVATNDPS+80PEPVPSAPEER	CUE4	469000000	443000000	1.05869	0.0822812
YML101C:[54]	TVQDAKPAPSVATNDPSPEPVPS+80APEER	CUE4	6890000	10200000	0.67549	-0.565993
YOR042W:[309]	RFNS+80FGVQVGDDSLESH	CUE5	42600	1000	42.6	5.41278
YOR042W:[220]	EQHHEDS+80EEEDSWSQFVEK	CUE5	918000	1320000	0.695455	-0.523972
YOR042W:[50]	DGT+80PKVEEK	CUE5	126000000	185000000	0.681081	-0.554102
YOR042W:[407]	KNPDEDEFLINS+80DDEM	CUE5	2360000	3610000	0.65374	-0.613212
YOR042W:[70]	SSGIDEDEVVT+80PAEDAKEEEEEHPPLPAR	CUE5	4970000	8720000	0.569954	-0.811082
YOR042W:[364]	VVAETTYIDT+80PDTETK	CUE5	486000	1150000	0.422609	-1.24261
YOR042W:[21]	SNVPES+80INEDISK	CUE5	7160000	17000000	0.421176	-1.2475
YHR053C:[31, 33, 36]|YHR055C:[31, 33, 36]	S+80C+57S+80C+57PT+80GC+57NSDDK	CUP1-1|CUP1-2	342000	192000	1.78125	0.83289
YGL166W:[135]	SS+80DVDMTTTLPSLKPPLQNGEIK	CUP2	870000	1280000	0.679688	-0.557057
YGL166W:[134]	S+80SDVDMTTTLPSLKPPLQNGEIK	CUP2	870000	1310000	0.664122	-0.59048
YMR240C:[104, 112]	KHT+80AEDELEDT+80PSDGIEEHLSAR	CUS1	1130000	476000	2.37395	1.24729
YMR240C:[112]	HTAEDELEDT+80PSDGIEEHLSAR	CUS1	219000	323000	0.678019	-0.560603
YDL209C:[313]	NIS+80RENISSKPSVGK	CWC2	2300000	1810000	1.27072	0.345644
YGR278W:[540]	SRS+80PFTVETR	CWC22	1580000	2110000	0.748815	-0.417318
YLR323C:[26]	INFS+80EEK	CWC24	557000	1030000	0.540777	-0.886895
YNL245C:[117, 129]	AATT+80ISASGAATSISS+80QK	CWC25	2690000	2550000	1.0549	0.0771089
YKL096W:[138]	QSDDATGVAIRPTS+80K	CWP1	12500000	8540000	1.4637	0.54962
YNL111C:[80]	GLYIGDVDKT+80SER	CYB5	3180000	3710000	0.857143	-0.222392
YNL111C:[91]	VST+80SENQSK	CYB5	77200	97900	0.78856	-0.342708
YNL111C:[81]	GLYIGDVDKTS+80ER	CYB5	1170000	1640000	0.713415	-0.487187
YBR112C:[741]	LNS+80PNSNINK	CYC8	45200000	71500000	0.632168	-0.66162
YBR112C:[429]	SNGAPTNAS+80PAPPPVILQPTLQPNDQGNPLNTR	CYC8	14300000	28200000	0.507092	-0.97968
YBR112C:[866]	TVPAEAS+80PVEDEVR	CYC8	4170000	8730000	0.477663	-1.06593
YBR112C:[426]	SNGAPT+80NASPAPPPVILQPTLQPNDQGNPLNTR	CYC8	1000	85400	0.0117096	-6.41616
YDL117W:[209]	SYS+80ANDLHMAR	CYK3	3200000	3320000	0.963855	-0.0531113
YDR430C:[920]	LTIFQQVDAPKS+80PK	CYM1	1510000	1440000	1.04861	0.0684797
YJL005W:[486]	S+80SIDADELDPMSPGPPSKK	CYR1	426000	423000	1.00709	0.0101958
YJL005W:[371]	EATT+80PTIETPISC+57KPSLFR	CYR1	1230000	1460000	0.842466	-0.24731
YJL005W:[487]	RSS+80IDADELDPMSPGPPSKK	CYR1	2640000	3160000	0.835443	-0.259387
YJL005W:[241]	GSS+80VHDINNGIADK	CYR1	1450000	1820000	0.796703	-0.327886
YJL005W:[240]	GS+80SVHDINNGIADK	CYR1	1630000	2230000	0.730942	-0.452172
YJL005W:[370]	EAT+80TPTIETPISC+57KPSLFR	CYR1	486000	992000	0.489919	-1.02938
YJL005W:[1647]	RST+80FEDTTLR	CYR1	873000	1940000	0.45	-1.152
YAL012W:[362]	EAS+80GVFDDLVR	CYS3	210000	148000	1.41892	0.504792
YAL012W:[40]	QSS+80PANPIGTYEYSR	CYS3	2280000	3650000	0.624658	-0.678863
YGR155W:[350]	FDS+80SKLEASTTK	CYS4	8190000	20000000	0.4095	-1.28806
YML070W:[234]	VLDPIPST+80EDLISK	DAK1	802000	829000	0.967431	-0.0477699
YIR028W:[624]	RDDLC+57DDTVS+80IYDGTEEK	DAL4	2980000	4030000	0.739454	-0.435468
YIR028W:[58]	VYVDNSS+80IEESEVVPLPETK	DAL4	142000	259000	0.548263	-0.867061
YIR023W:[6]	PHQS+80PADNAASPTK	DAL81	87800	50100	1.7525	0.80941
YGR113W:[292]	IS+80LGSGAAR	DAM1	899000	813000	1.10578	0.145066
YGR113W:[27]	LSIGSAPTS+80R	DAM1	1160000	1240000	0.935484	-0.0962153
YGR113W:[23, 27]	LSIGS+80APTS+80R	DAM1	736000	916000	0.803493	-0.315642
YPR111W:[48]	LT+80PGLPR	DBF20	1490000	1470000	1.01361	0.0194962
YDR052C:[400]	KTDDS+80AVQDVR	DBF4	759000	3420000	0.22193	-2.17182
YPL119C:[381]	VGS+80TSENITQR	DBP1	29700000	7220000	4.11357	2.04039
YPL119C:[222]	SGPS+80PVPEK	DBP1	2340000	981000	2.38532	1.25418
YPL119C:[545]	NEANQEVPTFLSDLS+80R	DBP1	1410000	893000	1.57895	0.658963
YDL031W:[113]	TQT+80GDDEDDVNEYFSTNNLEK	DBP10	902000	966000	0.933747	-0.0988958
YDL031W:[890, 893]	VGS+80RET+80SIPSNLLEDPSQGPAANGR	DBP10	424000	826000	0.513317	-0.962078
YDL031W:[101]	EIAAFPMLEMS+80DDENNASGK	DBP10	1010000	3570000	0.282913	-1.82157
YDL031W:[893]	ET+80SIPSNLLEDPSQGPAANGR	DBP10	99500	682000	0.145894	-2.777
YNL112W:[90]	DRSDS+80EIAQFR	DBP2	13200000	10500000	1.25714	0.330149
YNL112W:[88]	DRS+80DSEIAQFR	DBP2	4830000	4540000	1.06388	0.0893309
YOR046C:[162]	VNPEDAS+80PQAIC+57LAPSR	DBP5	607000	575000	1.05565	0.0781346
YOR046C:[86]	LADIQADPNS+80PLYSAK	DBP5	976000	1150000	0.848696	-0.236681
YOR046C:[71]	QEDSNLISSEY+80EVK	DBP5	33500	172000	0.194767	-2.36018
YKR024C:[380]	KDS+80DIVTVAPDQLLQR	DBP7	1350000	1460000	0.924658	-0.113009
YKR024C:[79]	ESS+80YSSEEQEK	DBP7	441000	993000	0.444109	-1.17102
YCL016C:[106]	TES+80EFETR	DCC1	344000	309000	1.11327	0.154802
YIR030C:[127]	FS+80IITSNK	DCG1	155000	1590000	0.0974843	-3.35869
YLR128W:[12]	DAS+80PEQEAIESFTSLTK	DCN1	450000	485000	0.927835	-0.10806
YNL118C:[836]	KNDS+80TGYPR	DCP2	3720000	1510000	2.46358	1.30075
YNL118C:[116]	GAAIFNENLS+80K	DCP2	447000	393000	1.1374	0.185746
YNL118C:[723]	AFDS+80SSNVSSSK	DCP2	290000	396000	0.732323	-0.449448
YNL118C:[439]	DSGYSSSS+80PGQLLDILNSK	DCP2	1660000	2390000	0.694561	-0.525827
YNL118C:[960]	SNGTSGS+80NELLSILHR	DCP2	148000	313000	0.472843	-1.08057
YNL118C:[751]	NPISSTVSSNQQS+80PK	DCP2	1550000	3550000	0.43662	-1.19555
YLR270W:[70]	STPVLY+80NC+57ENEYSC+57INGIQELK	DCS1	478000	402000	1.18905	0.249815
YLR270W:[60]	RPS+80QDGR	DCS1	11600000	10700000	1.08411	0.116514
YLR270W:[65]	S+80TPVLYNC+57ENEYSC+57INGIQELK	DCS1	3180000	4220000	0.753555	-0.408216
YLR270W:[66]	ST+80PVLYNC+57ENEYSC+57INGIQELK	DCS1	11600000	15600000	0.74359	-0.427421
YOR173W:[341]	HDGIATS+80PEK	DCS2	2560000	1950000	1.31282	0.39267
YOR173W:[64]	ST+80PIFFHR	DCS2	116000000	127000000	0.913386	-0.130704
YPL194W:[398]	TAISGS+80KEEAGLK	DDC1	995000	253000	3.93281	1.97556
YPL194W:[444]	VSYLT+80PDNGSTVAK	DDC1	3110000	1480000	2.10135	1.07132
YPL194W:[543]	ADTTVT+80WGK	DDC1	704000	456000	1.54386	0.626542
YER143W:[336, 340, 346]	SFQEGLPAPTS+80VTTS+80SDKPLT+80PTK	DDI1	1170000	1930000	0.606218	-0.722092
YER143W:[373]	TGMGPT+80PTGR	DDI1	2650000	3220000	0.822981	-0.281068
YER143W:[346]	SFQEGLPAPTSVTTSSDKPLT+80PTK	DDI1	17100000	28700000	0.595819	-0.747054
YER143W:[341]	SFQEGLPAPTSVTTSS+80DKPLTPTK	DDI1	17100000	28700000	0.595819	-0.747054
YER143W:[340, 348]	SFQEGLPAPTSVTTS+80SDKPLTPT+80K	DDI1	2030000	3940000	0.515228	-0.956716
YOR163W:[26]	ENQVYS+80PVTGAR	DDP1	1350000	1140000	1.18421	0.243926
YOR204W:[371]	VGSTS+80ENITQK	DED1	3140000	1970000	1.59391	0.672569
YOR204W:[263]	AC+57VVYGGS+80PIGNQLR	DED1	3690000	2610000	1.41379	0.499571
YOR204W:[535, 539]	DAMMS+80APGS+80R	DED1	8050000	6890000	1.16836	0.224485
YOR204W:[207]	T+80GPSPQPESQGSFYQR	DED1	2430000	2220000	1.09459	0.130397
YOR204W:[535]	DAMMS+80APGSR	DED1	35000000	34000000	1.02941	0.0418202
YOR204W:[369]	VGS+80TSENITQK	DED1	13400000	13200000	1.01515	0.0216951
YOR204W:[539]	DAMMSAPGS+80R	DED1	15900000	16800000	0.946429	-0.0794345
YOR204W:[508]	AGNTGLATAFFNSENS+80NIVK	DED1	516000	568000	0.908451	-0.13852
YOR204W:[210]	TGPS+80PQPESQGSFYQR	DED1	4460000	4980000	0.895582	-0.159102
YOR204W:[215]	TGPSPQPES+80QGSFYQR	DED1	2090000	3510000	0.595442	-0.747968
YOR204W:[370]	VGST+80SENITQK	DED1	295000	508000	0.580709	-0.784114
YHR019C:[229]	IAEGS+80DPSLLLDQR	DED81	1110000	1030000	1.07767	0.107915
YKL054C:[108]	SSNNS+80NSFTSTK	DEF1	2800000	3200000	0.875	-0.192645
YKL054C:[260]	KTES+80PLENVAELKK	DEF1	20700000	28900000	0.716263	-0.481439
YAL013W:[56]	MDS+80DEEK	DEP1	1050000	1340000	0.783582	-0.351844
YAL013W:[120]	VPGENEDESKEEEKS+80QELEEAIDSK	DEP1	2530000	4950000	0.511111	-0.968291
YOR245C:[17]	EEGS+80PTAGITER	DGA1	5140000	12100000	0.424793	-1.23517
YDL160C:[14]	NNS+80NTDLDR	DHH1	21700000	11600000	1.87069	0.90357
YPL049C:[272]	VNDSYDS+80PLSGTASTGK	DIG1	72200	427000	0.169087	-2.56417
YPL265W:[12]	MFTST+80SPR	DIP5	5610000	7140000	0.785714	-0.347923
YPL265W:[69]	DDS+80FAVPDGKDENTR	DIP5	2740000	3650000	0.750685	-0.413721
YPL265W:[22]	NSSSLDS+80DHDAYYSK	DIP5	5760000	7770000	0.741313	-0.431846
YPL265W:[61, 62]	SSTST+80S+80PSAR	DIP5	157000	227000	0.69163	-0.531928
YDL178W:[249]|YEL071W:[215]	DNT+80GYDLK	DLD2|DLD3	1150000	1600000	0.71875	-0.476438
YEL071W:[470]	LHYTRS+80DIEIR	DLD3	4110000	3580000	1.14804	0.199179
YEL071W:[29]	VLDS+80EDLAYFR	DLD3	135000	122000	1.10656	0.146078
YJL065C:[17]	ETASAPLC+57S+80PK	DLS1	10900000	23700000	0.459916	-1.12056
YNL116W:[206]	NIVGGADGSTIVNNS+80QEMYK	DMA2	3280000	2980000	1.10067	0.138383
YHR164C:[392]	MVS+80DDLR	DNA2	128000	162000	0.790123	-0.33985
YER166W:[81]	EDAEEFTFNDDTEYDNHS+80FQPTPK	DNF1	1790000	1280000	1.39844	0.483816
YER166W:[85]	EDAEEFTFNDDTEYDNHSFQPT+80PK	DNF1	213000	241000	0.883817	-0.17818
YER166W:[1485]	DSVVTEEIPMTFMHGEDGSPS+80GYQK	DNF1	542000	884000	0.613122	-0.705754
YER166W:[92]	LNNGS+80GTFDDVELDNDSGEPHTNYDGMK	DNF1	933000	1740000	0.536207	-0.899138
YER166W:[365]	VSADYGRPS+80LDYDNLEQGAGEANIVDR	DNF1	663000	1590000	0.416981	-1.26195
YLL001W:[423]	SIDPTSNLS+80VLDVR	DNM1	209000	76500	2.73203	1.44997
YLL001W:[629]	S+80IAGDGNIEDFR	DNM1	609000	848000	0.71816	-0.477622
YDR273W:[100]	IAFPEVDDT+80LIK	DON1	129000	10900	11.8349	3.56497
YDR273W:[29]	NTNS+80GLELPSQDYTNVEEK	DON1	1180000	728000	1.62088	0.696777
YDR273W:[27]	NT+80NSGLELPSQDYTNVEEK	DON1	1180000	728000	1.62088	0.696777
YDR273W:[150]	INVS+80EILQR	DON1	2660000	2620000	1.01527	0.0218594
YDR273W:[47]	ESS+80PKTDFPLITK	DON1	2310000	3290000	0.702128	-0.510195
YDR141C:[246]	MEAEENPSET+80ETNDSHLDR	DOP1	1390000	1220000	1.13934	0.188204
YDR141C:[244]	IKMEAEENPS+80ETETNDSHLDR	DOP1	1730000	2210000	0.782805	-0.353274
YDR068W:[191]	TEEIC+57S+80ILQGDKDISK	DOS2	854000	604000	1.41391	0.499688
YDR068W:[27]	ETGS+80TENTENNELQSR	DOS2	679000	685000	0.991241	-0.0126924
YDR068W:[281]	VAVS+80QEGLK	DOS2	1890000	2110000	0.895735	-0.158857
YIL010W:[30]	LAPIST+80PEVPK	DOT5	9530000	8220000	1.15937	0.213338
YIL010W:[29]	LAPIS+80TPEVPK	DOT5	5940000	5140000	1.15564	0.208695
YJL090C:[308]	GQS+80PLSINNK	DPB11	440000	249000	1.76707	0.821358
YBR278W:[186, 188]	SALDVGEHS+80DS+80SDIEVDHTK	DPB3	1290000	1390000	0.928058	-0.107714
YBR278W:[188, 189]	SALDVGEHSDS+80S+80DIEVDHTK	DPB3	3280000	3900000	0.841026	-0.249778
YBR278W:[186]	SALDVGEHS+80DSSDIEVDHTK	DPB3	4540000	5760000	0.788194	-0.343377
YBR278W:[169]	SVAS+80LLSR	DPB3	907000	1200000	0.755833	-0.40386
YBR278W:[189]	SALDVGEHSDSS+80DIEVDHTK	DPB3	828000	1250000	0.6624	-0.594225
YBR278W:[186, 189]	SALDVGEHS+80DSS+80DIEVDHTK	DPB3	2110000	3610000	0.584488	-0.774756
YBR278W:[188]	SALDVGEHSDS+80SDIEVDHTK	DPB3	44500	332000	0.134036	-2.89931
YDR121W:[183]	TES+80QDVETR	DPB4	10800000	7260000	1.4876	0.57299
YLR172C:[298]	DVANDQEYFKPAAWVPPTEDDS+80DE	DPH5	13100000	20100000	0.651741	-0.617629
YLL018C:[301]	AYLAQS+80PQFNK	DPS1	809000	811000	0.997534	-0.00356221
YLL018C:[502]	AHGLS+80PEDPGLK	DPS1	492000	543000	0.906077	-0.142294
YLL018C:[14]	AVEES+80AEPAQVILGEDGKPLSK	DPS1	2040000	4270000	0.477752	-1.06567
YKR071C:[206]	VVDDLIEDS+80DDDDFSSDSSK	DRE2	2560000	2150000	1.1907	0.251807
YKR071C:[158]	ASSS+80TSNLPSFK	DRE2	2960000	2640000	1.12121	0.165059
YLL008W:[208]	GGKDDEIDEEDDS+80EEAK	DRS1	3500000	6720000	0.520833	-0.941106
YAL026C:[1347]	FSSS+80RDDISFDI	DRS2	1310000	2150000	0.609302	-0.71477
YOR264W:[236]	IIDIC+57AS+80K	DSE3	263000	1090000	0.241284	-2.05119
YEL070W:[23]|YNR073C:[23]	SFEST+80LPIPTYPR	DSF1|YNR073C	168000	172000	0.976744	-0.0339473
YBR007C:[122]	TNPS+80PTYIQAR	DSF2	1280000	922000	1.38829	0.473305
YBR007C:[391]	DLES+80EGSSPIR	DSF2	3020000	3530000	0.855524	-0.22512
YBR007C:[57]	SSIS+80FESIQTTER	DSF2	286000	351000	0.814815	-0.295456
YBR007C:[395]	DLESEGSS+80PIR	DSF2	1310000	2700000	0.485185	-1.04339
YNL258C:[32]	SNGS+80ELELDSSDLLQR	DSL1	2840000	2610000	1.08812	0.121841
YNL258C:[29]	S+80NGSELELDSSDLLQR	DSL1	9120000	15200000	0.6	-0.736966
YIR010W:[380]	ILDNT+80ENYDDTELR	DSN1	261000	634000	0.411672	-1.28043
YGL043W:[224]	IANGDIT+80PEFLATC+57DAK	DST1	6100000	8440000	0.722749	-0.468434
YBR180W:[315]	ENNES+80PFFEGNK	DTR1	4650000	1500000	3.1	1.63227
YDL101C:[139]	YAS+80SSSTDIENDDEK	DUN1	158000	33700	4.68843	2.2291
YDL101C:[132]	SC+57S+80FLFK	DUN1	1190000	1090000	1.09174	0.126633
YBR208C:[803]	VDS+80EEDIEHIFETVK	DUR1,2	33700	62600	0.538339	-0.893414
YLR401C:[236]	DSMKPEEEVES+80TPQLK	DUS3	450000	420000	1.07143	0.0995357
YLR401C:[237]	DSMKPEEEVEST+80PQLK	DUS3	1090000	1460000	0.746575	-0.42164
YPR023C:[49]	MYTSIPNDKPGGS+80SQATK	EAF3	2420000	1100000	2.2	1.1375
YPR023C:[50]	MYTSIPNDKPGGSS+80QATK	EAF3	927000	469000	1.97655	0.982981
YPR023C:[153]	SNAS+80ISK	EAF3	876000	1380000	0.634783	-0.655665
YPR023C:[176]	SS+80ANSLHPGSSLR	EAF3	4170000	6780000	0.615044	-0.701238
YNL136W:[411]	KNS+80PPATR	EAF7	5130000	5600000	0.916071	-0.126468
YNL136W:[225]	EHMS+80EEEQK	EAF7	1950000	2590000	0.752896	-0.409478
YNL136W:[167]	DSTIPKES+80PSTDLK	EAF7	2170000	3180000	0.68239	-0.551332
YNL136W:[143]	KS+80PNSNEEYPR	EAF7	1280000	2080000	0.615385	-0.70044
YNL136W:[146]	KSPNS+80NEEYPR	EAF7	30900	178000	0.173596	-2.5262
YKL204W:[391]	SST+80PNAESQLLSASDKDNGK	EAP1	818000	1070000	0.764486	-0.387438
YKL204W:[282]	GPSS+80ITDFLNLK	EAP1	15200000	21700000	0.700461	-0.513624
YKL204W:[281]	GPS+80SITDFLNLK	EAP1	619000	1040000	0.595192	-0.748572
YKL204W:[327]	TSIEQVNELETNS+80DLGK	EAP1	592000	1110000	0.533333	-0.906891
YKL204W:[30]	S+80QQAISNLFQK	EAP1	259000	1420000	0.182394	-2.45487
YDR446W:[16]	TEPTTEVTLYS+80PPSK	ECM11	13000000	8890000	1.46232	0.548256
YDR446W:[176]	S+80QEPIENPGSYQK	ECM11	11600000	7940000	1.46096	0.546914
YDR446W:[111]	TEHTAFQPLT+80PISK	ECM11	8110000	5700000	1.42281	0.50874
YDR446W:[150]	TLSS+80VTEINSSEYK	ECM11	6260000	4560000	1.37281	0.457129
YDR446W:[169]	LSLNGENTS+80SPAK	ECM11	23000000	18100000	1.27072	0.345644
YDR446W:[15]	TEPTTEVTLY+80SPPSKESLSK	ECM11	5040000	4030000	1.25062	0.322644
YDR446W:[19]	TEPTTEVTLYSPPS+80KESLSK	ECM11	4440000	3610000	1.22992	0.298561
YDR446W:[156, 157]	TLSSVTEINS+80S+80EYK	ECM11	1650000	1540000	1.07143	0.0995357
YDR446W:[170]	LSLNGENTSS+80PAK	ECM11	1680000	1950000	0.861538	-0.215013
YDR446W:[156]	TLSSVTEINS+80SEYK	ECM11	10300000	25800000	0.399225	-1.32473
YDR446W:[157]	TLSSVTEINSS+80EYK	ECM11	9740000	24400000	0.39918	-1.32489
YDR446W:[150, 157]	TLSS+80VTEINSS+80EYK	ECM11	339000	1530000	0.221569	-2.17417
YDR446W:[130]	C+57DS+80FDLSR	ECM11	23400	1460000	0.0160274	-5.96332
YJR137C:[1252]	TNS+80GHFR	ECM17	2550000	2340000	1.08974	0.123989
YJR137C:[1291]	LDNTDFS+80GLR	ECM17	542000	503000	1.07753	0.107734
YBR065C:[153]	ATSDGPST+80PLIK	ECM2	1320000	1330000	0.992481	-0.0108883
YBL101C:[179]	DLS+80STSLTR	ECM21	4100000	2760000	1.48551	0.570956
YBL101C:[1030]	LLSTPS+80PVNR	ECM21	8340000	5760000	1.44792	0.533979
YBL101C:[566]	VIRT+80PPPVAVSTA	ECM21	2890000	2350000	1.22979	0.298409
YBL101C:[550]	NEES+80GEEDIFAEYPIK	ECM21	6120000	5720000	1.06993	0.0975165
YBL101C:[527]	RIS+80NTLFSK	ECM21	5060000	5350000	0.945794	-0.0804015
YBL101C:[129]	SSTS+80DTNR	ECM21	96000	105000	0.914286	-0.129283
YBL101C:[140]	TSGRLS+80VDQEPR	ECM21	7100000	9280000	0.765086	-0.386306
YBL101C:[18]	NSSHSLS+80ETDLNQSK	ECM21	833000	1090000	0.76422	-0.38794
YBL101C:[20]	NSSHSLSET+80DLNQSK	ECM21	1000000	1320000	0.757576	-0.400538
YBL101C:[1028]	LLST+80PSPVNR	ECM21	146000	208000	0.701923	-0.510615
YBL101C:[960]	TTS+80VSGPSGYSDDAGVPNVNR	ECM21	1160000	1680000	0.690476	-0.534336
YBL101C:[182]	SDLSSTS+80LTR	ECM21	11000000	16100000	0.68323	-0.549557
YBL101C:[1028, 1030]	LLST+80PS+80PVNR	ECM21	5500000	8840000	0.622172	-0.684615
YBL101C:[1012]	ATS+80VNDR	ECM21	949000	1760000	0.539205	-0.891095
YBL101C:[959]	TT+80SVSGPSGYSDDAGVPNVNR	ECM21	286000	634000	0.451104	-1.14847
YLR228C:[86]	KDSSS+80SK	ECM22	147000	86500	1.69942	0.765044
YJL201W:[364]	EISS+80PPSSVSSSSTIPVLPKPR	ECM25	4930000	6720000	0.733631	-0.446874
YJL201W:[368]	EISSPPSS+80VSSSSTIPVLPKPR	ECM25	4860000	6720000	0.723214	-0.467505
YJR106W:[334]	INS+80SPAVFAPYR	ECM27	608000	849000	0.716137	-0.481693
YHL030W:[1692]	LLGSESDDS+80EGSIK	ECM29	2330000	2860000	0.814685	-0.295685
YOR092W:[349]	KS+80SISSQGAPSVLQADGTISPNLTR	ECM3	765000	968000	0.790289	-0.339547
YOR092W:[338]	EYS+80NVDQYGR	ECM3	290000	640000	0.453125	-1.14202
YOR092W:[316]	NSITGS+80LR	ECM3	289000	660000	0.437879	-1.1914
YOR092W:[389]	IIT+80SDATVSKK	ECM3	389000	1020000	0.381373	-1.39073
YLR436C:[1053]	GQS+80SVSLER	ECM30	1520000	925000	1.64324	0.716546
YLR436C:[635]	NDDS+80HDDLILLSAK	ECM30	1490000	1470000	1.01361	0.0194962
YLR436C:[1106]	SSSS+80SSSITLEK	ECM30	1300000	1400000	0.928571	-0.106915
YLR436C:[1107]	SSSSS+80SSITLEK	ECM30	1300000	1400000	0.928571	-0.106915
YLR436C:[1056]	GQSSVS+80LER	ECM30	2320000	2580000	0.899225	-0.153246
YLR436C:[1054, 1056]	GQSS+80VS+80LER	ECM30	231000	273000	0.846154	-0.241008
YLR436C:[1062]	TIS+80AGSGVSTPTMALNR	ECM30	2640000	3480000	0.758621	-0.398549
YER176W:[213]	KENSTIQSSSS+80SNLR	ECM32	1180000	1500000	0.786667	-0.346176
YER176W:[227]	AVES+80DPVVAAK	ECM32	1460000	2140000	0.682243	-0.551642
YER176W:[212]	ENSTIQSSS+80SSNLR	ECM32	983000	1850000	0.531351	-0.912262
YIL146C:[202]	SLTSSTNS+80FVMPK	ECM37	459000	638000	0.719436	-0.475062
YIL146C:[199]	SLTSS+80TNSFVMPK	ECM37	310000	503000	0.616302	-0.69829
YIL146C:[161]	IIS+80LPLPGK	ECM37	129000	293000	0.440273	-1.18353
YMR176W:[52, 55]	QWES+80PRS+80AVIPT	ECM5	769000	33700	22.819	4.51216
YEL015W:[257]	LGQMIISQS+80R	EDC3	1550000	2030000	0.763547	-0.389212
YEL015W:[261]	SNS+80TSLPAANK	EDC3	3880000	5860000	0.662116	-0.594844
YBL047C:[1181]	YPAPGTSPS+80HNEGNSKK	EDE1	5370000	1000	5370	12.3907
YBL047C:[1179]	YPAPGTS+80PSHNEGNSKK	EDE1	9700000	95600	101.464	6.66483
YBL047C:[248, 249]	TTPLSANSTGVS+80S+80LTR	EDE1	2560000	415000	6.16867	2.62496
YBL047C:[241]	TTPLS+80ANSTGVSSLTR	EDE1	21100000	18300000	1.15301	0.205399
YBL047C:[244, 251]	TTPLSANS+80TGVSSLT+80R	EDE1	96900	103000	0.940777	-0.0880758
YBL047C:[579]	S+80SNNAFK	EDE1	1020000	1140000	0.894737	-0.160465
YBL047C:[1065]	TAST+80DVLSNETTEVIEDGSTTK	EDE1	2590000	2950000	0.877966	-0.187763
YBL047C:[241, 249]	TTPLS+80ANSTGVSS+80LTR	EDE1	1070000	1250000	0.856	-0.224317
YBL047C:[244]	TTPLSANS+80TGVSSLTR	EDE1	3470000	4230000	0.820331	-0.285722
YBL047C:[931]	FVETTVENS+80NLNVNR	EDE1	8790000	11500000	0.764348	-0.387699
YBL047C:[1100]	ANSNEDGESVSSIQES+80PK	EDE1	9000000	12300000	0.731707	-0.450661
YBL047C:[1307]	VAT+80PSIPQQPIPLK	EDE1	6620000	9270000	0.714132	-0.485738
YBL047C:[950]	TES+80DVFDR	EDE1	3780000	5340000	0.707865	-0.498454
YBL047C:[249]	TTPLSANSTGVSS+80LTR	EDE1	2430000	3470000	0.700288	-0.513979
YBL047C:[511]	ESS+80DTFSAQPPPVPK	EDE1	689000	1010000	0.682178	-0.551779
YBL047C:[513]	ESSDT+80FSAQPPPVPK	EDE1	966000	1430000	0.675524	-0.56592
YBL047C:[237]	LEPVVVNQPNRT+80TPLSANSTGVSSLTR	EDE1	1550000	2310000	0.670996	-0.575625
YBL047C:[241, 244]	TTPLS+80ANS+80TGVSSLTR	EDE1	604000	945000	0.639153	-0.645766
YBL047C:[487]	KFT+80PTSNFGQSIIKEEPEEQEQLR	EDE1	2100000	3460000	0.606936	-0.720383
YBL047C:[1093, 1100]	ANSNEDGES+80VSSIQES+80PK	EDE1	932000	1560000	0.597436	-0.743144
YBL047C:[1087, 1100]	ANS+80NEDGESVSSIQES+80PK	EDE1	350000	603000	0.580431	-0.784803
YBL047C:[526]	HAS+80SPVKR	EDE1	3540000	6230000	0.568218	-0.815483
YBL047C:[527]	HASS+80PVKR	EDE1	3540000	6230000	0.568218	-0.815483
YBL047C:[1069]	TASTDVLS+80NETTEVIEDGSTTK	EDE1	1790000	3180000	0.562893	-0.829067
YBL047C:[238]	LEPVVVNQPNRTT+80PLSANSTGVSSLTR	EDE1	871000	1640000	0.531098	-0.912951
YBL047C:[1087]	ANS+80NEDGESVSSIQESPK	EDE1	1050000	2070000	0.507246	-0.979241
YBL047C:[244, 249]	TTPLSANS+80TGVSS+80LTR	EDE1	298000	610000	0.488525	-1.0335
YBL047C:[1093, 1095]	ANSNEDGES+80VS+80SIQESPK	EDE1	437000	922000	0.47397	-1.07713
YBL047C:[241, 245]	TTPLS+80ANST+80GVSSLTR	EDE1	1700000	4260000	0.399061	-1.32532
YBL047C:[1008]	SQS+80LTSSVANNAPQSVR	EDE1	1640000	4690000	0.34968	-1.51589
YBL047C:[1064]	S+80TDVLSNETTEVIEDGSTTK	EDE1	149000	520000	0.286538	-1.8032
YBL047C:[1093]	ANSNEDGES+80VSSIQESPK	EDE1	34700	338000	0.102663	-3.28402
YBL047C:[1340]	GVATT+80PK	EDE1	1000	215000000	4.65116e-06	-17.714
YAL003W:[86]	FGS+80DDEEADAEAEKLK	EFB1	1680000	2310000	0.727273	-0.459432
YMR212C:[570]	DNQISTSDLLS+80DSQVR	EFR3	757000	459000	1.64924	0.721799
YMR212C:[565]	DNQIST+80SDLLSDSQVR	EFR3	346000	351000	0.985755	-0.020699
YMR212C:[564, 570]	DNQIS+80TSDLLS+80DSQVR	EFR3	1830000	2040000	0.897059	-0.156726
YMR212C:[564]	DNQIS+80TSDLLSDSQVR	EFR3	128000000	146000000	0.876712	-0.189825
YMR212C:[564, 572]	DNQIS+80TSDLLSDS+80QVR	EFR3	939000	1080000	0.869444	-0.201834
YMR212C:[737]	LAPISSLS+80DR	EFR3	444000	526000	0.844106	-0.244503
YMR212C:[566]	DNQISTS+80DLLSDSQVR	EFR3	5460000	6800000	0.802941	-0.316634
YMR212C:[572]	DNQISTSDLLSDS+80QVR	EFR3	537000	818000	0.656479	-0.607179
YMR212C:[565, 566]	DNQIST+80S+80DLLSDSQVR	EFR3	343000	647000	0.530139	-0.915557
YMR212C:[735]	APISS+80LSDR	EFR3	2500000	5240000	0.477099	-1.06764
YDR385W:[82]|YOR133W:[82]	STAISLYSEMS+80DEDVK	EFT2|EFT1	139000	98300	1.41404	0.499822
YDR385W:[572]|YOR133W:[572]	ETVESESS+80QTALSK	EFT2|EFT1	983000	846000	1.16194	0.216534
YDR385W:[763]|YOR133W:[763]	GQVVSEEQRPGT+80PLFTVK	EFT2|EFT1	2910000	2710000	1.0738	0.102726
YDR385W:[569]|YOR133W:[569]	ETVES+80ESSQTALSK	EFT2|EFT1	826000	796000	1.03769	0.0533734
YDR385W:[47]|YOR133W:[47]	AGIIS+80AAK	EFT2|EFT1	103000	131000	0.78626	-0.346922
YPL037C:[151]	KDEAIPELVEGQT+80FDADVE	EGD1	899000	1480000	0.607432	-0.719204
YHR193C:[99, 101]	LAAAQQQAQASGIMPSNEDVAT+80KS+80PEDIQADMQA	EGD2	196000	1000	196	7.61471
YHR193C:[93]	LAAAQQQAQASGIMPS+80NEDVATK	EGD2	980000	1440000	0.680556	-0.555215
YNL230C:[278]	SES+80PSIFLNR	ELA1	611000	762000	0.801837	-0.318619
YKL160W:[124]	TQNDGEIDSDEEEVDS+80DEER	ELF1	4390000	4400000	0.997727	-0.00328258
YKL160W:[142]	GRGALVDS+80DDE	ELF1	31400000	32700000	0.960245	-0.0585261
YKL160W:[117, 124]	TQNDGEIDS+80DEEEVDS+80DEER	ELF1	30200000	32900000	0.917933	-0.123539
YOR144C:[223, 231]	Y+80QAPVLLGT+80NIK	ELG1	1000	70300	0.0142248	-6.13545
YPL101W:[222]	LGS+80PDRDDIQQNSEYK	ELP4	3540000	3640000	0.972527	-0.0401891
YDR516C:[382]	IEIDDST+80NLR	EMI2	2790000	6710000	0.415797	-1.26605
YOL158C:[16]	NDNLDDKS+80TVC+57YSEK	ENB1	120000	529000	0.226843	-2.14023
YNL084C:[276]	YAS+80LTDDQVANMR	END3	302000	326000	0.92638	-0.110323
YGR254W:[250]|YHR174W:[250]	IGLDC+57AS+80SEFFK	ENO1|ENO2	499000	256000	1.94922	0.962896
YGR254W:[251]|YHR174W:[251]	IGLDC+57ASS+80EFFK	ENO1|ENO2	1260000	893000	1.41097	0.496692
YGR254W:[188]|YHR174W:[188]	IGS+80EVYHNLK	ENO1|ENO2	6610000	5900000	1.12034	0.163935
YBR247C:[465]	ELLAGAS+80R	ENP1	1130000	1420000	0.795775	-0.329568
YBR247C:[404]	ILDDGS+80NGEDATR	ENP1	347000	698000	0.497135	-1.00829
YGR145W:[529]	ALTAAEES+80DEER	ENP2	35900000	46500000	0.772043	-0.373247
YDL161W:[160]	GT+80GRSDENDDDLQR	ENT1	3670000	4570000	0.803063	-0.316414
YDL161W:[163]	GTGRS+80DENDDDLQR	ENT1	2570000	3600000	0.713889	-0.486229
YDL161W:[317]	SEQSSSS+80PK	ENT1	859000	1440000	0.596528	-0.745339
YDL161W:[384]|YLR206W:[468]	IPAQHT+80K	ENT1|ENT2	1030000	1490000	0.691275	-0.532668
YLR206W:[173]	SNPHDSS+80PSYQDDLEK	ENT2	1400000	1340000	1.04478	0.0631938
YLR206W:[430]	T+80GNQSISDK	ENT2	558000	635000	0.87874	-0.186491
YLR206W:[167]	TRS+80NPHDSSPSYQDDLEK	ENT2	2230000	2830000	0.787986	-0.343758
YLR206W:[172]	SNPHDS+80SPSYQDDLEK	ENT2	18100000	24400000	0.741803	-0.430891
YLR206W:[479]	TGTFINSQGT+80GYK	ENT2	726000	1000000	0.726	-0.461959
YJR125C:[176]	GVAGGSAS+80ADGSLNSK	ENT3	332000	393000	0.844784	-0.243346
YMR049C:[347]	LPPPTNEESYNPPEEYLLS+80PEEK	ERB1	1520000	1570000	0.968153	-0.0466932
YMR049C:[23]	AASEES+80DVEEDEDK	ERB1	2200000	2710000	0.811808	-0.300789
YHR007C:[458]	GVSS+80PYLPFGGGR	ERG11	1670000	3060000	0.545752	-0.873684
YHR007C:[457]	GVS+80SPYLPFGGGR	ERG11	833000	3590000	0.232033	-2.1076
YJL167W:[292]	KDS+80VAEAK	ERG20	1010000	1090000	0.926606	-0.109973
YML008C:[373]	KPENAET+80PSQTSQEATQ	ERG6	1560000	1850000	0.843243	-0.245979
YML008C:[378]	KPENAETPSQTS+80QEATQ	ERG6	221000	388000	0.569588	-0.81201
YHR072W:[23]	LRT+80DELGR	ERG7	219000	297000	0.737374	-0.439532
YNL125C:[112]	LQHNES+80VQSK	ESBP6	972000	833000	1.16687	0.22264
YMR219W:[1348]	NQEES+80DEVNTSR	ESC1	517000	242000	2.13636	1.09516
YMR219W:[1144, 1145]	SNIFS+80S+80PIR	ESC1	300000	274000	1.09489	0.130787
YMR219W:[1144]	SNIFS+80SPIR	ESC1	1080000	1120000	0.964286	-0.0524674
YMR219W:[1145]	SNIFSS+80PIR	ESC1	2270000	2460000	0.922764	-0.115966
YMR219W:[1488]	S+80DTPNEVPMEINDEIPATTLEK	ESC1	198000	238000	0.831933	-0.265461
YMR219W:[888]	TQISFSTDS+80PDNFQESNDNTEFSSTK	ESC1	957000	1350000	0.708889	-0.496369
YMR219W:[532]	SVESDLHEHS+80PDNLYDLAAR	ESC1	3780000	7360000	0.513587	-0.96132
YMR219W:[1326]	NLS+80DLENYSQR	ESC1	6160000	15400000	0.4	-1.32193
YMR219W:[1125]	VSSS+80EIESVEPLKPESDR	ESC1	260000	699000	0.37196	-1.42678
YMR219W:[500]	SEYSENVLENET+80DPAIVER	ESC1	243000	665000	0.365414	-1.4524
YMR219W:[846]	S+80NVEENLR	ESC1	2490000	16100000	0.154658	-2.69284
YMR219W:[1166]	VVDVAES+80FVK	ESC1	211000	2300000	0.0917391	-3.44632
YMR219W:[626]	KLDGS+80TEK	ESC1	51900	1930000	0.0268912	-5.21672
YMR219W:[911]	VRNS+80DLEDDESLKK	ESC1	1000	37700	0.0265252	-5.23649
YMR219W:[526, 532]	SVES+80DLHEHS+80PDNLYDLAAR	ESC1	1000	168000	0.00595238	-7.39232
YDR365C:[223]	KTDDS+80DSDMDIGIK	ESF1	3220000	3190000	1.0094	0.0135043
YDR365C:[369, 372]	AYLASDS+80DES+80DGQVDEEAK	ESF1	798000	793000	1.00631	0.00906788
YDR365C:[223, 225]	TDDS+80DS+80DMDIGIK	ESF1	8490000	9890000	0.858443	-0.220206
YDR365C:[225]	TDDSDS+80DMDIGIK	ESF1	2150000	2530000	0.849802	-0.234801
YDR365C:[369]	AYLASDS+80DESDGQVDEEAK	ESF1	1960000	2580000	0.75969	-0.396517
YDR365C:[424, 425]	FTPALEGGNEKS+80S+80EDKEETTIEK	ESF1	1710000	2320000	0.737069	-0.440128
YDR365C:[372]	AYLASDSDES+80DGQVDEEAK	ESF1	3450000	5370000	0.642458	-0.638326
YDR365C:[542]	IVEDTFT+80PDLEDPR	ESF1	7730000	16200000	0.47716	-1.06745
YNR054C:[33]	KISS+80KDDIFSK	ESF2	328000	421000	0.779097	-0.360124
YNR054C:[13, 14]	VNSDFEDFS+80S+80DEETDQHNVLIQTK	ESF2	2420000	3330000	0.726727	-0.460515
YNR054C:[86]	EVEEQASS+80TTSLDLK	ESF2	546000	843000	0.647687	-0.626632
YJR017C:[109]	TNS+80FEALAK	ESS1	1040000	1270000	0.818898	-0.288245
YJR017C:[107]	LDDDSKT+80NSFEALAK	ESS1	219000	335000	0.653731	-0.61323
YJR017C:[161]	VGEVSDIVESGS+80GVHVIK	ESS1	1170000	2400000	0.4875	-1.03653
YLR318W:[208, 209]	ILPSS+80S+80SIK	EST2	31400	1000	31.4	4.97269
YBR026C:[135]	VFS+80SSSDLIK	ETR1	1940000	2140000	0.906542	-0.141554
YBR026C:[138]	VFSSSS+80DLIK	ETR1	1940000	2140000	0.906542	-0.141554
YBR026C:[136]	VFSS+80SSDLIK	ETR1	547000	615000	0.889431	-0.169046
YBR026C:[137]	VFSSS+80SDLIK	ETR1	1260000	1700000	0.741176	-0.432111
YBR102C:[496]	SMGGSIT+80PGR	EXO84	915000	1700000	0.538235	-0.893691
YOR317W:[621]	DS+80SINIENYLEDAK	FAA1	11200000	11500000	0.973913	-0.0381351
YOR317W:[622]	DSS+80INIENYLEDAK	FAA1	11200000	11500000	0.973913	-0.0381351
YOR317W:[699]	DKVDAVYSS+80S	FAA1	2700000	3890000	0.694087	-0.526811
YOR317W:[700]	DKVDAVYSSS+80	FAA1	730000	1110000	0.657658	-0.604591
YER015W:[80]	SSLS+80SENLVSC+57VDK	FAA2	1500000	1230000	1.21951	0.286304
YER015W:[423]	NVANTILDS+80K	FAA2	899000	917000	0.980371	-0.0286006
YFR019W:[1953]	EGLLNT+80PPIEGAR	FAB1	44400000	37100000	1.19677	0.25914
YFR019W:[186]	TPDS+80DHDDVGDEVSSIK	FAB1	6700000	6640000	1.00904	0.0129779
YFR019W:[203, 204]	SASS+80S+80LTASLSK	FAB1	776000	830000	0.93494	-0.0970547
YFR019W:[1941]	DSEIS+80SLVTTK	FAB1	718000	936000	0.767094	-0.382525
YFR019W:[1942]	DSEISS+80LVTTK	FAB1	718000	936000	0.767094	-0.382525
YFR019W:[1963]	DRT+80PQESQTHSQANLDTLQELEK	FAB1	2450000	3240000	0.756173	-0.403212
YFR019W:[1713]	SS+80GNNLSSANVK	FAB1	1880000	2700000	0.696296	-0.522227
YFR019W:[738]	ASSS+80AASR	FAB1	871000	1330000	0.654887	-0.610682
YFR019W:[1924]	TGGNSGGTTQTGDPSVNIS+80PSVSTTSHNK	FAB1	1120000	1820000	0.615385	-0.70044
YFR019W:[1691]	LQTST+80PIVEIYK	FAB1	421000	721000	0.583911	-0.776179
YFR019W:[183]	T+80PDSDHDDVGDEVSSIK	FAB1	1150000	2350000	0.489362	-1.03103
YFR019W:[392]	FIST+80PPPPPK	FAB1	11600000	24500000	0.473469	-1.07866
YDL045C:[14, 16, 17]	MQLSKAAEMC+57YEIT+80NS+80Y+80LHIDQK	FAD1	1310000	29800	43.9597	5.45811
YNL023C:[958]	RLDTPVIQEDS+80PVMDNNT	FAP1	1280000	1750000	0.731429	-0.451211
YLR238W:[113]	LGRPVANSNSSSS+80SSLR	FAR10	909000	1020000	0.891176	-0.166217
YNL127W:[938]	NS+80SSQDLLNKESEYLNI	FAR11	1360000	1350000	1.00741	0.0106472
YNL127W:[110]	TIDIQQDSS+80DENDNFK	FAR11	1760000	1800000	0.977778	-0.0324215
YNL127W:[939, 940]	NSS+80S+80QDLLNK	FAR11	2700000	2900000	0.931034	-0.103093
YNL127W:[939]	NSS+80SQDLLNK	FAR11	25900000	30100000	0.860465	-0.216811
YNL127W:[940]	NSSS+80QDLLNK	FAR11	1140000	1330000	0.857143	-0.222392
YNL127W:[81]	NKS+80DGNISALTFK	FAR11	2040000	2640000	0.772727	-0.371969
YNL127W:[18]	SVS+80LEDLKR	FAR11	19600000	28900000	0.678201	-0.560216
YNL127W:[205]	SLDQC+57AAS+80LEER	FAR11	252000	402000	0.626866	-0.673772
YNL127W:[211]	SS+80APYALQR	FAR11	979000	1980000	0.494444	-1.01612
YMR029C:[69]	AVS+80PEGEKEEK	FAR8	29300000	35000000	0.837143	-0.256454
YMR029C:[132]	LNVNT+80PK	FAR8	4190000	5090000	0.823183	-0.280715
YMR029C:[165]	QGPSES+80PSPTK	FAR8	833000	1120000	0.74375	-0.42711
YMR029C:[115]	GPNTVNQLESLNS+80R	FAR8	1970000	3050000	0.645902	-0.630614
YKL182W:[1121]	SVS+80EDSAVFK	FAS1	30600000	28200000	1.08511	0.117836
YPL231W:[1440]	YAS+80PNLNMK	FAS2	1120000	1150000	0.973913	-0.0381351
YPL231W:[52]	VVEIGPSPT+80LAGMAQR	FAS2	235000	270000	0.87037	-0.200299
YPL231W:[50]	VVEIGPS+80PTLAGMAQR	FAS2	963000	1150000	0.837391	-0.256026
YPL231W:[91]	EIYYT+80PDPSELAAK	FAS2	1570000	1990000	0.788945	-0.342004
YKL060C:[76]	GIS+80NEGQNASIK	FBA1	243000	97900	2.48212	1.31158
YKL060C:[290]	VNLDT+80DC+57QYAYLTGIR	FBA1	1200000	1330000	0.902256	-0.148392
YKL060C:[313]	DYIMS+80PVGNPEGPEKPNKK	FBA1	6450000	7340000	0.878747	-0.186481
YLR377C:[12, 13]	RDS+80T+80EGFDTDIITLPR	FBP1	278000	147000	1.89116	0.919269
YLR377C:[13]	RDST+80EGFDTDIITLPR	FBP1	189000000	258000000	0.732558	-0.448985
YLR377C:[12]	RDS+80TEGFDTDIITLPR	FBP1	284000000	395000000	0.718987	-0.475962
YJL155C:[446]	LHQLLNDS+80PLEDKF	FBP26	213000	122000	1.7459	0.803972
YJL155C:[435]	GTSQVGELSQS+80STK	FBP26	4770000	6210000	0.768116	-0.380604
YLR051C:[16]	DAS+80ASLEVK	FCF2	205000	972000	0.210905	-2.24533
YCR034W:[334, 336, 338]	NVPT+80PS+80PS+80PKPQHR	FEN1	2820000	3340000	0.844311	-0.244153
YCR034W:[334, 338]	NVPT+80PSPS+80PKPQHR	FEN1	131000	262000	0.5	-1
YFL041W:[620]	EILAENEIEVS+80RG	FET5	154000	84300	1.82681	0.869326
YPR104C:[393]	NDDSKS+80PENADIAESEINTR	FHL1	4510000	7960000	0.566583	-0.819641
YPR104C:[46]	ESITNSPT+80SEVPIETK	FHL1	3350000	6520000	0.513804	-0.960711
YPR104C:[44]	ESITNS+80PTSEVPIETK	FHL1	7130000	16400000	0.434756	-1.20172
YPR104C:[391]	NDDS+80KSPENADIAESEINTR	FHL1	252000	651000	0.387097	-1.36923
YNL325C:[695]	AMS+80PFTSR	FIG4	378000	584000	0.64726	-0.627582
YDR130C:[134]	IGGDGS+80LTR	FIN1	1300000	1900000	0.684211	-0.547488
YJR093C:[50]	FDS+80PVEETPATAR	FIP1	3840000	7700000	0.498701	-1.00375
YNL068C:[440]	RGS+80SVAR	FKH2	628000	483000	1.30021	0.378741
YLR342W:[269]	AMEEANPEDT+80EETLNKIEGDNSLEAADFR	FKS1	553000	702000	0.787749	-0.344192
YLR342W:[444]	T+80WLHLVTNFNR	FKS1	28900	105000000	0.000275238	-11.827
YMR306W:[679]	TLKSPT+80FFVAQDDSTFK	FKS3	276000	124000	2.22581	1.15433
YMR306W:[889]	IENPS+80LVSLYR	FKS3	8060000	3890000	2.07198	1.05101
YMR306W:[892]	IENPSLVS+80LYR	FKS3	152000	92800	1.63793	0.711875
YMR306W:[824]	KLPT+80EDDLIK	FKS3	4620000	4120000	1.12136	0.165249
YMR306W:[677]	TLKS+80PTFFVAQDDSTFK	FKS3	1130000	1050000	1.07619	0.105933
YMR306W:[811, 814]	SS+80PLS+80DHTESR	FKS3	4170000	4050000	1.02963	0.0421255
YMR306W:[793]	EAESS+80HDEDRLEIPDALYDPR	FKS3	23400000	27500000	0.850909	-0.232923
YAL053W:[691]	LFDDETSSSS+80FK	FLC2	1710000	3060000	0.558824	-0.839535
YAL053W:[689]	LFDDETSS+80SSFK	FLC2	3860000	8040000	0.4801	-1.05859
YAL053W:[688]	LFDDETS+80SSSFK	FLC2	1040000	2350000	0.442553	-1.17608
YAL053W:[688, 690]	LFDDETS+80SS+80SFK	FLC2	26300	74800	0.351604	-1.50798
YAL053W:[687]	LFDDET+80SSSSFK	FLC2	166000	586000	0.283276	-1.81972
YAL053W:[689, 690]	LFDDETSS+80S+80SFK	FLC2	28700	336000	0.0854167	-3.54934
YGL139W:[687]	NENAS+80TDALRVEAPK	FLC3	11300000	14100000	0.801418	-0.319372
YGL139W:[688]	NENAST+80DALR	FLC3	7350000	9210000	0.798046	-0.325457
YGL139W:[782]	DDSINS+80LGNNKQPLR	FLC3	1290000	1740000	0.741379	-0.431716
YGL139W:[779]	DDS+80INSLGNNK	FLC3	1760000	2430000	0.72428	-0.465381
YGL139W:[779, 782]	DDS+80INS+80LGNNKQPLR	FLC3	916000	1270000	0.72126	-0.471409
R0010W:[331]	GLTELTNVVGNWS+80DK	FLP1	1000	504000	0.00198413	-8.97728
YDR236C:[147]	NPFY+80GNDFK	FMN1	1280000	830000	1.54217	0.624961
YDL222C:[232]	AHSTYSDHDMYAQYESPS+80VDTGAQMEK	FMP45	2270000	2520000	0.900794	-0.150731
YDL222C:[290]	KQVPS+80AELEPAGDGGLAGPVTVRD	FMP45	9070000	12200000	0.743443	-0.427707
YDR110W:[32]	KAT+80SPGESR	FOB1	3010000	3030000	0.993399	-0.00955431
YDR110W:[33]	ATS+80PGESR	FOB1	6170000	7050000	0.875177	-0.192353
YDR110W:[33, 37]	ATS+80PGES+80R	FOB1	159000	244000	0.651639	-0.617854
YDR110W:[16]	YNDVLFDDDDS+80VPSESVTR	FOB1	4870000	8840000	0.550905	-0.860125
YGR267C:[84]	EGLLDT+80PQR	FOL2	724000	374000	1.93583	0.952951
YGR267C:[23]	HETPLNIRPTS+80PYTLNPPVER	FOL2	3640000	6730000	0.540862	-0.886668
YGR267C:[15, 22]	HET+80PLNIRPT+80SPYTLNPPVER	FOL2	281000	595000	0.472269	-1.08232
YGR267C:[15, 23]	HET+80PLNIRPTS+80PYTLNPPVER	FOL2	1910000	4210000	0.453682	-1.14025
YKR009C:[48]	VVVNDLGGTLGGS+80GHNSK	FOX2	1640000	1120000	1.46429	0.550197
YKR009C:[706]	LC+57TPTMPSNGT+80LK	FOX2	481000	405000	1.18765	0.248115
YKR009C:[152]	IINTAS+80PAGLFGNFGQANYSAAK	FOX2	347000	293000	1.1843	0.244035
YKR009C:[266]	TYT+80PEAILNK	FOX2	6720000	5710000	1.17688	0.23497
YKR009C:[565]	SS+80GYVSIK	FOX2	4170000	3630000	1.14876	0.200078
YKR009C:[698]	LC+57T+80PTMPSNGTLK	FOX2	2380000	2260000	1.0531	0.0746388
YKR009C:[52]	VVVNDLGGTLGGSGHNS+80K	FOX2	375000	386000	0.971503	-0.0417103
YML074C:[81]	RNPDFEDDDFLGGDFDEDEIDEESS+80EEEEEEKTQK	FPR3	3730000	4920000	0.75813	-0.399483
YML074C:[80, 81]	RNPDFEDDDFLGGDFDEDEIDEES+80S+80EEEEEEKTQK	FPR3	31500000	43000000	0.732558	-0.448985
YLR449W:[80, 82]	GEYYNQDNNDGLEEDES+80ES+80EQEADVPKR	FPR4	80600000	100000000	0.806	-0.311148
YLR449W:[82]	GEYYNQDNNDGLEEDESES+80EQEADVPKR	FPR4	18900000	24300000	0.777778	-0.36257
YLL043W:[570, 573, 576]	RTS+80DLS+80DFS+80YNNDDDEEFGER	FPS1	2260000	3020000	0.748344	-0.418226
YLL043W:[601]	SSIS+80DNENEAGEK	FPS1	514000	631000	0.81458	-0.295872
YLL043W:[212]	TTGAQTNMESNES+80PR	FPS1	479000	794000	0.603275	-0.729113
YLR047C:[568, 571]	NTAQGTLTT+80HSS+80FNGSSVFR	FRE8	85000	3150000	0.0269841	-5.21175
YOR324C:[362]	NS+80SGSSTAPGTDTLGFK	FRT1	149000	740000	0.201351	-2.31221
YOR324C:[363]	NSS+80GSSTAPGTDTLGFK	FRT1	1000	272000	0.00367647	-8.08746
YBR207W:[452, 453]	SKDS+80S+80VPLIIDSSGSAN	FTH1	915000	837000	1.09319	0.128544
YBR207W:[449]	S+80KDSSVPLIIDSSGSAN	FTH1	13900000	14200000	0.978873	-0.030806
YBR207W:[463]	SKDSSVPLIIDSSGS+80AN	FTH1	906000	960000	0.94375	-0.0835234
YBR207W:[449, 452]	S+80KDS+80SVPLIIDSSGSAN	FTH1	2000000	2330000	0.858369	-0.22033
YBR207W:[452, 463]	SKDS+80SVPLIIDSSGS+80AN	FTH1	1270000	1880000	0.675532	-0.565904
YBR207W:[453, 463]	SKDSS+80VPLIIDSSGS+80AN	FTH1	1270000	1880000	0.675532	-0.565904
YBR207W:[452]	SKDS+80SVPLIIDSSGSAN	FTH1	366000	570000	0.642105	-0.639118
YBR207W:[453]	SKDSS+80VPLIIDSSGSAN	FTH1	18600000	29900000	0.622074	-0.684843
YAL035W:[895]	VGT+80PIC+57AVK	FUN12	270000	241000	1.12033	0.163926
YAL034C:[194]	YNDDMT+80PPPLPSSSSR	FUN19	3040000	2680000	1.13433	0.181838
YAL034C:[110]	ISHNGS+80PR	FUN19	1940000	2030000	0.955665	-0.0654231
YAL034C:[259]	TMTTS+80PHR	FUN19	5110000	5350000	0.95514	-0.0662156
YAL022C:[58]	EQS+80VSTEPLDTLPLR	FUN26	1850000	1610000	1.14907	0.200465
YAL022C:[60]	EQSVS+80TEPLDTLPLR	FUN26	1850000	1730000	1.06936	0.0967532
YAL022C:[58, 60]	EQS+80VS+80TEPLDTLPLR	FUN26	1320000	1500000	0.88	-0.184425
YAL022C:[58, 61]	EQS+80VST+80EPLDTLPLR	FUN26	1320000	1500000	0.88	-0.184425
YAL022C:[52]	EGDNY+80SER	FUN26	289000	374000	0.772727	-0.371969
YAL019W:[567]	LLS+80PEISLK	FUN30	1380000	1030000	1.33981	0.422024
YAL019W:[131]	KSET+80PPPVKK	FUN30	3030000	2510000	1.20717	0.27163
YAL019W:[450, 451]	AVVEGFDET+80S+80AEPTPAPAPAPVER	FUN30	613000	538000	1.13941	0.188281
YAL019W:[451]	AVVEGFDETS+80AEPTPAPAPAPVER	FUN30	13000000	16300000	0.797546	-0.32636
YNL133C:[155]	TSS+80PKPK	FYV6	3410000	4250000	0.802353	-0.317691
YGR196C:[681]	TVSQGEMTS+80VHEPSTEEMAK	FYV8	2840000	2560000	1.10938	0.149747
YGR196C:[675, 681]	TVS+80QGEMTS+80VHEPSTEEMAK	FYV8	1330000	1730000	0.768786	-0.379346
YGR196C:[675]	TVS+80QGEMTSVHEPSTEEMAK	FYV8	3740000	5180000	0.722008	-0.469914
YGR196C:[384]	QLDTTDDDALS+80YTESIK	FYV8	344000	537000	0.640596	-0.642514
YGR196C:[100]	EVGYLS+80DGVPK	FYV8	153000	289000	0.529412	-0.917538
YBR179C:[298]	RPAS+80TSLLR	FZO1	835000	1290000	0.647287	-0.627523
YLR088W:[502]	TIVESSSEHEVTTQSS+80NPIK	GAA1	1000	80600	0.0124069	-6.33271
YOR178C:[226]	TLS+80ASDLQGQLTK	GAC1	597000	542000	1.10148	0.139438
YOL051W:[793]	LSISNAASQQPT+80PR	GAL11	1640000	962000	1.70478	0.769587
YOL051W:[729, 730]	NTS+80S+80MDFLNSMENTPK	GAL11	427000	376000	1.13564	0.183503
YOL051W:[831]	TVQS+80PMGAQPSYNSAIIENAFR	GAL11	381000	364000	1.0467	0.0658525
YOL051W:[985]	DLSTLVHSSS+80PSTSSNMDVGNPR	GAL11	8700000	8910000	0.976431	-0.03441
YOL051W:[820]	NGT+80PNPNNMK	GAL11	2700000	3170000	0.851735	-0.231523
YOL051W:[1034]	IKVDS+80PDDPFMTK	GAL11	3770000	4680000	0.805556	-0.311944
YOL051W:[785, 793]	LSIS+80NAASQQPT+80PR	GAL11	118000	154000	0.766234	-0.384143
YOL051W:[730]	NTSS+80MDFLNSMENTPK	GAL11	1300000	1710000	0.760234	-0.395485
YOL051W:[803]	S+80TPNTNPSPLK	GAL11	718000	1220000	0.588525	-0.764825
YOL051W:[804]	ST+80PNTNPSPLK	GAL11	4020000	9210000	0.436482	-1.19601
YPL248C:[712]	SGAS+80FSDLVK	GAL4	820000	815000	1.00613	0.00882385
YKR039W:[42]	QEPITIPSNGSAVS+80IDETGSGSK	GAP1	1410000	6790000	0.207658	-2.26772
YFL021W:[399]	KNS+80LNIVAPLK	GAT1	2360000	2530000	0.932806	-0.100351
YFL021W:[254]	TNTNS+80PLLR	GAT1	9970000	11400000	0.874561	-0.193368
YFL021W:[369]	INNNIT+80PPPSSSLNPGAAGK	GAT1	23100000	26600000	0.868421	-0.203533
YFL021W:[297]	SSTSVQSSAT+80PPSNTSSNPDIK	GAT1	545000	701000	0.777461	-0.363158
YFL021W:[262]	RNPS+80PSIVKPGSR	GAT1	8370000	12200000	0.686066	-0.543582
YFL021W:[373]	INNNITPPPS+80SSLNPGAAGK	GAT1	632000	1040000	0.607692	-0.718587
YMR136W:[326]	HAS+80DTDLK	GAT2	256000	324000	0.790123	-0.33985
YOR260W:[296]	LGPQSMS+80R	GCD1	8840000	12900000	0.685271	-0.545253
YNL062C:[464]	VIPAPEPVSENATAADS+80SEK	GCD10	2600000	3440000	0.755814	-0.403897
YNL062C:[465]	VIPAPEPVSENATAADSS+80EK	GCD10	2600000	3440000	0.755814	-0.403897
YER025W:[60]	VAFTGLEEDGET+80EEEKR	GCD11	286000	297000	0.962963	-0.0544478
YGR083C:[12]	SAT+80PPSK	GCD2	19000000	22000000	0.863636	-0.211504
YDR211W:[538]	SIYTDREEIDS+80EFEDEDFEK	GCD6	348000	176000	1.97727	0.983512
YDR211W:[435]	ISAS+80PLK	GCD6	4440000	4660000	0.95279	-0.0697703
YDR211W:[449]	MYDNES+80NEQFDQDLDDQTLAVSIVGDK	GCD6	303000	449000	0.674833	-0.567398
YDR283C:[761]	S+80IQNVPR	GCN2	889000	641000	1.3869	0.471859
YDR283C:[571]	TLSQS+80SIR	GCN2	1450000	1200000	1.20833	0.273018
YDR283C:[577]	S+80FNVGSR	GCN2	6690000	6470000	1.034	0.0482405
YDR283C:[572]	TLSQSS+80IR	GCN2	1760000	1810000	0.972376	-0.0404143
YDR283C:[553]	SESVNSNSLELT+80PGDTITVR	GCN2	1290000	1450000	0.889655	-0.168682
YDR283C:[569, 572]	TLS+80QSS+80IR	GCN2	1440000	1630000	0.883436	-0.178803
YDR283C:[549]	SESVNSNS+80LELTPGDTITVR	GCN2	653000	1290000	0.506202	-0.982216
YPL075W:[513]	KVNEDS+80PSSSSK	GCR1	1070000	2760000	0.387681	-1.36706
YPL075W:[767, 769]	S+80MT+80EEEK	GCR1	106000	539000	0.19666	-2.34622
YDL226C:[170]	SAT+80PANSSNGANFQK	GCS1	4530000	6040000	0.75	-0.415037
YDL226C:[168]	S+80ATPANSSNGANFQK	GCS1	4650000	6250000	0.744	-0.426625
YDL226C:[168, 170]	S+80AT+80PANSSNGANFQK	GCS1	722000	996000	0.7249	-0.464147
YDL226C:[161]	EGT+80PLENR	GCS1	3830000	5430000	0.705341	-0.503608
YDL226C:[157]	LSATSQTAASATPGVAQS+80R	GCS1	4530000	6980000	0.648997	-0.623716
YPR184W:[1265]	AGSVGIPGT+80PR	GDB1	1480000	1640000	0.902439	-0.148099
YPL110C:[70]	DSSNSAQNYLDS+80PK	GDE1	1180000	106000	11.1321	3.47665
YPL110C:[255]	ST+80SPNANANDNTEFFK	GDE1	3920000	2000000	1.96	0.970854
YPL110C:[254]	S+80TSPNANANDNTEFFK	GDE1	8210000	4800000	1.71042	0.774348
YPL110C:[256]	STS+80PNANANDNTEFFK	GDE1	16800000	16800000	1	0
YOR375C:[439]	GANIAS+80FIK	GDH1	396000	247000	1.60324	0.680989
YDL215C:[25]	SIS+80SMSDYHVFDFPGK	GDH2	184000	134000	1.37313	0.457473
YDL215C:[242]	GDIES+80ISDK	GDH2	1370000	1220000	1.12295	0.167295
YEL022W:[59, 65]	T+80FNNLNT+80NK	GEA2	1140000	1000	1140	10.1548
YEL022W:[284]	VNNEEAIS+80EDDGIEEEHIHSEK	GEA2	1810000	1900000	0.952632	-0.0700097
YAL048C:[50]	DFSSS+80PTYSPK	GEM1	1410000	1220000	1.15574	0.208814
YAL048C:[54]	DFSSSPTYS+80PK	GEM1	744000	731000	1.01778	0.0254312
YER083C:[56, 65]	TT+80PPASVHSAT+80PDIK	GET2	169000	660000	0.256061	-1.96544
YER083C:[56]	TT+80PPASVHSATPDIK	GET2	892000	4380000	0.203653	-2.29582
YER083C:[60]	TTPPAS+80VHSATPDIKEDSNVAPQLDLLK	GET2	487000	3440000	0.14157	-2.82041
YKL104C:[49]	GYDSTGIAIDGDEADS+80TFIYK	GFA1	294000	247000	1.19028	0.251305
YKL104C:[199]	KGS+80PLLIGVK	GFA1	10200000	9240000	1.1039	0.142604
YKL104C:[238]	S+80FGLGPK	GFA1	964000	1000000	0.964	-0.0528949
YKL104C:[332]	EVGAS+80MTR	GFA1	36900000	43200000	0.854167	-0.22741
YMR255W:[87]	IS+80PVSESLAINPFSQK	GFD1	39300	75600	0.519841	-0.943857
YMR255W:[106]	ATEIS+80PPPVSPSK	GFD1	9590000	30700000	0.312378	-1.67864
YDR358W:[185]	TPS+80ELQEEQER	GGA1	1180000	914000	1.29103	0.368521
YDR358W:[375]	VSLSS+80PK	GGA1	2370000	2030000	1.16749	0.223407
YDR358W:[397]	SS+80GIDLLDFDSQPGESK	GGA1	1540000	2690000	0.572491	-0.804676
YCL039W:[293]	YQQSQDIFNIIDPDDDASFS+80SPPHR	GID7	582000	143000	4.06993	2.025
YCL039W:[294]	YQQSQDIFNIIDPDDDASFSS+80PPHR	GID7	2210000	2100000	1.05238	0.073657
YDR507C:[429]	FTASSAS+80SSNLTTPGSSK	GIN4	1640000	1490000	1.10067	0.138383
YDR507C:[719]	FLGS+80SFNIDK	GIN4	210000	274000	0.766423	-0.383787
YDR507C:[750]	VVS+80DSNDGYESLILPK	GIN4	817000	1100000	0.742727	-0.429096
YDR507C:[930]	KQNS+80QEGDQAHPK	GIN4	363000	597000	0.60804	-0.717761
YER054C:[194]	S+80LPTTPGIR	GIP2	17500000	18400000	0.951087	-0.0723508
YER054C:[117, 120]	NHTS+80VES+80LNGSTRPPFK	GIP2	411000	445000	0.923596	-0.114667
YER054C:[219]	S+80KSVHFDQAAPVK	GIP2	1070000	1210000	0.884298	-0.177396
YER054C:[51]	DGS+80TEETLNSLK	GIP2	933000	1290000	0.723256	-0.467422
YER054C:[221]	SKS+80VHFDQAAPVK	GIP2	2670000	3720000	0.717742	-0.478463
YER054C:[137]	IELPPLS+80PK	GIP2	6120000	8760000	0.69863	-0.517399
YPL137C:[1028]	DDSKESVDS+80SEDSKLPALK	GIP3	3880000	3680000	1.05435	0.0763509
YPL137C:[1022]	DDS+80KESVDSSEDSKLPALK	GIP3	1640000	1740000	0.942529	-0.0853915
YAL031C:[478, 481]	QAS+80LES+80IR	GIP4	1250000	827000	1.51149	0.595969
YAL031C:[536]	SSS+80LQSYTNK	GIP4	11300000	11100000	1.01802	0.0257631
YAL031C:[462]	LPASSS+80PSPSPTSSASPSR	GIP4	4400000	4540000	0.969163	-0.0451888
YAL031C:[570]	SNS+80LQSSTMTLNQK	GIP4	6520000	6780000	0.961652	-0.0564133
YAL031C:[568]	S+80NSLQSSTMTLNQK	GIP4	434000	490000	0.885714	-0.175087
YAL031C:[455]	KKPSIT+80K	GIP4	1080000	1270000	0.850394	-0.233797
YAL031C:[497]	S+80PSVSPVR	GIP4	2870000	3580000	0.801676	-0.318909
YAL031C:[609]	SASTPNPSASSSLAPS+80PK	GIP4	26500000	35400000	0.748588	-0.417757
YAL031C:[478]	QAS+80LESIR	GIP4	10600000	14400000	0.736111	-0.442005
YAL031C:[501]	SPSVS+80PVR	GIP4	3460000	4770000	0.725367	-0.463217
YAL031C:[597, 609]	SAST+80PNPSASSSLAPS+80PK	GIP4	1640000	2790000	0.587814	-0.766569
YAL031C:[597, 601]	SAST+80PNPS+80ASSSLAPSPK	GIP4	613000	1090000	0.562385	-0.830369
YAL031C:[535]	SS+80SLQSYTNK	GIP4	1370000	2550000	0.537255	-0.896321
YDR096W:[747]	QNSNNINPLDAGPSFS+80PLHK	GIS1	796000	681000	1.16887	0.225114
YDR096W:[822]	FGENEVIMS+80DHGK	GIS1	832000	850000	0.978824	-0.0308793
YDR096W:[425]	ISS+80PLLSR	GIS1	4310000	5230000	0.824092	-0.279123
YML006C:[731]	SLS+80GIDNPTHATNK	GIS4	941000	1600000	0.588125	-0.765805
YML006C:[304]	REDES+80GQDEVEDHYSR	GIS4	200000	401000	0.498753	-1.0036
YEL011W:[190]	FSES+80VDSLR	GLC3	7760000	4700000	1.65106	0.723396
YEL011W:[205]	IYEAHVGISS+80PEPK	GLC3	874000	777000	1.12484	0.169719
YMR311C:[12]	NPLALS+80PEQLAQQDPETLEEFRR	GLC8	1730000	3370000	0.513353	-0.961977
YMR311C:[158]	NDDIDDLS+80LGEPEFEIK	GLC8	709000	1650000	0.429697	-1.21861
YER040W:[395]	S+80LQQNSLSR	GLN3	482000	501000	0.962076	-0.0557775
YER122C:[389]	AIS+80SDQLFGR	GLO3	5720000	7160000	0.798883	-0.323944
YER122C:[306]	GNNNNS+80IDDINTQPDEFNDFLNDTSNSFDTTRK	GLO3	5340000	8570000	0.623104	-0.682455
YER122C:[398]	AISSDQLFGRGS+80FDEAANR	GLO3	459000	977000	0.469806	-1.08986
YEL046C:[367]	S+80ESTEVDVDGNAIR	GLY1	34800000	23100000	1.50649	0.591194
YEL046C:[369]	SES+80TEVDVDGNAIR	GLY1	19600000	18000000	1.08889	0.122857
YDR508C:[111]	DS+80SSQLDNELNR	GNP1	1560000	1170000	1.33333	0.415037
YDR508C:[124]	KSS+80YITVDGIK	GNP1	1210000	958000	1.26305	0.336909
YER020W:[12, 18, 20]	NGS+80TPDTQT+80AS+80AGSDNVGK	GPA2	204000	194000	1.05155	0.0725125
YER020W:[13, 18, 20]	NGST+80PDTQT+80AS+80AGSDNVGK	GPA2	1000	42900	0.02331	-5.42291
YER020W:[13, 20, 23]	NGST+80PDTQTAS+80AGS+80DNVGK	GPA2	1000	42900	0.02331	-5.42291
YER020W:[23]	SAGS+80DNVGK	GPA2	15900000	16600000	0.957831	-0.0621565
YER020W:[12]	NGS+80TPDTQTASAGSDNVGK	GPA2	528000	601000	0.878536	-0.186827
YER020W:[46]	TVNT+80ANQQEK	GPA2	13200000	16900000	0.781065	-0.356485
YER020W:[13]	NGST+80PDTQTASAGSDNVGK	GPA2	3240000	4260000	0.760563	-0.39486
YER020W:[74]	KEQNGS+80INNAISPT	GPA2	2290000	3130000	0.731629	-0.450815
YER020W:[13, 18]	NGST+80PDTQT+80ASAGSDNVGK	GPA2	549000	769000	0.713914	-0.486177
YER020W:[12, 16]	NGS+80TPDT+80QTASAGSDNVGK	GPA2	549000	769000	0.713914	-0.486177
YER020W:[20, 23]	NGSTPDTQTAS+80AGS+80DNVGK	GPA2	3890000	5750000	0.676522	-0.563792
YOR371C:[700]	HT+80PPLNPSKK	GPB1	252000	76800	3.28125	1.71425
YOR371C:[525]	STDS+80LSSK	GPB1	3070000	1700000	1.80588	0.852704
YOR371C:[692]	NTTSS+80PPTSPK	GPB1	1860000	1100000	1.69091	0.757799
YOR371C:[695]	NTTSSPPT+80SPK	GPB1	703000	436000	1.61239	0.689197
YOR371C:[98]	QGSVISSSDS+80STGFTER	GPB1	1000000	900000	1.11111	0.152003
YOR371C:[505]	IDDLVGSPGS+80TDYLEDDAIPPVTNPR	GPB1	272000	247000	1.10121	0.139096
YAL056W:[24]	VAVS+80PFSSALEGEER	GPB2	8470000	10100000	0.838614	-0.253921
YDL022W:[11]	LNLT+80SGHLNAGR	GPD1	1360000	1090000	1.24771	0.319279
YDL022W:[22]	S+80SSSVSLK	GPD1	4540000	4480000	1.01339	0.0191936
YDL022W:[12]	LNLTS+80GHLNAGR	GPD1	2570000	2590000	0.992278	-0.0111837
YDL022W:[24]	SSS+80SVSLK	GPD1	35400000	39600000	0.893939	-0.161751
YDL022W:[23]	RSS+80SSVSLK	GPD1	5240000	6060000	0.864686	-0.209751
YDL022W:[24, 27]	SSS+80SVS+80LK	GPD1	28300000	37400000	0.756684	-0.402236
YDL022W:[27]	SSSSVS+80LK	GPD1	11300000	16200000	0.697531	-0.519671
YOL059W:[72]	DS+80AVSIVHLK	GPD2	4920000	6490000	0.758089	-0.39956
YPR160W:[31]	RLT+80GFLPQEIK	GPH1	36500000	34400000	1.06105	0.0854879
YPR160W:[19]	PASTSTTNDMITEEPTS+80PHQIPR	GPH1	12400000	18000000	0.688889	-0.537657
YDR302W:[16]	TVS+80FSDDTTLTTHQNR	GPI11	4920000	6100000	0.806557	-0.310151
YKL152C:[128]	SFDVPPPPIDASS+80PFSQK	GPM1	1820000	1610000	1.13043	0.176878
YKL152C:[131]	SFDVPPPPIDASSPFS+80QK	GPM1	1040000	1090000	0.954128	-0.0677446
YKL152C:[116]	S+80FDVPPPPIDASSPFSQK	GPM1	3200000	4770000	0.67086	-0.575917
YDL035C:[860]	YNNDHFS+80LPGLK	GPR1	892000	597000	1.49414	0.579313
YDL035C:[792]	TES+80DETK	GPR1	1500000	1380000	1.08696	0.120294
YDL035C:[567]	NNVDNNNTNPADNIPTLS+80NEAFTPSQQFSQER	GPR1	4450000	4480000	0.993304	-0.0096934
YDL035C:[373]	TNTGS+80DENVSASGGVR	GPR1	4390000	5900000	0.744068	-0.426494
YDL035C:[477]	NDNS+80DITSNIK	GPR1	860000	1250000	0.688	-0.53952
YDL035C:[903]	SSFFSSNIVTNDDENS+80IEEDKNLR	GPR1	3100000	4760000	0.651261	-0.618693
YDL035C:[369]	KT+80NTGSDENVSASGGVR	GPR1	219000	1030000	0.212621	-2.23364
YKR067W:[664]	SSSIHSIGSLASNALS+80R	GPT2	834000	791000	1.05436	0.0763697
YKR067W:[693]	SEGETS+80EDEDEFDEK	GPT2	378000	420000	0.9	-0.152003
YKR067W:[631, 632]	DGYDVS+80S+80DAESSISR	GPT2	928000	1170000	0.793162	-0.334312
YKR067W:[631]	RDGYDVS+80SDAESSISR	GPT2	1840000	2400000	0.766667	-0.383329
YKR067W:[636]	DGYDVSSDAES+80SISR	GPT2	4620000	6480000	0.712963	-0.488101
YKR067W:[651]	SSS+80IHSIGSLASNALSR	GPT2	419000	589000	0.711375	-0.491317
YKR067W:[654]	SSSIHS+80IGSLASNALSR	GPT2	419000	589000	0.711375	-0.491317
YKR067W:[632, 636]	DGYDVSS+80DAES+80SISR	GPT2	2670000	3790000	0.704485	-0.505358
YKR067W:[632]	DGYDVSS+80DAESSISR	GPT2	82200000	121000000	0.679339	-0.557797
YKR067W:[668]	VNS+80RGSLTDIPIFSDAK	GPT2	2410000	4270000	0.564403	-0.825203
YKR067W:[668, 671]	VNS+80RGS+80LTDIPIFSDAK	GPT2	19100000	36100000	0.529086	-0.918426
YKR067W:[637]	DGYDVSSDAESS+80ISR	GPT2	728000	1380000	0.527536	-0.922658
YKR067W:[671, 673]	VNSRGS+80LT+80DIPIFSDAK	GPT2	5210000	9990000	0.521522	-0.939201
YKR067W:[671]	GS+80LTDIPIFSDAK	GPT2	3320000	6610000	0.502269	-0.993467
YKR067W:[632, 637]	DGYDVSS+80DAESS+80ISR	GPT2	2180000	5320000	0.409774	-1.2871
YKR067W:[651, 654]	SSS+80IHS+80IGSLASNALSR	GPT2	45000	405000	0.111111	-3.16993
YDR517W:[155]	ESDDLDDVS+80LNHDER	GRH1	7620000	8050000	0.946584	-0.0791978
YJR090C:[892]	T+80FC+57EDPFSDVDDDQDYVVAPGVNR	GRR1	477000	358000	1.3324	0.41403
YJR090C:[199]	IDNS+80PQAISYLHK	GRR1	620000	753000	0.823373	-0.280382
YBR121C:[203]	YDIGNPVTGETLES+80PR	GRS1	2320000	2270000	1.02203	0.0314325
YDR513W:[123]	HIGGNS+80DLETLK	GRX2	210000	433000	0.484988	-1.04398
YGR032W:[284]	AMQEAS+80PEDTEETLNQIEGDNSLEAADFR	GSC2	4040000	4040000	1	0
YLR293C:[34]|YOR185C:[35]	HLT+80GEFEK	GSP1|GSP2	1370000	1270000	1.07874	0.109347
YFR015C:[651, 655]	IARPLS+80VPGS+80PK	GSY1	79100000	103000000	0.767961	-0.380895
YFR015C:[651]	IARPLS+80VPGSPK	GSY1	14400000	20100000	0.716418	-0.481127
YFR015C:[655]	IARPLSVPGS+80PK	GSY1	18000000	28100000	0.640569	-0.642573
YLR258W:[467]	QVQLFNS+80PSDR	GSY2	1930000	2110000	0.914692	-0.128642
YLR258W:[651]	VARPLS+80VPGSPR	GSY2	85100000	100000000	0.851	-0.232769
YLR258W:[651, 655]	VARPLS+80VPGS+80PR	GSY2	151000000	180000000	0.838889	-0.253448
YLR258W:[655]	PLSVPGS+80PR	GSY2	30900000	39600000	0.780303	-0.357894
YGL181W:[249]	NSVSAAATTST+80PPLPR	GTS1	4550000	7920000	0.574495	-0.799634
YIR038C:[56]	S+80PLLEVQDR	GTT1	268000	667000	0.401799	-1.31545
YEL017W:[99]	TNDS+80DLEK	GTT3	2270000	2020000	1.12376	0.168337
YEL017W:[152]	DFSTDNDSST+80SAFTK	GTT3	664000	619000	1.0727	0.101244
YEL017W:[116]	EDDDEKPQS+80GDETSATKPLSSR	GTT3	4980000	5110000	0.97456	-0.0371775
YEL017W:[151]	TNFNLLDFSTDNDSS+80TSAFTK	GTT3	369000	485000	0.760825	-0.394364
YEL017W:[145]	TNFNLLDFS+80TDNDSSTSAFTK	GTT3	1000	333000	0.003003	-8.37938
YMR217W:[124]	VIDDSNS+80LFK	GUA1	942000	1530000	0.615686	-0.699733
YPL189W:[293]	SLS+80GSTLQTIYESGK	GUP2	5330000	5400000	0.987037	-0.0188239
YGL245W:[319]	DRS+80VEENLR	GUS1	2020000	2520000	0.801587	-0.319068
YGL245W:[298]	AYC+57DDT+80PTEK	GUS1	130000	616000	0.211039	-2.24442
YHL032C:[96]	RPS+80TAPAR	GUT1	20700000	18000000	1.15	0.201634
YHL032C:[97]	RPST+80APAR	GUT1	42800000	56300000	0.760213	-0.395524
YIL041W:[145]	VALNS+80SEC+57LNK	GVP36	2760000	2580000	1.06977	0.0972972
YIL041W:[319]	EFLSNSFAEEPEAKPEVAEEEKPQTAIS+80MNDEDDA	GVP36	822000	2720000	0.302206	-1.7264
YMR192W:[124]	ITS+80PPLPPR	GYL1	4810000	701000	6.86163	2.77855
YOR070C:[212]	NS+80SSSFTYPQLPQLQK	GYP1	992000	977000	1.01535	0.0219816
YOR070C:[181]	NGGFGT+80PVAPTR	GYP1	2630000	2830000	0.929329	-0.105739
YOR070C:[212, 215]	NS+80SSS+80FTYPQLPQLQK	GYP1	910000	1090000	0.834862	-0.26039
YOR070C:[215]	NSSSS+80FTYPQLPQLQK	GYP1	385000	470000	0.819149	-0.287802
YOR070C:[90]	TSNSY+80SPLR	GYP1	4000000	5160000	0.775194	-0.367371
YOR070C:[91]	TSNSYS+80PLR	GYP1	4000000	5160000	0.775194	-0.367371
YOR070C:[213, 215]	NSS+80SS+80FTYPQLPQLQK	GYP1	968000	1310000	0.738931	-0.436488
YOR070C:[539]	VASFVT+80PTK	GYP1	217000	505000	0.429703	-1.21859
YOR070C:[213]	NSS+80SSFTYPQLPQLQK	GYP1	120000	395000	0.303797	-1.71882
YPL249C:[281]	TSS+80PPLPPR	GYP5	3020000	3640000	0.82967	-0.26939
YPL249C:[295]	QNVATSTS+80PK	GYP5	1880000	2940000	0.639456	-0.645083
YPL249C:[107]	EPS+80SEIDLNEPLDVEK	GYP5	110000	177000	0.621469	-0.686246
YJL044C:[110]	RLT+80PVEAVEK	GYP6	198000	260000	0.761538	-0.393011
YJL110C:[441]	T+80ETTPPHFIPFLQSSK	GZF3	306000	390000	0.784615	-0.349942
YJL110C:[444]	TETT+80PPHFIPFLQSSK	GZF3	536000	780000	0.687179	-0.541241
YPR008W:[163]	TFLDS+80EPGVGK	HAA1	288000	232000	1.24138	0.311944
YPR008W:[41]	GRPST+80TC+57DYC+57K	HAA1	8410000	8250000	1.01939	0.0277117
YPR008W:[113]	KSPS+80SSQK	HAA1	374000	431000	0.867749	-0.20465
YPR008W:[271]	RIS+80PISNSR	HAA1	1070000	2460000	0.434959	-1.20105
YJL165C:[391]	AFS+80IIPSQR	HAL5	1130000	972000	1.16255	0.217295
YJL165C:[273, 277]	NHS+80DSIS+80ASSLPK	HAL5	586000	547000	1.0713	0.0993598
YJL165C:[395]	AFSIIPS+80QR	HAL5	9030000	8540000	1.05738	0.0804899
YJL165C:[233]	KNS+80LSTPR	HAL5	6140000	6370000	0.963893	-0.0530547
YJL165C:[324]	NVDS+80GDEK	HAL5	4170000	4390000	0.949886	-0.0741736
YJL165C:[273]	NHS+80DSISASSLPK	HAL5	6620000	7540000	0.877984	-0.187733
YJL165C:[19]	SLS+80ESIK	HAL5	378000	496000	0.762097	-0.391954
YJL165C:[391, 395]	AFS+80IIPS+80QR	HAL5	412000	555000	0.742342	-0.429843
YJL165C:[275]	NHSDS+80ISASSLPK	HAL5	2240000	3070000	0.729642	-0.45474
YJL165C:[471]	S+80NSNKQEDSDDTEGK	HAL5	193000	347000	0.556196	-0.846335
YOL089C:[934]	SHS+80PISNFGDLSPSSNRK	HAL9	135000	131000	1.03053	0.0433926
YOL089C:[221]	FELLNGNS+80PLESNIIDK	HAL9	95900	123000	0.779675	-0.359056
YLR256W:[1073, 1077]	ESSIITNGTSS+80GFNS+80SVEDEDVK	HAP1	1920000	1130000	1.69912	0.764784
YLR256W:[134]	VHSS+80PSSNSLK	HAP1	5380000	5580000	0.964158	-0.0526589
YLR256W:[758]	SGS+80NPVNK	HAP1	896000	970000	0.923711	-0.114486
YLR256W:[1282]	GIS+80PKPSNGLSSVQPLLS	HAP1	1220000	1580000	0.772152	-0.373043
YLR256W:[139]	VHSSPSSNS+80LK	HAP1	2360000	3180000	0.742138	-0.43024
YLR256W:[134, 139]	VHSS+80PSSNS+80LK	HAP1	1090000	1540000	0.707792	-0.498602
YLR256W:[136]	VHSSPS+80SNSLK	HAP1	489000	909000	0.537954	-0.894446
YLR256W:[936]	NTS+80SSDIDKK	HAP1	4340000	8350000	0.51976	-0.944081
YLR256W:[1073]	ESSIITNGTSS+80GFNSSVEDEDVK	HAP1	377000	1740000	0.216667	-2.20645
YOR358W:[89, 98]	S+80LEGEDNGNS+80DGADGEMDEDDEEYDVFR	HAP5	778000	900000	0.864444	-0.210155
YOR358W:[60]	LPVS+80EEEFR	HAP5	378000	441000	0.857143	-0.222392
YOR358W:[98]	GSLEGEDNGNS+80DGADGEMDEDDEEYDVFR	HAP5	14400000	17300000	0.83237	-0.264703
YMR290C:[12]	SRDS+80ESTEEPVVDEK	HAS1	5130000	5190000	0.988439	-0.0167757
YMR290C:[14]	SRDSES+80TEEPVVDEK	HAS1	5310000	5870000	0.9046	-0.144649
YMR290C:[15]	SRDSEST+80EEPVVDEK	HAS1	5800000	7900000	0.734177	-0.4458
YDL223C:[962]	KVSVGSMGS+80GK	HBT1	12100000	16900000	0.715976	-0.482016
YDL223C:[299, 301]	GYSNT+80DS+80NSDRDVIPGSFR	HBT1	3380000	4950000	0.682828	-0.550405
YDL223C:[301, 303]	GYSNTDS+80NS+80DRDVIPGSFR	HBT1	3230000	4740000	0.681435	-0.553353
YDL223C:[301]	GYSNTDS+80NSDRDVIPGSFR	HBT1	45700000	68800000	0.664244	-0.590214
YDL223C:[299]	GYSNT+80DSNSDRDVIPGSFR	HBT1	45000000	68000000	0.661765	-0.59561
YDL223C:[303]	GYSNTDSNS+80DRDVIPGSFR	HBT1	45000000	68000000	0.661765	-0.59561
YDL223C:[1036]	SIS+80GGTFGFR	HBT1	19000000	30500000	0.622951	-0.68281
YDL223C:[218]	TTS+80PTNTHEHSK	HBT1	419000	692000	0.605491	-0.723822
YDL223C:[956, 959]	KVS+80VGS+80MGSGK	HBT1	4930000	8160000	0.604167	-0.726982
YDL223C:[959, 962]	KVSVGS+80MGS+80GK	HBT1	5160000	8550000	0.603509	-0.728553
YDL223C:[43]	SFS+80TTKPTEYNLPK	HBT1	2670000	4690000	0.569296	-0.812748
YDL223C:[956, 962]	KVS+80VGSMGS+80GK	HBT1	2520000	4760000	0.529412	-0.917538
YDL223C:[398]	NDQVS+80GSDAIQQQTMEPEPK	HBT1	219000	450000	0.486667	-1.03899
YDL223C:[1034]	S+80ISGGTFGFR	HBT1	5140000	11000000	0.467273	-1.09766
YDL223C:[768]	TFS+80SNPFDDSK	HBT1	318000	753000	0.422311	-1.24362
YDL223C:[272]	STAAAQDHSS+80TK	HBT1	244000	595000	0.410084	-1.28601
YDL223C:[41]	S+80FSTTKPTEYNLPK	HBT1	1870000	4760000	0.392857	-1.34792
YDL223C:[44]	SFST+80TKPTEYNLPK	HBT1	2040000	5200000	0.392308	-1.34994
YDL223C:[466]	DDILES+80ADDYQQK	HBT1	798000	2080000	0.383654	-1.38212
YDL223C:[731]	T+80TQDIASDAK	HBT1	207000	541000	0.382625	-1.386
YDL223C:[737]	TTQDIAS+80DAKDFTNNPETGTTGNVDTTGR	HBT1	1000	198000	0.00505051	-7.62936
YDL223C:[29]	DGQGEEEQNNFSFGGKPGSY+80DSNSDSAQR	HBT1	1000	309000	0.00323625	-8.27146
YLR192C:[189]	DVAKPMS+80IESIR	HCR1	867000	857000	1.01167	0.0167368
YLR192C:[75]	ALLDIDT+80LDEK	HCR1	428000	1400000	0.305714	-1.70974
YNL014W:[1037, 1039]	KEMGDEY+80VS+80SDEDF	HEF3	3720000	3760000	0.989362	-0.01543
YNL014W:[1015]	SKLS+80SAELR	HEF3	3180000	3540000	0.898305	-0.154723
YNL014W:[1039, 1040]	KKEMGDEYVS+80S+80DEDF	HEF3	1000	2860000	0.00034965	-11.4818
YBL032W:[252]	SSGEPTS+80PSTSSNTR	HEK2	6010000	3640000	1.6511	0.723427
YBL032W:[358]	S+80DSASFLEEKEEPQENHDNKEEQS	HEK2	19600000	23300000	0.841202	-0.249476
YBL032W:[362]	SDSAS+80FLEEK	HEK2	1720000	2120000	0.811321	-0.301656
YBL032W:[360]	SDS+80ASFLEEK	HEK2	2770000	14100000	0.196454	-2.34774
YDL013W:[268]	VSS+80DENISTSIR	HEX3	3300000	4710000	0.700637	-0.513261
YMR110C:[111]	RVS+80DSSPPFMFGK	HFD1	12200000	4870000	2.50513	1.32489
YMR110C:[231]	SLT+80PC+57VLELGGK	HFD1	187000	157000	1.19108	0.252274
YMR110C:[295]	EC+57ES+80VLNEFYPSFDEQTDFTR	HFD1	114000	105000	1.08571	0.118644
YMR110C:[220]	VGS+80IVAEK	HFD1	325000	349000	0.931232	-0.102787
YMR110C:[406]	IFSDS+80QTEINR	HFD1	6180000	7220000	0.855956	-0.224392
YPL254W:[339]	SVS+80EMAADKR	HFI1	1720000	1930000	0.891192	-0.166192
YPL254W:[337]	S+80VSEMAADKR	HFI1	694000	788000	0.880711	-0.18326
YGL251C:[969]	C+57LFYESSS+80DGEVGK	HFM1	1470000	918000	1.60131	0.67925
YGL251C:[100]	LFDHDLEQT+80PDEEAK	HFM1	15700000	11500000	1.36522	0.449131
YGL251C:[967, 969]	C+57LFYES+80SS+80DGEVGK	HFM1	1630000	1300000	1.25385	0.32636
YGL251C:[1033]	S+80NGNYEC+57FHSC+57K	HFM1	747000	743000	1.00538	0.00774603
YGL251C:[1092]	NINTT+80PHLEK	HFM1	482000	510000	0.945098	-0.0814641
YGL251C:[958]	KDLNS+80LEK	HFM1	794000	1010000	0.786139	-0.347144
YBR009C:[61]|YNL030W:[61]	S+80FLESVIR	HHF1|HHF2	1180000	903000	1.30676	0.385989
YBR009C:[65]|YNL030W:[65]	SFLES+80VIR	HHF1|HHF2	749000	819000	0.91453	-0.128898
YPL127C:[130]	EKEVS+80PKPK	HHO1	127000000	116000000	1.09483	0.130704
YPL127C:[174]	KASS+80PSSLTYK	HHO1	229000000	293000000	0.78157	-0.355553
YBR010W:[59]|YNL031C:[59]	ST+80ELLIR	HHT1|HHT2	4150000	1920000	2.16146	1.11201
YBR010W:[58]|YNL031C:[58]	S+80TELLIR	HHT1|HHT2	3040000	2700000	1.12593	0.171112
YBR010W:[29]|YNL031C:[29]	KS+80APSTGGVK	HHT1|HHT2	2040000	1990000	1.02513	0.0358007
YDR317W:[111]	DTEKVPSS+80PNTFC+57YDNFEEGFIK	HIM1	280000	107000	2.61682	1.38782
YDR317W:[110]	VPS+80SPNTFC+57YDNFEEGFIK	HIM1	101000	76400	1.32199	0.402711
YBL008W:[610]	GSDGTSNSIDDIAVLS+80EEENDFHR	HIR1	16400000	16500000	0.993939	-0.00877021
YBL008W:[581]	ISNS+80ELENDDADNAGGK	HIR1	2260000	2490000	0.907631	-0.139823
YOR038C:[443]	EFNT+80PSYTVPR	HIR2	453000	474000	0.955696	-0.065376
YOR038C:[460]	EAT+80PSNIAPGSK	HIR2	35900000	38400000	0.934896	-0.0971225
YOR038C:[438]	TIQSTS+80MEFNTPSYTVPR	HIR2	516000	560000	0.921429	-0.118056
YJR140C:[302]	FELSEAINNT+80PSLDR	HIR3	499000	442000	1.12896	0.174993
YJR140C:[74]	NSS+80PTLDNLR	HIR3	1830000	2770000	0.66065	-0.598042
YOR202W:[215]	EATSPNGTNDVPST+80K	HIS3	3250000	3690000	0.880759	-0.183181
YDR420W:[1535]	ELES+80TELSR	HKR1	14600000	11000000	1.32727	0.408465
YDR420W:[1616]	DAIPLDFDQTNGDDGSGIDS+80IVR	HKR1	1210000	1350000	0.896296	-0.157952
YDR420W:[1612]	DAIPLDFDQTNGDDGS+80GIDSIVR	HKR1	165000	346000	0.476879	-1.06831
YMR161W:[177]	GGS+80PFMR	HLJ1	2930000	2720000	1.07721	0.107294
YML075C:[583]	SLSSAQSSSSGPSSSS+80EEDDSRDIESLDKK	HMG1	5400000	7170000	0.753138	-0.409014
YML075C:[551, 552]	SFTAPVQKAS+80T+80PVLTNK	HMG1	241000	399000	0.60401	-0.727356
YML075C:[552]	AST+80PVLTNK	HMG1	65300000	135000000	0.483704	-1.0478
YML075C:[581]	SLSSAQSSSSGPSS+80SSEEDDSR	HMG1	608000	1420000	0.428169	-1.22375
YML075C:[1054]	DGSVTC+57IKS+80	HMG1	248000	673000	0.368499	-1.44027
YML075C:[580, 581]	SLSSAQSSSSGPS+80S+80SSEEDDSR	HMG1	167000	604000	0.27649	-1.8547
YML075C:[577, 581]	SLSSAQSSSS+80GPSS+80SSEEDDSR	HMG1	173000	760000	0.227632	-2.13523
YLR450W:[560, 565, 568]	SMPAS+80SGLET+80PVT+80AK	HMG2	1030000	1780000	0.578652	-0.789233
YLR450W:[560, 568]	SMPAS+80SGLETPVT+80AK	HMG2	2380000	2320000	1.02586	0.0368368
YLR450W:[655]	ALSTLAES+80PILVSEK	HMG2	551000	650000	0.847692	-0.238387
YLR450W:[565, 568]	SMPASSGLET+80PVT+80AK	HMG2	3520000	4170000	0.844125	-0.244472
YLR450W:[565]	SMPASSGLET+80PVTAK	HMG2	16600000	20200000	0.821782	-0.283172
YLR450W:[556, 560]	S+80MPAS+80SGLETPVTAK	HMG2	2480000	3470000	0.714697	-0.484596
YLR450W:[556]	S+80MPASSGLETPVTAK	HMG2	3120000	4750000	0.656842	-0.606381
YLR450W:[560, 565]	SMPAS+80SGLET+80PVTAK	HMG2	2540000	3880000	0.654639	-0.611228
YLR450W:[560]	SMPAS+80SGLETPVTAK	HMG2	16200000	28300000	0.572438	-0.804808
YLR450W:[546]	S+80ATIEFSETR	HMG2	292000	1010000	0.289109	-1.79032
YLR450W:[548]	SAT+80IEFSETR	HMG2	998000	4470000	0.223266	-2.16316
YDR174W:[225]	RPHDDDGS+80SEK	HMO1	2900000	3860000	0.751295	-0.412548
YDR174W:[139]	AGLPPLSST+80EITQEISKK	HMO1	685000	941000	0.727949	-0.458091
YDR174W:[137]	AGLPPLS+80STEITQEISKK	HMO1	617000	881000	0.700341	-0.513872
YGL077C:[42]	VEEEIKPLDDMDS+80K	HNM1	1400000	1290000	1.08527	0.118056
YLR113W:[174]	IQDPQMT+80GYVSTR	HOG1	1170000	466000	2.51073	1.32811
YLR113W:[176]	IQDPQMTGY+80VSTR	HOG1	4290000	5700000	0.752632	-0.409984
YNR055C:[314]	NEEEVT+80IPETR	HOL1	1180000	768000	1.53646	0.619609
YNR055C:[288]	LST+80PGAMGEK	HOL1	1000000	1240000	0.806452	-0.31034
YDR158W:[318]	NRDS+80GYGVSVGR	HOM2	1670000	3520000	0.474432	-1.07573
YER052C:[333]	KGEST+80PPHPPENLS	HOM3	10300000	9420000	1.09342	0.128845
YER052C:[332]	GES+80TPPHPPENLSSSFYEK	HOM3	1500000	1870000	0.802139	-0.318076
YER052C:[332, 344]	KGES+80TPPHPPENLSSS+80FYEK	HOM3	2970000	3810000	0.779528	-0.359328
YER052C:[332, 343]	KGES+80TPPHPPENLSS+80SFYEK	HOM3	2360000	3440000	0.686047	-0.543622
YER052C:[507]	TNT+80SNQFEHAIDER	HOM3	531000	798000	0.665414	-0.587677
YER052C:[505]	T+80NTSNQFEHAIDER	HOM3	332000	746000	0.44504	-1.16799
YER052C:[333, 342]	KGEST+80PPHPPENLS+80SSFYEK	HOM3	187000	426000	0.438967	-1.18782
YER052C:[333, 344]	KGEST+80PPHPPENLSSS+80FYEKR	HOM3	4740000	14200000	0.333803	-1.58293
YIL072W:[69]	NTS+80QNNSIK	HOP1	3850000	2120000	1.81604	0.860794
YIL072W:[571, 572]	RYDLDEYLEEDKS+80S+80VVNDTIK	HOP1	938000	1230000	0.762602	-0.390998
YIL072W:[535]	KVYSEALSPSST+80LQELDLNSSLPTQDPIISGQK	HOP1	16200000	23200000	0.698276	-0.518131
YIL072W:[531]	KVYSEALS+80PS	HOP1	79300000	120000000	0.660833	-0.597642
YIL072W:[22]	TEITTEQS+80QK	HOP1	1590000	2580000	0.616279	-0.698344
YIL072W:[544]	STLQELDLNSS+80LPTQDPIISGQK	HOP1	124000	229000	0.541485	-0.885007
YIL072W:[586]	DFDES+80VPAK	HOP1	3520000	9990000	0.352352	-1.50491
YPR068C:[110]	IDYNPS+80QDLQR	HOS1	1190000	385000	3.09091	1.62803
YPL116W:[504]	DAVNSAPS+80NSLLK	HOS3	3020000	2380000	1.26891	0.343587
YPL116W:[260]	AGFKPEEEPEDSS+80YDDFGKK	HOS3	1530000	1320000	1.15909	0.212994
YPL116W:[533]	SNAS+80PEK	HOS3	833000	928000	0.897629	-0.155808
YPL116W:[583]	AAETQIPFLQQEFSS+80EDEDEEYVYDEELNK	HOS3	695000	830000	0.837349	-0.256098
YPL116W:[501]	DAVNS+80APSNSLLK	HOS3	1150000	1860000	0.61828	-0.693669
YPL116W:[629]	GDEDS+80DHELK	HOS3	7500000	18200000	0.412088	-1.27898
YPL116W:[516]	ATVEPAS+80TSTIAQR	HOS3	1260000	24800000	0.0508065	-4.29884
YIL112W:[266, 268]	NIALS+80SS+80LFR	HOS4	253000	168000	1.50595	0.590676
YIL112W:[266, 267]	NIALS+80S+80SLFR	HOS4	253000	168000	1.50595	0.590676
YIL112W:[266]	NIALS+80SSLFR	HOS4	192000	175000	1.09714	0.133751
YIL112W:[770]	SIS+80PLSMEPHSPK	HOS4	1420000	1300000	1.09231	0.127379
YIL112W:[688, 690]	T+80QS+80PILASR	HOS4	1270000	1480000	0.858108	-0.220769
YIL112W:[507]	AADS+80PSMASNIDEK	HOS4	4550000	5360000	0.848881	-0.236366
YIL112W:[443]	GLTAFESVDDES+80EFDDEEDQK	HOS4	586000	744000	0.787634	-0.344402
YIL112W:[690]	TQS+80PILASR	HOS4	10000000	13800000	0.724638	-0.464668
YMR172W:[153]	SLTNDS+80PSNEISTDQLK	HOT1	3390000	1600000	2.11875	1.08321
YBR215W:[431, 433]	LVAAPT+80VS+80PPK	HPC2	3390000	3070000	1.10423	0.143047
YBR215W:[330]	SSS+80ASAILPKPTTTK	HPC2	3420000	3410000	1.00293	0.00422459
YBR215W:[433]	APTVS+80PPK	HPC2	28900000	31400000	0.920382	-0.119695
YBR215W:[431]	LVAAPT+80VSPPK	HPC2	892000	1010000	0.883168	-0.17924
YBR215W:[310]	SISSVTNS+80DSNISSSK	HPC2	2580000	3040000	0.848684	-0.2367
YBR215W:[386]	KENS+80SLSSIK	HPC2	3950000	4870000	0.811088	-0.302069
YBR215W:[261]	T+80SSPVNLDVESTAQSLGK	HPC2	3520000	4870000	0.722793	-0.468346
YBR215W:[386, 387]	KENS+80S+80LSSIK	HPC2	322000	479000	0.672234	-0.572965
YBR215W:[305]	SIS+80SVTNSDSNISSSK	HPC2	2820000	5520000	0.51087	-0.968973
YBR215W:[45]	ETGS+80DSEDLFNK	HPC2	3340000	6700000	0.498507	-1.00431
YBR215W:[263]	TSS+80PVNLDVESTAQSLGK	HPC2	223000	1520000	0.146711	-2.76896
YDR138W:[675]	INSAS+80QTEGDELKSEQTQPK	HPR1	1620000	1760000	0.920455	-0.119582
YDR138W:[227]	SAS+80ISALQESDNEWNR	HPR1	1010000	1110000	0.90991	-0.136204
YDR138W:[234]	SASISALQES+80DNEWNR	HPR1	1250000	1460000	0.856164	-0.22404
YDR138W:[673]	INS+80ASQTEGDELKSEQTQPK	HPR1	325000	906000	0.35872	-1.47907
YDR138W:[694]	GEIS+80EENTK	HPR1	703000	6840000	0.102778	-3.2824
YJL092W:[835, 839]	LLGSVS+80DFTS+80AADQLR	HPR5	9240000	4040000	2.28713	1.19354
YJL092W:[833]	LLGS+80VSDFTSAADQLR	HPR5	107000	105000	1.01905	0.0272215
YNL004W:[170]	ADIITS+80R	HRB1	7370000	7980000	0.923559	-0.114724
YNL004W:[313]	ES+80VHNHSDGDDVDIPMDDSPVNEEAR	HRB1	1860000	2100000	0.885714	-0.175087
YNL004W:[330]	ESVHNHSDGDDVDIPMDDS+80PVNEEAR	HRB1	559000	634000	0.881703	-0.181635
YNL004W:[318]	ESVHNHS+80DGDDVDIPMDDSPVNEEAR	HRB1	4480000	5450000	0.822018	-0.282757
YOL013C:[528]	LTIENHEVNS+80LHGDGGEQIAK	HRD1	1230000	1090000	1.12844	0.17433
YOL013C:[453]	TTS+80PDIR	HRD1	6830000	8810000	0.775255	-0.367256
YOR267C:[664]	AHSIAS+80DNK	HRK1	352000	253000	1.3913	0.476438
YOR267C:[228]	LLGSGAGGS+80VK	HRK1	1510000	1330000	1.13534	0.183122
YOR267C:[661]	AHS+80IASDNK	HRK1	2150000	2000000	1.075	0.104337
YOR267C:[152]	HSTHS+80PPPSK	HRK1	17300000	17900000	0.96648	-0.0491875
YOR267C:[498]	TVQNQVPNTPAS+80IQGK	HRK1	2230000	2510000	0.888446	-0.170644
YOR267C:[37]	S+80FLNFIGR	HRK1	226000	271000	0.833948	-0.26197
YOR267C:[139]	KLS+80MSQLR	HRK1	9220000	11600000	0.794828	-0.331286
YOR267C:[159]	ST+80STVNLNNHYR	HRK1	3720000	4990000	0.745491	-0.423737
YOR267C:[160]	STS+80TVNLNNHYR	HRK1	3720000	4990000	0.745491	-0.423737
YOR267C:[47]	KQS+80NDSLR	HRK1	32900000	60100000	0.547421	-0.869277
YOL123W:[184]	YGT+80VTDLK	HRP1	1800000	1910000	0.942408	-0.0855757
YOL123W:[462]	SNDVQTIGNTSNTDSGS+80PPLNLPNGPK	HRP1	19900000	21500000	0.925581	-0.111568
YOL123W:[51]	AGSGTSQLDQLAALQALSSS+80LNK	HRP1	954000	1380000	0.691304	-0.532607
YOL123W:[456]	SNDVQTIGNTS+80NTDSGSPPLNLPNGPK	HRP1	1000000	3990000	0.250627	-1.99639
YOL123W:[458]	SNDVQTIGNTSNT+80DSGSPPLNLPNGPK	HRP1	50100	2110000	0.0237441	-5.39629
YOL123W:[460]	SNDVQTIGNTSNTDS+80GSPPLNLPNGPK	HRP1	89600	4240000	0.0211321	-5.56442
YMR186W:[278]|YPL240C:[282]	NPS+80DITQEEYNAFYK	HSC82|HSP82	1380000	769000	1.79454	0.843613
YMR186W:[375]|YPL240C:[379]	GVVDSEDLPLNLS+80R	HSC82|HSP82	167000	189000	0.883598	-0.178538
YMR186W:[330]|YPL240C:[334]	RAPFDLFES+80K	HSC82|HSP82	115000	136000	0.845588	-0.241973
YMR186W:[529]|YPL240C:[533]	DFELEET+80DEEKAER	HSC82|HSP82	2310000	2850000	0.810526	-0.303069
YOR311C:[3]	GT+80EDAIALPNSTLEPR	HSD1	653000	662000	0.986405	-0.0197482
YGL073W:[439]	DNT+80GTIDELK	HSF1	851000	607000	1.40198	0.487463
YGL073W:[450]	SNDS+80FINDDR	HSF1	1390000	1460000	0.952055	-0.0708835
YGL073W:[546]	ANSS+80TSSENPSLTPFDIESNNDR	HSF1	247000	309000	0.799353	-0.323096
YGL073W:[547]	ANSST+80SSENPSLTPFDIESNNDR	HSF1	525000	837000	0.62724	-0.67291
YGL073W:[97]	RGT+80PLGIYQT	HSF1	1790000	3800000	0.471053	-1.08604
YKL101W:[1210]	ETT+80EEILSK	HSL1	1070000	874000	1.22426	0.291906
YOR020C:[31]	TAS+80GLYLPEK	HSP10	809000	777000	1.04118	0.0582251
YLL026W:[206]	S+80NPC+57LIGEPGIGK	HSP104	2640000	5130000	0.51462	-0.958421
YLL026W:[710]	ITS+80GQGK	HSP104	5290000	11400000	0.464035	-1.10769
YFL014W:[73]	DNAEGQGES+80LADQAR	HSP12	12800000	267000	47.9401	5.58316
YFL014W:[21]	ASEALKPDS+80QKSYAEQGK	HSP12	59800000	32400000	1.84568	0.884152
YFL014W:[24]	ASEALKPDSQKS+80YAEQGK	HSP12	2720000	3880000	0.701031	-0.51245
YFL014W:[59]	GVFQGVHDS+80AEK	HSP12	12500000	20400000	0.612745	-0.706641
YFL014W:[97]	LNDAVEYVS+80GR	HSP12	2760000	4980000	0.554217	-0.851477
YBR072W:[42]	RQLANT+80PAK	HSP26	5450000	5630000	0.968028	-0.0468787
YCR021C:[308]	EAVPES+80PR	HSP30	155000000	314000000	0.493631	-1.0185
YDR171W:[214, 215, 223]	KSS+80S+80FAHLQAPS+80PIPDPLQVSKPETR	HSP42	104000000	77800000	1.33676	0.418741
YDR171W:[213, 215, 223]	KS+80SS+80FAHLQAPS+80PIPDPLQVSKPETR	HSP42	148000000	111000000	1.33333	0.415037
YDR171W:[213, 215]	KS+80SS+80FAHLQAPSPIPDPLQV	HSP42	2570000	872000	2.94725	1.55937
YDR171W:[182]	DKS+80EAPKEEAGETNK	HSP42	13700000	8150000	1.68098	0.749304
YDR171W:[215, 223]	SSS+80FAHLQAPS+80PIPDPLQVSKPETR	HSP42	1700000	1270000	1.33858	0.420706
YDR171W:[214, 215]	KSS+80S+80FAHLQAPSPIPDPLQVSKPETR	HSP42	62200000	48800000	1.27459	0.350033
YDR171W:[214, 223]	SS+80SFAHLQAPS+80PIPDPLQVSKPETR	HSP42	4870000	4690000	1.03838	0.0543338
YDR171W:[213, 223]	S+80SSFAHLQAPS+80PIPDPLQVSKPETR	HSP42	1690000	1630000	1.03681	0.0521513
YDR171W:[214]	SS+80SFAHLQAPSPIPDPLQVSKPETR	HSP42	15800000	16600000	0.951807	-0.0712587
YDR171W:[213]	S+80SSFAHLQAPSPIPDPLQVSKPETR	HSP42	33900000	36100000	0.939058	-0.0907136
YDR171W:[215]	SSS+80FAHLQAPSPIPDPLQVSKPETR	HSP42	33900000	36100000	0.939058	-0.0907136
YDR171W:[223]	SSSFAHLQAPS+80PIPDPLQVSKPETR	HSP42	10900000	13800000	0.789855	-0.34034
YDR258C:[406]	AEIES+80IK	HSP78	368000	339000	1.08555	0.11842
YOR025W:[380]	DSIGT+80PPTTPLR	HST3	1290000	605000	2.13223	1.09236
YDR225W:[129]	ATKAS+80QEL	HTA1	1910000000	2280000000	0.837719	-0.255461
YBL003C:[26]|YDR225W:[26]	AGLT+80FPVGR	HTA2|HTA1	282000	503000	0.560636	-0.834863
YDR224C:[28]	TSTST+80DGK	HTB1	8700000	7710000	1.1284	0.174285
YDR224C:[27]	TSTS+80TDGK	HTB1	8700000	7710000	1.1284	0.174285
YDR224C:[26]	TST+80STDGK	HTB1	8320000	7880000	1.05584	0.0783879
YDR224C:[25]	KTS+80TSTDGK	HTB1	5330000	5870000	0.908007	-0.139225
YBL002W:[27]	TSTS+80VDGK	HTB2	9290000	8930000	1.04031	0.0570184
YBL002W:[25]	KTS+80TSVDGK	HTB2	5570000	88700000	0.0627959	-3.99318
YBL002W:[40]|YDR224C:[40]	KET+80YSSYIYK	HTB2|HTB1	19100000	8110000	2.35512	1.2358
YBL002W:[42]|YDR224C:[42]	KETYS+80SYIYK	HTB2|HTB1	3600000	2870000	1.25436	0.326946
YBL002W:[116]|YDR224C:[116]	HAVS+80EGTR	HTB2|HTB1	4850000	4090000	1.18582	0.245884
YBL002W:[11]|YDR224C:[11]	KPAS+80KAPAEK	HTB2|HTB1	1460000	1420000	1.02817	0.0400774
YOL012C:[104]	GDDELDS+80LIR	HTZ1	160000	161000	0.993789	-0.00898878
YOR284W:[20]	S+80EDEIVEADR	HUA2	1670000	1700000	0.982353	-0.0256866
YFR053C:[159]	DTLPLGFTFSY+80PASQNK	HXK1	2750000	2610000	1.05364	0.0753818
YFR053C:[158]	DTLPLGFTFS+80YPASQNK	HXK1	2960000	2900000	1.02069	0.0295443
YFR053C:[15]|YGL253W:[15]	KGS+80MADVPK	HXK1|HXK2	1060000	1500000	0.706667	-0.500898
YGL253W:[158]	TFS+80FPASQNK	HXK2	545000	383000	1.42298	0.508912
YGL253W:[385]	RLS+80ELIGAR	HXK2	408000	375000	1.088	0.121679
YMR011W:[16, 17, 20]	VESGSQQT+80S+80IHS+80TPIVQK	HXT2	57600000	67500000	0.853333	-0.228819
YMR011W:[13, 17, 20]	VESGS+80QQTS+80IHS+80TPIVQK	HXT2	59500000	69800000	0.852436	-0.230337
YMR011W:[11, 17, 20]	VES+80GSQQTS+80IHS+80TPIVQK	HXT2	38300000	46300000	0.827214	-0.273668
YMR011W:[13, 20, 21]	VESGS+80QQTSIHS+80T+80PIVQKLETDESPIQTK	HXT2	13600000	18100000	0.751381	-0.412383
YMR011W:[11, 13]	VES+80GS+80QQTSIHSTPIVQK	HXT2	1320000	1130000	1.16814	0.224215
YMR011W:[32]	LETDES+80PIQTK	HXT2	154000000	160000000	0.9625	-0.0551416
YMR011W:[29, 32]	LET+80DES+80PIQTK	HXT2	15500000	16700000	0.928144	-0.10758
YMR011W:[11]	VES+80GSQQTSIHSTPIVQK	HXT2	5840000	6900000	0.846377	-0.240628
YMR011W:[11, 17]	VES+80GSQQTS+80IHSTPIVQK	HXT2	7460000	8910000	0.837262	-0.25625
YMR011W:[13]	VESGS+80QQTSIHSTPIVQK	HXT2	7560000	9040000	0.836283	-0.257937
YMR011W:[17, 20]	VESGSQQTS+80IHS+80TPIVQK	HXT2	47700000	57900000	0.823834	-0.279574
YMR011W:[17, 21]	VESGSQQTS+80IHST+80PIVQK	HXT2	47700000	57900000	0.823834	-0.279574
YMR011W:[16, 17]	VESGSQQT+80S+80IHSTPIVQK	HXT2	3890000	4770000	0.815514	-0.294219
YMR011W:[17]	VESGSQQTS+80IHSTPIVQK	HXT2	21500000	28300000	0.759717	-0.396465
YMR011W:[13, 17]	VESGS+80QQTS+80IHSTPIVQK	HXT2	8530000	11600000	0.735345	-0.443507
YMR011W:[29]	LET+80DESPIQTK	HXT2	11800000	18000000	0.655556	-0.60921
YMR011W:[20]	VESGSQQTSIHS+80TPIVQK	HXT2	637000	1030000	0.618447	-0.693279
YDR345C:[3, 4]|YHR094C:[3, 4]	MNS+80T+80PDLISPQK	HXT3|HXT1	220000	445000	0.494382	-1.0163
YHR092C:[54]	DDMKDFDENHEES+80NNYVEIPK	HXT4	1580000	2400000	0.658333	-0.60311
YHR092C:[28]	NTPADALSPVESDS+80NSALSTPSNK	HXT4	1340000	2560000	0.523438	-0.933911
YHR092C:[30]	DALSPVESDSNS+80ALSTPSNK	HXT4	812000	1970000	0.412183	-1.27864
YHR092C:[28, 30]	NTPADALSPVESDS+80NS+80ALSTPSNK	HXT4	3680000	10100000	0.364356	-1.45658
YHR096C:[568]	T+80TDYDLDATR	HXT5	17200000	17500000	0.982857	-0.0249464
YHR096C:[571]	RTTDY+80DLDATR	HXT5	2070000	2990000	0.692308	-0.530515
YHR096C:[569]	RTT+80DYDLDATR	HXT5	11100000	17000000	0.652941	-0.614975
YHR096C:[33, 37]	SGNST+80APGT+80AGYNDNLAQAKPV	HXT5	7510000	14000000	0.536429	-0.898542
YHR096C:[37]	SGNSTAPGT+80AGYNDNLAQAKPV	HXT5	7480000	14300000	0.523077	-0.934905
YHR096C:[29, 33]	S+80GNST+80APGTAGYNDNLAQAKPV	HXT5	11200000	22600000	0.495575	-1.01282
YHR096C:[32, 33]	SGNS+80T+80APGTAGYNDNLAQAKPV	HXT5	11200000	22600000	0.495575	-1.01282
YHR096C:[29]	S+80GNSTAPGTAGYNDNLAQAKPV	HXT5	19200000	39800000	0.482412	-1.05166
YHR096C:[33]	SGNST+80APGTAGYNDNLAQAKPV	HXT5	50300000	107000000	0.470093	-1.08898
YHR096C:[32]	SGNS+80TAPGTAGYNDNLAQAKPV	HXT5	50300000	107000000	0.470093	-1.08898
YHR096C:[22]	STNS+80NSYNEK	HXT5	220000	478000	0.460251	-1.11951
YHR096C:[32, 37]	SGNS+80TAPGT+80AGYNDNLAQAKPV	HXT5	1040000	2890000	0.359862	-1.47449
YEL034W:[74]	KLEDLS+80PSTHNMEVPVVK	HYP2	4170000	4160000	1.0024	0.00346386
YEL034W:[2]	S+80DEEHTFETADAGSSATYPMQC+57SALR	HYP2	4230000	4980000	0.849398	-0.235488
YEL034W:[7]	SDEEHT+80FETADAGSSATYPMQC+57SALR	HYP2	587000	755000	0.777483	-0.363116
YEL034W:[47]|YJR047C:[47]	IVDMSTS+80K	HYP2|ANB1	991000	707000	1.4017	0.487175
YEL034W:[149]|YJR047C:[149]	GEEAAIS+80FK	HYP2|ANB1	2700000	2410000	1.12033	0.163926
YIR037W:[74]	YKDEGFTIIGFPC+57NQFGHQEPGS+80DEEIA	HYR1	1040000	936000	1.11111	0.152003
YJR006W:[20]	SLQDENLS+80QPR	HYS2	652000	937000	0.695838	-0.523177
YER065C:[255]	T+80DSEAATLISSTIDTR	ICL1	186000	177000	1.05085	0.0715533
YPR006C:[67]	NISRPYS+80ATDVVK	ICL2	901000	722000	1.24792	0.319528
YNL037C:[344]	DIGGSS+80STTDFTNEIINK	IDH1	1850000	1620000	1.14198	0.191531
YNL037C:[345]	DIGGSSS+80TTDFTNEIINK	IDH1	1850000	1620000	1.14198	0.191531
YOR136W:[153]	ENT+80EGEYSGIEHIVC+57PGVVQSIK	IDH2	6080000	4530000	1.34216	0.42456
YOR136W:[105]	GPLAT+80PIGK	IDH2	3290000	2960000	1.11149	0.15249
YOR136W:[359]	TGDLAGTATTS+80SFTEAVIK	IDH2	520000	539000	0.96475	-0.0517736
YPL117C:[50]	SSETS+80NDESGETC+57FSGHDEEQIK	IDI1	1140000	2330000	0.48927	-1.0313
YDL066W:[93]|YLR174W:[77]|YNL009W:[77]	C+57ATIT+80PDEAR	IDP1|IDP2|IDP3	4320	28400	0.152113	-2.71679
YLR174W:[41, 45, 48]	Y+80YDLS+80VEY+80R	IDP2	25900	791000	0.0327434	-4.93265
YJL146W:[122]	TLGS+80PEPSER	IDS2	3780000	2030000	1.86207	0.896907
YJL146W:[170]	SSFSGASS+80NEPTNSPGDFLNQSR	IDS2	814000	653000	1.24655	0.317946
YJL146W:[81]	LYGSS+80QTR	IDS2	174000	162000	1.07407	0.103093
YJL146W:[136]	ASPIRQPS+80VDVPPLTTR	IDS2	395000	400000	0.9875	-0.0181473
YJL146W:[166]	SSFS+80GASSNEPTNSPGDFLNQSR	IDS2	512000	534000	0.958801	-0.0606959
YJL146W:[164]	SS+80FSGASSNEPTNSPGDFLNQSR	IDS2	3560000	4290000	0.829837	-0.2691
YJL146W:[163]	S+80SFSGASSNEPTNSPGDFLNQSR	IDS2	3530000	4290000	0.822844	-0.281309
YJL146W:[130]	AS+80PIRQPSVDVPPLTTR	IDS2	2120000	3320000	0.638554	-0.647119
YFL013C:[443]	S+80YDTDPEDELEFGANQR	IES1	94100	89300	1.05375	0.0755345
YFL013C:[446]	SYDT+80DPEDELEFGANQR	IES1	15800000	17800000	0.88764	-0.171953
YFL013C:[567]	AIIDKNDLNLT+80PLKK	IES1	17600000	20100000	0.875622	-0.19162
YFL013C:[535]	KVT+80PQLPK	IES1	14000000	18400000	0.76087	-0.394279
YFL013C:[27]	ADS+80PMQSVK	IES1	1690000	2310000	0.731602	-0.45087
YFL013C:[34]	S+80GSQEEASPSSIQSETETVTTK	IES1	1020000	1730000	0.589595	-0.762203
YFL013C:[36]	SGS+80QEEASPSSIQSETETVTTK	IES1	769000	1470000	0.523129	-0.934761
YNL215W:[112]	SDIGDS+80KGNDGEIEDGILEEEESLEK	IES2	206000	1710000	0.120468	-3.05328
YNL215W:[107]	S+80DIGDSKGNDGEIEDGILEEEESLEK	IES2	23900	717000	0.0333333	-4.90689
YNL215W:[129]	GNDGEIEDGILEEEES+80LEK	IES2	1000	1270000	0.000787402	-10.3106
YLR052W:[157]	PDLS+80DDEKIDILTK	IES3	1310000	2110000	0.620853	-0.687676
YOR189W:[11]	SES+80QEQLANNPK	IES4	2740000	711000	3.85373	1.94625
YOR189W:[28]	IEDTSPPS+80ANSR	IES4	23500000	22600000	1.03982	0.056338
YOR189W:[25]	IEDTS+80PPSANSR	IES4	18300000	20600000	0.88835	-0.170801
YLR223C:[506]	VFFQS+80DDENSGHK	IFH1	240000	342000	0.701754	-0.510962
YLR223C:[757]	AQT+80PDVK	IFH1	2940000	8160000	0.360294	-1.47275
YJL057C:[299]	FSDTES+80PEER	IKS1	5040000	1880000	2.68085	1.42269
YJL057C:[96]	RAS+80AGVESESSR	IKS1	10000000	9880000	1.01215	0.0174171
YJL057C:[295]	VFNRFS+80DTESPEER	IKS1	3310000	3780000	0.875661	-0.191555
YJR118C:[199]	GNDDS+80DAKK	ILM1	510000	510000	1	0
YBL076C:[632]	LYLINS+80PVLK	ILS1	206000	156000	1.32051	0.401098
YBL076C:[406]	SDT+80PLLYR	ILS1	2470000	3560000	0.69382	-0.527366
YJL106W:[242]	NPYT+80AYVSTR	IME2	70100000	49900000	1.40481	0.490375
YJL106W:[244]	NPYTAY+80VSTR	IME2	70100000	49900000	1.40481	0.490375
YJL106W:[241, 244]	HVENKNPY+80TAY+80VSTR	IME2	493000	463000	1.06479	0.0905755
YJL106W:[242, 244]	NPYT+80AY+80VSTR	IME2	8000000	8750000	0.914286	-0.129283
YCR071C:[73, 79, 82]	T+80GNLPVY+80SAY+80K	IMG2	32000	202000	0.158416	-2.65821
YLR309C:[13]	NLT+80DELAK	IMH1	1460000	587000	2.48722	1.31454
YLR309C:[802]	S+80LSSQLNALK	IMH1	317000	195000	1.62564	0.701009
YLR309C:[312]	GGITTGDISEEET+80VDNSINTEEYDKLK	IMH1	688000	499000	1.37876	0.463369
YLR309C:[308]	GGITTGDIS+80EEETVDNSINTEEYDKLK	IMH1	2470000	2560000	0.964844	-0.0516328
YLR309C:[25]	GLADDMS+80PTPSEQQIEDDKSGLPK	IMH1	1880000	2200000	0.854545	-0.226771
YJR138W:[737]	DDVDNS+80PLGSNTPLPSSESK	IML1	2900000	2970000	0.976431	-0.03441
YJR138W:[743]	DDVDNSPLGSNT+80PLPSSESK	IML1	334000	441000	0.75737	-0.400931
YJR138W:[680]	S+80ADNQNTSLALDSLK	IML1	3140000	6320000	0.496835	-1.00916
YJL082W:[250]	LSGAHIGNTPS+80FHR	IML2	1070000	961000	1.11342	0.155002
YJL082W:[383]	TNDS+80SLLPGYMDSATLLHPGK	IML2	1350000	1220000	1.10656	0.146078
YJL082W:[185]	NSSS+80PSPSEK	IML2	3950000	3760000	1.05053	0.07112
YJL082W:[268]	LRDDLGLQTTPSQAS+80DR	IML2	1020000	1190000	0.857143	-0.222392
YJL082W:[380, 383]	SRT+80NDS+80SLLPGYMDSATLLHPGK	IML2	1190000	1420000	0.838028	-0.254929
YJL082W:[221]	LSSEDKS+80NPLLLEFAEK	IML2	602000	825000	0.729697	-0.454631
YJL082W:[265]	LRDDLGLQTTPS+80QASDR	IML2	342000	1740000	0.196552	-2.34702
YIL154C:[32]	TETPTTVEFDS+80EQMER	IMP2'	737000	527000	1.39848	0.483862
YIL154C:[58]	DSNVSS+80LSR	IMP2'	3950000	6910000	0.571635	-0.806833
YNL075W:[51]	ELAEDES+80LQK	IMP4	358000	624000	0.573718	-0.801586
YJL153C:[42]	TAS+80GRFDVTPTVQDYVFK	INO1	1730000	3150000	0.549206	-0.86458
YGL150C:[420]	NNVGLDGNDLDNDEDGS+80ESHK	INO80	1180000	1030000	1.14563	0.196143
YGL150C:[133]	NANLS+80DIINEK	INO80	2770000	3060000	0.905229	-0.143646
YGL150C:[1477]	SIS+80QDGIK	INO80	13700000	27900000	0.491039	-1.02609
YGL150C:[1466]	TIEVGENDS+80EVTR	INO80	1650000	7260000	0.227273	-2.1375
YMR204C:[391]	YS+80SYPFIDSPPYLQDR	INP1	392000	185000	2.11892	1.08333
YMR204C:[398]	YSSYPFIDS+80PPYLQDR	INP1	392000	185000	2.11892	1.08333
YMR204C:[415]	RSIS+80GLGDL	INP1	555000	509000	1.09037	0.124822
YMR204C:[112]	RNS+80QVSANNVTES	INP1	534000	866000	0.616628	-0.697527
[truncated: 4,610 more rows]

## Sheet: Class 1 RXXT
ORF	Site	Gene	Peptide	Motif X	Light Area	Heavy Area	Log2(Light/Heavy)
YDR264C	79	AKR1	YHT+80AC+57QR	RYHT#ACQ	412000	150000	1.45768
YMR240C	104	CUS1	KHT+80AEDELEDT+80PSDGIEEHLSAR	RKHT#AED	1130000	476000	1.24729
YBL002W	40	HTB2	KET+80YSSYIYK	RKET#YSS	19100000	8110000	1.2358
YOR351C	327	MEK1	MHT+80VVGTPEYC+57APEVGFR	RMHT#VVG	1640000	146000	3.48966
YOR351C	356	MEK1	AAT+80LEQR	RAAT#LEQ	5680000	1510000	1.91134
YDL148C	291	NOP14	TKT+80EEEKNAEAEEK	RTKT#EEE	968000	1000	9.91886
YJR043C	146	POL32	SKT+80TPEETTGRK	RSKT#TPE	2700000	189000	3.8365
YOR368W	350	RAD17	YGT+80DKGNETS+80NDNLLQLNGK	RYGT#DKG	1360000	26400	5.68692
YGL163C	132	RAD54	SFT+80VPIK	RSFT#VPI	762000	1000	9.57365
YLR176C	199	RFX1	TNT+80FPSIPSSTK	RTNT#FPS	1590000	361000	2.13896
YLR176C	226	RFX1	RNT+80QEIIAK	RRNT#QEI	4620000	1720000	1.42548
YKR008W	405	RSC4	STT+80SDIEK	RSTT#SDI	11400000	1970000	2.53277
YBL052C	824	SAS3	KIT+80LIEDDEE	RKIT#LIE	1200000	231000	2.37707
YDR257C	480	SET7	KLT+80EEEK	RKLT#EEE	4460000	1390000	1.68196
YPL138C	18	SPP1	NPT+80TGEDVYC+57IC+57K	RNPT#TGE	2290000	346000	2.7265
YPL129W	154	TAF14	RTTT+80NTTAEPK	RTTT#NTT	1250000	1000	10.2877
YML093W	218	UTP14	RLDT+80YGSGEANEYVLPSANAASGASGK	RLDT#YGS	138000	1000	7.10852
YNL064C	183	YDJ1	FQT+80EC+57DVC+57HGTGDIIDPK	RFQT#ECD	44500000	18900000	1.23542

## Sheet: Class 1 SP TP
Peptide	ORF:[Site]	Gene	L Area	H Area	L/H Ratio	Log2
STTNQS+80PVSDHASPISTDQDLIYK	YJR083C:[71]	ACF4	2630000	1030000	2.5534	1.35242
LSS+80PEFFNELR	YGR225W:[69]	AMA1	5380000	2530000	2.12648	1.08847
NKYS+80S+80PVSGFYDHDINGY	YNL077W:[514, 515]	APJ1	1060000	384000	2.76042	1.46489
FPS+80PVETQSAR	YJL020C:[988]	BBC1	1260000	598000	2.10702	1.07521
SAS+80PPASPSYPSIFR	YJL095W:[344]	BCK1	2420000	1110000	2.18018	1.12445
YFDC+57SS+80PVSYYPEC+57K	YGR142W:[30]	BTN2	3890000	827000	4.70375	2.23381
RKS+80PPLVISESPHK	YNL278W:[510]	CAF120	17500	1000	17.5	4.12928
ENPEHEYLYGNDSNNNNNSEAGHS+80PMT+80NTTNGNKR	YMR280C:[982, 985]	CAT8	123000	1000	123	6.94251
DT+80PGFGDFIDNS+80K	YCR002C:[98, 108]	CDC10	63100	1000	63.1	5.97957
LAVEGEPVNS+80PNYFVAK	YBL045C:[272]	COR1	525000	1000	525	9.03617
KVESLGS+80PSGATK	YDR155C:[145]	CPR1	5480000	1730000	3.16763	1.6634
KHT+80AEDELEDT+80PSDGIEEHLSAR	YMR240C:[104, 112]	CUS1	1130000	476000	2.37395	1.24729
SGPS+80PVPEK	YPL119C:[222]	DBP1	2340000	981000	2.38532	1.25418
VSYLT+80PDNGSTVAK	YPL194W:[444]	DDC1	3110000	1480000	2.10135	1.07132
ENNES+80PFFEGNK	YBR180W:[315]	DTR1	4650000	1500000	3.1	1.63227
QWES+80PRS+80AVIPT	YMR176W:[52, 55]	ECM5	769000	33700	22.819	4.51216
YPAPGTS+80PSHNEGNSKK	YBL047C:[1179]	EDE1	9700000	95600	101.464	6.66483
LAAAQQQAQASGIMPSNEDVAT+80KS+80PEDIQADMQA	YHR193C:[99, 101]	EGD2	196000	1000	196	7.61471
DSSNSAQNYLDS+80PK	YPL110C:[70]	GDE1	1180000	106000	11.1321	3.47665
HT+80PPLNPSKK	YOR371C:[700]	GPB1	252000	76800	3.28125	1.71425
ITS+80PPLPPR	YMR192W:[124]	GYL1	4810000	701000	6.86163	2.77855
DTEKVPSS+80PNTFC+57YDNFEEGFIK	YDR317W:[111]	HIM1	280000	107000	2.61682	1.38782
SLTNDS+80PSNEISTDQLK	YMR172W:[153]	HOT1	3390000	1600000	2.11875	1.08321
DSIGT+80PPTTPLR	YOR025W:[380]	HST3	1290000	605000	2.13223	1.09236
FSDTES+80PEER	YJL057C:[299]	IKS1	5040000	1880000	2.68085	1.42269
YSSYPFIDS+80PPYLQDR	YMR204C:[398]	INP1	392000	185000	2.11892	1.08333
ISGPEDSIVVT+80PR	YER180C:[113]	ISC10	594000	179000	3.31844	1.7305
VALNNNS+80PDIMTK	YLR096W:[549]	KIN2	7810000	3240000	2.41049	1.26933
KAPSNNEDEEIVKT+80PR	YER038C:[111]	KRE29	833000	248000	3.35887	1.74798
LSSFNFQPDSS+80PC+57NAK	YKL093W:[69]	MBR1	1390000	609000	2.28243	1.19057
VGT+80PEYC+57APEVGFR	YOR351C:[331]	MEK1	3880000	1200000	3.23333	1.69302
LDNILLC+57T+80PEPC+57TR	YOR351C:[300]	MEK1	447000	188000	2.37766	1.24954
KEGGDNT+80PSK	YDR176W:[25]	NGG1	893000	380000	2.35	1.23266
DT+80KIDT+80PGAKNPR	YDR001C:[213, 217]	NTH1	1100000	1000	1100	10.1033
NNPITT+80PR	YOR373W:[806]	NUD1	8650000	1710000	5.05848	2.3387
NES+80PAFEESPLTPNVS+80NLKP	YLR350W:[9, 22]	ORM2	876000	1000	876	9.77479
QPRSS+80PK	YKR003W:[300]	OSH6	748000	65700	11.3851	3.50907
TPIAGAS+80PTENMGIFQSLK	YER154W:[341]	OXA1	104000	14600	7.12329	2.83254
APAIINT+80PK	YJL128C:[212]	PBS2	641000	145000	4.42069	2.14427
NTSS+80PPISPNAAAIQEEDSSK	YER149C:[226]	PEA2	23000000	317000	72.5552	6.18101
VNELS+80PTIINR	YMR231W:[294]	PEP5	606000	292000	2.07534	1.05335
FVGDT+80PNC+57LK	YGR233C:[1082]	PHO81	1020000	1000	1020	9.99435
LAPSLTVPPIAS+80PQQFLR	YPR103W:[51]	PRE2	52900	26400	2.00379	1.00273
NNYDGDTVTFS+80PTGR	YMR314W:[14]	PRE5	1250000	370000	3.37838	1.75633
SSS+80PLAMSETLSK	YML092C:[53]	PRE8	76800000	1150000	66.7826	6.0614
SLGS+80PSVSSSK	YJR059W:[784]	PTK2	28300000	3890000	7.27506	2.86296
DVNAPLPT+80PFKV	YIL075C:[932]	RPN2	475000	105000	4.52381	2.17754
KSSVAALS+80PFTN	YBL103C:[376]	RTG3	3550000	785000	4.52229	2.17705
KNDET+80PK	YHR079C-A:[41]	SAE3	3380000	1660000	2.03614	1.02584
TSNFT+80PSEDPLSAIK	YBR280C:[169]	SAF1	837000	405000	2.06667	1.04731
KPT+80PLPS+80LK	YJL080C:[50, 54]	SCP160	4790000	1720000	2.78488	1.47762
MANS+80PVLK	YGL056C:[430]	SDS23	8330000	1020000	8.16667	3.02975
TNSAISQS+80PVNYAFPNPYK	YPL085W:[706]	SEC16	1470000	496000	2.96371	1.5674
SIEGT+80PQVSQK	YIR001C:[42]	SGN1	4110000	1520000	2.70395	1.43507
NENPT+80PEKGNAK	YLR442C:[454]	SIR3	3730000	1770000	2.10734	1.07543
TFNIVNDFT+80PEEEAAIR	YDR328C:[177]	SKP1	942000	440000	2.14091	1.09822
ASIS+80PNK	YBR156C:[462]	SLI15	4460000	783000	5.69604	2.50996
KNSTSS+80PNSTGSDAK	YIL105C:[533]	SLM1	340000	170000	2	1
APIGTVVS+80PYSK	YBR172C:[602]	SMY2	839000	172000	4.87791	2.28626
KDGSS+80PDNDEIDDNLVNI	YDR477W:[338]	SNF1	474000	225000	2.10667	1.07496
NFQEPLGNVES+80PDMTQK	YLL021W:[883]	SPA2	52500	26100	2.01149	1.00827
TSPIIS+80T+80AHT+80PQQVAQSPK	YHL007C:[551, 552, 555]	STE20	739000	1000	739	9.52943
AAPALS+80PEEIK	YER063W:[121]	THO1	2470000	701000	3.52354	1.81702
KVNS+80PSDEVK	YOR004W:[215]	UTP23	26400000	12200000	2.16393	1.11366
LHVPYEADST+80PDTDVK	YFR032C:[111]	YFR032C	1110000	518000	2.14286	1.09954
KYSVT+80S+80PK	YGR127W:[300, 301]	YGR127W	1720000	1000	1720	10.7482
LIPT+80S+80PQKTNINTR	YGR146C:[18, 19]	YGR146C	354000	1000	354	8.46761
NIKT+80PDISNPTR	YGR273C:[85]	YGR273C	2410000	554000	4.35018	2.12108
MT+80PLLQAEAK	YMR181C:[2]	YMR181C	2520000	793000	3.17781	1.66803
DRDQPAVPPS+80PPAEPEEPTVGSYAPPIQQSIAHINPP	YOL047C:[329]	YOL047C	31900000	14400000	2.21528	1.14749
LTS+80FAS+80PISK	YOR342C:[274, 277]	YOR342C	174000	1000	174	7.44294
SSDFFLDSKS+80PR	YPR115W:[537]	YPR115W	28700000	798000	35.9649	5.16852
SAPNGPTISLT+80PTPNENK	YER031C:[208]	YPT31	484000	94600	5.11628	2.35509

## Sheet: Class 1 SQ
Peptide	ORF:[Site]	Gene	L Area	H Area	L/H Ratio	Log2
GLC+57GSIHS+80QLAK	YBR039W:[122]	ATP3	4160000	564000	7.37589	2.88282
DSLVDDENEPS+80QSLISTR	YBL097W:[254]	BRN1	5870000	2670000	2.1985	1.13652
IDYNPS+80QDLQR	YPR068C:[110]	HOS1	1190000	385000	3.09091	1.62803
SES+80QEQLANNPK	YOR189W:[11]	IES4	2740000	711000	3.85373	1.94625
EGSSS+80QVSQT+80LNIPIK	YLR095C:[262, 267]	IOC2	584000	73800	7.91328	2.98428
DQSVSVS+80QSSDNLR	YFR013W:[46]	IOC3	5490000	2250000	2.44	1.28688
EIEVSFPSAS+80QTDFDFTR	YNL104C:[107]|YOR108W:[106]	LEU4|LEU9	39500	10800	3.65741	1.87082
EVAPEVFQDS+80QAR	YFR001W:[24]	LOC1	1280000	583000	2.19554	1.13458
VPTDPSSS+80QEYAK	YBR136W:[38]	MEC1	1180000	373000	3.16354	1.66154
SEFVVS+80QTLPR	YDR176W:[231]	NGG1	4910000	2090000	2.34928	1.23222
VSS+80QLEK	YOR310C:[70]	NOP58	17900000	6220000	2.87781	1.52497
DDGS+80QSPIR	YPL112C:[302]	PEX25	1700000	527000	3.22581	1.68966
LTNFKPIIDVPS+80QDKR	YLR263W:[597]	RED1	11700000	1330000	8.79699	3.13701
GYGS+80QVAQQFEIGGYVK	YNL312W:[122]	RFA2	110000000	46900000	2.34542	1.22984
SGGSDAS+80QDR	YCL028W:[64]	RNQ1	445000	177000	2.51412	1.33006
ITS+80S+80QVR	YGL135W:[6, 7]|YPL220W:[6, 7]	RPL1B|RPL1A	559000	142000	3.93662	1.97696
FEAS+80QVTEK	YDL136W:[98]|YDL191W:[98]	RPL35B|RPL35A	1530000	743000	2.05922	1.0421
S+80QQEEQEVIAAELLK	YOR077W:[160]	RTS2	426000	77400	5.50388	2.46045
IDS+80EEISLS+80QDVER	YHR154W:[800, 806]	RTT107	801000	126000	6.35714	2.66838
LAS+80ENSS+80QNIVNR	YBL052C:[82, 86]	SAS3	1090000	244000	4.46721	2.15938
DYS+80QDER	YLR336C:[23]	SGD1	3280000	480000	6.83333	2.77259
IEPSADDDVNNGNIPS+80QR	YLR442C:[263]	SIR3	412000	178000	2.31461	1.21077
NSELES+80QEKNNLTK	YBR069C:[84]	TAT1	4720000	2140000	2.20561	1.14118
LVS+80QDSASPLSLTFR	YGR080W:[167]	TWF1	124000	44800	2.76786	1.46877
ANNS+80QESNNATSSTSQGTR	YDR207C:[751]	UME6	662000	208000	3.18269	1.67025
IIEDSS+80QDLVQQYRK	YAL002W:[1176]	VPS8	305000	87000	3.50575	1.80972
EFFAS+80QVGGVQR	YDR381W:[100]	YRA1	3380000	474000	7.1308	2.83406
ISS+80QNEIVK	YDR285W:[593]	ZIP1	8000000	1140000	7.01754	2.81097
STLSS+80QK	YDR285W:[515]	ZIP1	44300000	10200000	4.34314	2.11874
STLS+80S+80QKNQIISSLGTK	YDR285W:[514, 515]	ZIP1	677000	211000	3.20853	1.68191

## Sheet: Class 2 SP TP
Peptide	ORF:[Site]	Gene	L Area	H Area	L/H Ratio	Log2
NLS+80PIIK	YBR236C:[141]	ABD1	540000	502000	1.0757	0.105272
AST+80PPVKK	YCR088W:[157]	ABP1	65800000	98900000	0.665319	-0.587883
SFT+80PSKSPAPVS+80K	YCR088W:[165, 174]	ABP1	4000000	7710000	0.518807	-0.946731
SFT+80PSKSPAPVSK	YCR088W:[165]	ABP1	3550000	8360000	0.424641	-1.23568
KEPVKT+80PS+80PAPAAK	YCR088W:[181, 183]	ABP1	18300000	45500000	0.402198	-1.31402
SFT+80PSKS+80PAPVSK	YCR088W:[165, 169]	ABP1	11800000	29400000	0.401361	-1.31703
TPS+80PAPAAK	YCR088W:[183]	ABP1	15300000	27200000	0.5625	-0.830075
SSVEESDAIQEGVAEETEGIAT+80PK	YOR239W:[150]	ABP140	683000	1230000	0.555285	-0.848701
GC+57C+57TS+80PEDGLQK	YNR016C:[234]	ACC1	1220000	1110000	1.0991	0.136321
DLDIPLVPS+80PK	YLR131C:[80]	ACE2	85900	50100	1.71457	0.777848
SLLDS+80PHDTSPVK	YLR131C:[709]	ACE2	948000	988000	0.959514	-0.059624
STTNQS+80PVS+80DHASPISTDQDLIYK	YJR083C:[71, 74]	ACF4	2380000	2130000	1.11737	0.160108
LAIPISS+80PQR	YJR083C:[62]	ACF4	2990000	3380000	0.884615	-0.176878
DQVPPNT+80PSDDMSR	YBL015W:[241]	ACH1	492000	421000	1.16865	0.224838
SLPSFIT+80PPR	YPL267W:[161]	ACM1	23600000	23800000	0.991597	-0.0121747
IVDDALRET+80PGVR	YAL054C:[266]	ACS1	4460000	4040000	1.10396	0.142688
TYYPC+57T+80PVDSEDPLFLLYTSGSTGAPK	YAL054C:[307]	ACS1	136000	194000	0.701031	-0.51245
LQPAIATHYS+80PHLDGLQDYQR	YAL054C:[67]	ACS1	3640000	5200000	0.7	-0.514573
LLT+80PVPSDIDISR	YGR204W:[318]	ADE3	3700000	3700000	1	0
GLVKS+80PIK	YMR303C:[316]|YOL086C:[316]	ADH2|ADH1	23800000	26300000	0.904943	-0.144101
FQT+80PTYGT+80PDNGNFLNR	YDR216W:[188, 193]	ADR1	851000	799000	1.06508	0.0909636
FQTPTYGT+80PDNGNFLNR	YDR216W:[193]	ADR1	1990000	2330000	0.854077	-0.227562
FQT+80PTYGTPDNGNFLNR	YDR216W:[188]	ADR1	3530000	4470000	0.789709	-0.340607
FST+80PELVPLDLK	YDR216W:[259]	ADR1	6030000	8100000	0.744444	-0.425764
LPESANNYTYSSGS+80PTR	YDR216W:[325]	ADR1	4490000	3360000	1.33631	0.418254
SNEIDLSHLNLSNS+80PISPHK	YDR216W:[475]	ADR1	1210000	1200000	1.00833	0.0119726
MNS+80PELPR	YDR216W:[1062]	ADR1	3130000	3390000	0.923304	-0.115123
KAS+80PEANVK	YDR216W:[212]	ADR1	37000000	51500000	0.718447	-0.477047
SSKT+80PDEEQSEYMK	YDL239C:[216]	ADY3	1400000	1550000	0.903226	-0.146841
GGLPTVGIGSQALSPAGKPSTLGNVS+80PGK	YDL239C:[150]	ADY3	2210000	2750000	0.803636	-0.315385
NTLKS+80PNK	YDL239C:[117]	ADY3	2670000	3530000	0.756374	-0.402828
ASASGNPAAVPS+80PIMTLNLK	YGL071W:[56]	AFT1	717000	938000	0.764392	-0.387615
ADQGPQDEVEATQMNDLTSAIS+80PSSR	YCL025C:[87]	AGP1	3530000	3200000	1.10312	0.141596
MTNVYQVTTPKS+80PQDLENNMDEPFK	YOR023C:[37]	AHC1	257000	274000	0.937956	-0.0924075
SLPHSNSDGISS+80PR	YOR023C:[248]	AHC1	602000	873000	0.689576	-0.536218
DTT+80PTGSDSSSFNK	YIL079C:[21]	AIR1	934000	2110000	0.442654	-1.17575
NTAPFVVDTAPTT+80PPDK	YDL175C:[16]	AIR2	9690000	11800000	0.821186	-0.284218
SNYDTDVFT+80PLFER	YOR335C:[268]	ALA1	33900	44400	0.763514	-0.389274
GQT+80PEGEDPLGKPEEELTVIPEFGGADNK	YCL050C:[60]	APA1	195000000	352000000	0.553977	-0.852101
AKNS+80PEPNEFLRDQS+80TDI	YPL195W:[918, 929]	APL5	1810000	1860000	0.973118	-0.0393129
AKNS+80PEPNEFLR	YPL195W:[918]	APL5	29400000	36600000	0.803279	-0.316027
NMGGLLDSPDGNDVLSSSSS+80PTSSAGELHFPK	YOL062C:[161]	APM4	1400000	1840000	0.76087	-0.394279
GISGLVKT+80PVDDSGK	YBR149W:[151]	ARA1	1740000	1710000	1.01754	0.025091
IMTGELT+80PQSGR	YER036C:[446]	ARB1	1860000	1610000	1.15528	0.208242
HSVTYDNVILPQESMEVS+80PR	YCR048W:[45]	ARE1	634000	777000	0.815959	-0.293432
TST+80PTVGFNVETVTYK	YOR094W:[46]	ARF3	11300000	11600000	0.974138	-0.037802
TAIDT+80PLGK	YDR127W:[152]	ARO1	777000	584000	1.33048	0.411946
GYDPLT+80PPDLLQHEFPISAK	YDR035W:[26]	ARO3	425000	548000	0.775547	-0.366713
SADT+80PNETGK	YJL081C:[361]	ARP4	859000	995000	0.863317	-0.212038
KVT+80PTEEK	YJL081C:[338]	ARP4	4600000	6820000	0.674487	-0.568138
STS+80PAANSADTPNETGK	YJL081C:[353]	ARP4	3750000	3880000	0.966495	-0.0491661
AVVIDDPPLRQT+80PEPFDEQSAYNPQSPIAIDFGSSK	YNL059C:[24]	ARP5	28000000	30300000	0.924092	-0.113891
DAS+80LT+80PLK	YNL059C:[7, 9]	ARP5	6690000	7300000	0.916438	-0.12589
DASLT+80PLK	YNL059C:[9]	ARP5	5890000	6750000	0.872593	-0.19662
QTPEPFDEQSAYNPQS+80PIAIDFGSSK	YNL059C:[38]	ARP5	1470000	1430000	1.02797	0.039801
NNNTSQISSTNT+80PDVIDLK	YOR141C:[237]	ARP8	25400000	27800000	0.913669	-0.130256
NNNTSQIS+80STNT+80PDVIDLK	YOR141C:[233, 237]	ARP8	13700000	15700000	0.872611	-0.196589
NNNTSQISS+80TNT+80PDVIDLK	YOR141C:[234, 237]	ARP8	242000	283000	0.855124	-0.225795
KPS+80LT+80PPK	YPR199C:[14, 16]	ARR1	383000	3190000	0.120063	-3.05814
KIEGGSTDIEST+80PK	YJL115W:[270]	ASF1	1430000	1830000	0.781421	-0.355829
FALDS+80PPQSPR	YKL185W:[465]	ASH1	937000	808000	1.15965	0.213694
ATNANTADS+80PFTAR	YNL159C:[105]	ASI2	565000	501000	1.12774	0.17344
VNT+80PAIDDYGNLITVER	YGR097W:[808]	ASK10	32900	506000	0.0650198	-3.94298
FMNAHGIGNDRAS+80PTNK	YGR097W:[344]	ASK10	2230000	2270000	0.982379	-0.0256486
EDDNTPAGHAGNPTNISS+80PIVANSPNK	YDL088C:[458]	ASM4	4740000	6580000	0.720365	-0.473201
IPST+80PIDYMAIR	YPR145W:[205]	ASN1	192000	126000	1.52381	0.607683
RIPST+80PVDYHAIR	YGR124W:[205]	ASN2	5310000	4210000	1.26128	0.334892
NNNNNSSNGNSIS+80PEGSIALK	YPR049C:[613]	ATG11	1420000	1250000	1.136	0.183963
SLS+80LS+80PC+57TR	YPR185W:[346, 348]	ATG13	1580000	1930000	0.818653	-0.288676
SLSLS+80PC+57TR	YPR185W:[348]	ATG13	799000	1210000	0.660331	-0.59874
EDAHEDPVS+80PK	YOL082W:[136]	ATG19	1800000	2340000	0.769231	-0.378512
IGFES+80PLTQEK	YLR431C:[239]	ATG23	558000	556000	1.0036	0.00518024
MTSSAS+80S+80PQDLEK	YDR384C:[6, 7]	ATO3	945000	1720000	0.549419	-0.864022
SRS+80PLDPSAPK	YNL315C:[109]	ATP11	847000	1500000	0.564667	-0.824529
TPVGVS+80PK	YMR068W:[315]	AVO2	3310000	5770000	0.573657	-0.80174
PEQEPLS+80PNGR	YJR001W:[8]	AVT1	4090000	6180000	0.661812	-0.595506
ATSADEPTVATESS+80PLIR	YER119C:[326]	AVT6	5510000	8560000	0.643692	-0.635558
SLT+80PEIK	YDR046C:[37]	BAP3	1950000	2080000	0.9375	-0.0931094
DLPEPIS+80PETK	YJL020C:[103]	BBC1	26600000	34300000	0.77551	-0.366782
DALFGTDIS+80PSMK	YPL255W:[29]	BBP1	453000	470000	0.96383	-0.0531497
HSPDS+80PR	YER167W:[334]	BCK2	1700000	1860000	0.913978	-0.129768
TST+80PPLPMHFNAQR	YIL033C:[131]	BCY1	27200000	38000000	0.715789	-0.482393
DASSLS+80PTSAGSR	YLR399C:[615]	BDF1	188000000	205000000	0.917073	-0.124891
DASS+80LS+80PTSAGSR	YLR399C:[613, 615]	BDF1	3770000	4650000	0.810753	-0.302666
DAS+80SLS+80PTSAGSR	YLR399C:[612, 615]	BDF1	1930000	2990000	0.645485	-0.631545
T+80PQLFIPESK	YNL039W:[33]	BDP1	698000	673000	1.03715	0.0526205
AATGGT+80PTPKPR	YNL039W:[26]	BDP1	402000	444000	0.905405	-0.143364
YLSSSST+80PVK	YBR200W:[51]	BEM1	1750000	1890000	0.925926	-0.111031
VVADDLVLVT+80PK	YOR198C:[336]	BFR1	33700000	51900000	0.649326	-0.622986
QTS+80PQLLK	YHR101C:[316]	BIG1	2320000	2310000	1.00433	0.00623195
NC+57EVS+80PTLGENGKR	YJR089W:[263]	BIR1	6070000	7020000	0.864672	-0.209775
SAT+80PTLQDQK	YFL007W:[64]	BLM10	1350000	1570000	0.859873	-0.217805
QLEINNIEYQEMT+80PEQR	YPL217C:[773]	BMS1	756000	878000	0.861048	-0.215835
LPDPC+57PT+80PFYQQK	YPL217C:[310]	BMS1	554000	1240000	0.446774	-1.16238
SAVTSPLLPQS+80PSLFEK	YNL271C:[1344]	BNI1	76100	99300	0.766365	-0.383897
SGGST+80PLDSQTK	YNL166C:[274]	BNI5	429000	491000	0.873727	-0.194745
YDS+80PVSSPITSASELGSIAK	YNL166C:[346]	BNI5	394000	409000	0.963325	-0.0539052
VPEVST+80PQLQDEQTLIQEK	YBL085W:[158]	BOI1	2430000	2810000	0.864769	-0.209614
SNIALAHSET+80PTSSNNK	YBL085W:[670]	BOI1	663000	1080000	0.613889	-0.703951
TSLS+80PINS+80K	YBL085W:[655, 659]	BOI1	1890000	2080000	0.908654	-0.138197
TSLS+80PINSK	YBL085W:[655]	BOI1	11700000	15000000	0.78	-0.358454
T+80SLS+80PINSK	YBL085W:[652, 655]	BOI1	3640000	5970000	0.609715	-0.713792
SSS+80PEENPITSMPSEK	YER114C:[667]	BOI2	43600000	33000000	1.32121	0.401862
SGLLS+80PGVAR	YER114C:[1004]	BOI2	541000	438000	1.23516	0.304698
SS+80S+80PEENPITSMPSEK	YER114C:[666, 667]	BOI2	7760000	7140000	1.08683	0.120133
ALS+80PIPSPT+80R	YER114C:[519, 525]	BOI2	6720000	7360000	0.913043	-0.131245
ALS+80PIPSPTR	YER114C:[519]	BOI2	12200000	14200000	0.859155	-0.21901
ALS+80PIPS+80PTR	YER114C:[519, 523]	BOI2	2210000	2810000	0.786477	-0.346524
DRS+80PT+80PDPDIVK	YDL231C:[9, 11]	BRE4	6580000	9230000	0.712893	-0.488243
ENT+80PSAFKPIGPGLLK	YDL231C:[447]	BRE4	2230000	3510000	0.635328	-0.654427
DRSPT+80PDPDIVK	YDL231C:[11]	BRE4	2010000	5410000	0.371534	-1.42843
EASAS+80PQSSGIPTR	YDL231C:[435]	BRE4	3370000	3240000	1.04012	0.0567548
DRS+80PT+80PDPDIVK	YDL231C:[9, 11]	BRE4	6580000	9230000	0.712893	-0.488243
ESGNNAST+80PSS+80SPEPVANPPK	YNR051C:[336, 339]	BRE5	1410000	1140000	1.23684	0.306661
ESGNNAST+80PSSSPEPVANPPK	YNR051C:[336]	BRE5	1540000	1990000	0.773869	-0.369838
ESGNNAST+80PSSS+80PEPVANPPK	YNR051C:[336, 340]	BRE5	264000	726000	0.363636	-1.45943
ESGNNASTPSSS+80PEPVANPPK	YNR051C:[340]	BRE5	1530000	1500000	1.02	0.0285692
QTEDSTANS+80PAPPLPPLDSK	YPL084W:[715]	BRO1	829000	933000	0.888532	-0.170505
ADIPSSSSSSS+80PPPLPTR	YPR171W:[185]	BSP1	982000	742000	1.32345	0.404304
NKS+80PSIDIEK	YMR014W:[113]	BUD22	5940000	3180000	1.86792	0.901436
FYT+80PAEEPTAEFPVEELPNTPR	YCL014W:[1423]	BUD3	68700	73800	0.930894	-0.103311
LSSVVTTS+80PDK	YLR319C:[353]	BUD6	1020000	1270000	0.80315	-0.316259
TPLPIENVRAS+80PR	YLR319C:[342]	BUD6	355000	568000	0.625	-0.678072
SIDDVSKAS+80PLAK	YLR319C:[327]	BUD6	6570000	10600000	0.619811	-0.690099
IDDTASQS+80PSYDSK	YML111W:[557]	BUL2	84000	141000	0.595745	-0.747234
FQAVPKPTSNAS+80PPPASSGFNAR	YLR226W:[24]	BUR2	4400000	6440000	0.68323	-0.549557
KATT+80PEK	YNL278W:[577]	CAF120	298000	365000	0.816438	-0.292584
VHT+80PTDASFR	YNL278W:[524]	CAF120	6560000	9050000	0.724862	-0.464222
ADGVLS+80PK	YNL278W:[463]	CAF120	6660000	6760000	0.985207	-0.0215011
KKGSGEDDEEETETT+80PTSTVPVATIAQETLK	YOR276W:[102]	CAF20	10700000	28500000	0.375439	-1.41335
KKGS+80GEDDEEETETT+80PTSTVPVATIAQETLK	YOR276W:[91, 102]	CAF20	7490000	24400000	0.306967	-1.70384
EIYLDHS+80PLKEK	YKR036C:[403]	CAF4	525000	426000	1.23239	0.301464
VVT+80PDAAAEQFAR	YPL048W:[32]	CAM1	3560000	3240000	1.09877	0.135883
IINDS+80PPGELR	YKL007W:[17]	CAP1	9210000	6940000	1.32709	0.408265
DLQDS+80PFPSAPLR	YIL034C:[92]	CAP2	523000	614000	0.851792	-0.231428
SYDVDGVDPLYIPATGT+80PVR	YPL111W:[270]	CAR1	4960000	3680000	1.34783	0.430634
TAS+80PTPLSTPIYR	YMR280C:[55]	CAT8	14700000	17100000	0.859649	-0.21818
RLDT+80PSR	YPL178W:[20]	CBC2	2790000	3090000	0.902913	-0.147342
AIT+80PSNEGVKPNTSLEGMTSSPMESTQQSK	YJR060W:[138]	CBF1	31100000	43300000	0.718245	-0.477452
AIT+80PSNEGVKPNTSLEGMTSS+80PMESTQQSK	YJR060W:[138, 156]	CBF1	10800000	17700000	0.610169	-0.712718
AIT+80PSNEGVKPNTSLEGMTS+80S+80PMESTQQSK	YJR060W:[138, 155, 156]	CBF1	3460000	7180000	0.481894	-1.05321
AITPSNEGVKPNTSLEGMTSS+80PMESTQQSK	YJR060W:[156]	CBF1	3210000	5040000	0.636905	-0.65085
AIT+80PSNEGVKPNTSLEGMTSS+80PMESTQQSK	YJR060W:[138, 156]	CBF1	10800000	17700000	0.610169	-0.712718
SGHYT+80PIPAGSSPLKR	YLR175W:[40]	CBF5	6380000	7840000	0.813776	-0.297297
VNENT+80PEQWKK	YLR175W:[378]	CBF5	120000000	180000000	0.666667	-0.584963
SGHYTPIPAGSS+80PLKR	YLR175W:[47]	CBF5	1380000	2190000	0.630137	-0.666263
FFPTDELENVPDS+80PAMAQAAK	YNL161W:[711]	CBK1	467000	378000	1.23545	0.305036
GSGGTSELGGSEST+80PLLR	YLR220W:[32]	CCC1	17900000	19700000	0.908629	-0.138236
NSAQDLENS+80PMSVGK	YLR220W:[68]	CCC1	16200000	14800000	1.09459	0.130397
NSAQDLENS+80PMS+80VGKDNR	YLR220W:[68, 71]	CCC1	2850000	3360000	0.848214	-0.237499
MNFGS+80QT+80PTIVVLK	YJL111W:[5, 7]	CCT7	404000	426000	0.948357	-0.0764981
VC+57GAT+80PLPR	YJL008C:[339]	CCT8	409000	347000	1.17867	0.237165
DT+80PGFGDFIDNS+80K	YCR002C:[98, 108]	CDC10	63100	1000	63.1	5.97957
SYIQSQT+80PERK	YDL220C:[308]	CDC13	3440000	3170000	1.08517	0.117926
KLS+80FHS+80PNASSIR	YDL220C:[333, 336]	CDC13	1590000	1280000	1.24219	0.312883
LSFHS+80PNASSIR	YDL220C:[336]	CDC13	1070000	1020000	1.04902	0.0690416
DLTMT+80PPSNGHGALSAR	YFR028C:[393]	CDC14	2130000	2250000	0.946667	-0.0790716
VNLT+80PIQR	YAR019C:[13]	CDC15	4590000	5350000	0.857944	-0.221045
SAIPSSSSLPLSSS+80PTR	YAR019C:[562]	CDC15	3160000	2530000	1.24901	0.320787
AIIVLSTSGTT+80PR	YAL038W:[407]	CDC19	667000	790000	0.844304	-0.244166
TSIQNSTLEDFS+80PSNK	YLR310C:[649]	CDC25	352000	177000	1.9887	0.991826
SPNVNHS+80PVPTK	YLR314C:[509]	CDC3	6090000	6110000	0.996727	-0.00473015
FEENVSVDDTTAT+80PK	YOL139C:[22]	CDC33	3110000	3460000	0.898844	-0.153857
KFEENVS+80VDDTTAT+80PK	YOL139C:[15, 22]	CDC33	313000	562000	0.55694	-0.844407
RQT+80PLQSNA	YCR093W:[2102]	CDC39	25000000	38300000	0.652742	-0.615416
TFT+80PLSEC+57TSEEC+57SQNQTK	YBR202W:[279]	CDC47	2720000	2680000	1.01493	0.0213737
FVDDGTMDTDQEDSLVST+80PK	YBR202W:[820]	CDC47	5640000	5920000	0.952703	-0.069902
FVDDGTMDT+80DQEDSLVST+80PK	YBR202W:[811, 820]	CDC47	3520000	3730000	0.9437	-0.0836002
FVDDGTMDTDQEDS+80LVST+80PK	YBR202W:[816, 820]	CDC47	3070000	4070000	0.7543	-0.40679
FGLS+80PSK	YDL126C:[519]	CDC48	10700000	9800000	1.09184	0.126757
LVHT+80PIKGNT+80ADLVGK	YMR001C:[23, 29]	CDC5	612000	926000	0.660907	-0.597481
KYTIC+57GT+80PNYIAPEVLMGK	YMR001C:[242]	CDC5	1130000	3170000	0.356467	-1.48816
LVHT+80PIKGNTADLVGK	YMR001C:[23]	CDC5	4100000	16500000	0.248485	-2.00877
LSALC+57KT+80PPSLIK	YMR001C:[70]	CDC5	3270000	14400000	0.227083	-2.13871
LSALC+57KT+80PPS+80LIK	YMR001C:[70, 73]	CDC5	134000	2230000	0.0600897	-4.05674
AAIGSS+80PLNFPSSSQR	YPR019W:[69]	CDC54	5500000	7100000	0.774648	-0.368387
NFDNVPAEEEEIKEET+80PAEKDHEDVTK	YPL160W:[142]	CDC60	477000	1310000	0.364122	-1.45751
VST+80PPPEAAGLEEFSPHSTPVTPR	YGL003C:[157]	CDH1	2150000	6880000	0.3125	-1.67807
DAS+80ESVT+80PVTK	YBR029C:[40, 44]	CDS1	1100000	973000	1.13052	0.176992
DASESVT+80PVTK	YBR029C:[44]	CDS1	12000000	14000000	0.857143	-0.222392
KMPS+80ES+80PPPVGTNSIYPSNSLSIIK	YLR098C:[164, 166]	CHA4	1890000	2560000	0.738281	-0.437758
FSLGNNT+80PKPV	YER164W:[1164]	CHD1	3780000	4710000	0.802548	-0.317341
S+80MT+80PEITSSEPANGPPSKR	YER164W:[1300, 1302]	CHD1	4180000	5430000	0.769797	-0.377449
SPNSPT+80PPLK	YER164W:[1341]	CHD1	3080000	4140000	0.743961	-0.4267
SMT+80PEITSSEPANGPPSKR	YER164W:[1302]	CHD1	2560000	3610000	0.709141	-0.495855
LSPNS+80PT+80PPLK	YER164W:[1339, 1341]	CHD1	1720000	3510000	0.490028	-1.02906
GPAALINNTRLS+80PNSPTPPLK	YER164W:[1336]	CHD1	12300000	14800000	0.831081	-0.266939
GPAALINNTRLS+80PNS+80PTPPLK	YER164W:[1336, 1339]	CHD1	1150000	2260000	0.50885	-0.974689
RASSIFSINT+80T+80PLAPPNATDIQK	YER026C:[53, 54]	CHO1	141000	80700	1.74721	0.805055
ASSIFSINTT+80PLAPPNATDIQK	YER026C:[54]	CHO1	9890000	16400000	0.603049	-0.729653
KST+80PVST+80PSK	YHR052W:[11, 15]	CIC1	194000	231000	0.839827	-0.251836
KST+80PVSTPSK	YHR052W:[11]	CIC1	10200000	14700000	0.693878	-0.527247
SLNDLT+80PK	YEL061C:[247]	CIN8	241000	260000	0.926923	-0.109478
NKS+80PVVNK	YGL019W:[111]	CKB1	134000000	163000000	0.822086	-0.282639
TEQDDILETEAS+80PAKDDDEIR	YGR167W:[52]	CLC1	307000	605000	0.507438	-0.978696
SEATPQPATSAS+80PK	YML057W:[489]	CMP2	685000	607000	1.1285	0.174407
LDS+80PVS+80ENGEIK	YNL225C:[17, 20]	CNM67	4710000	7950000	0.592453	-0.755228
DKS+80PIGTDVHK	YNL225C:[103]	CNM67	1530000	2930000	0.522184	-0.937369
ATAVAT+80PK	YBL045C:[24]	COR1	6540000	5790000	1.12953	0.175727
LFNTEKEES+80PFDLEDIQLPK	YHL048W:[208]	COS8	2200000	1590000	1.38365	0.468477
LLT+80PENASK	YOR316C:[206]	COT1	1150000	1650000	0.69697	-0.520832
ADQENS+80PLHTVGFDAR	YLR038C:[7]	COX12	1680000	1740000	0.965517	-0.0506261
IETPVT+80PTETK	YLR429W:[520]	CRN1	19600000	32100000	0.610592	-0.71172
SAT+80PPSSITAAK	YLR429W:[575]	CRN1	27800000	50500000	0.550495	-0.861199
S+80AT+80PPSSITAAK	YLR429W:[573, 575]	CRN1	3370000	6920000	0.486994	-1.03802
EET+80PLAEPTNVSK	YHR146W:[182]	CRP1	939000	1240000	0.757258	-0.401143
QTAS+80PLSSS+80TEEPK	YHR146W:[440, 445]	CRP1	3020000	1560000	1.9359	0.953003
KQTAS+80PLSS+80STEEPK	YHR146W:[440, 444]	CRP1	2000000	1470000	1.36054	0.444184
KQTAS+80PLS+80SSTEEPK	YHR146W:[440, 443]	CRP1	3450000	3180000	1.08491	0.11757
KQTAS+80PLSSST+80EEPK	YHR146W:[440, 446]	CRP1	3260000	3010000	1.08306	0.115108
KQT+80AS+80PLSSSTEEPK	YHR146W:[438, 440]	CRP1	2130000	1970000	1.08122	0.112658
QTAS+80PLSSSTEEPK	YHR146W:[440]	CRP1	43900000	50900000	0.862475	-0.213445
KS+80PAVSEEK	YHR146W:[390]	CRP1	51600000	59900000	0.861436	-0.215185
KS+80PAVS+80EEKEK	YHR146W:[390, 394]	CRP1	11200000	13500000	0.82963	-0.269461
DHSTGS+80PQC+57K	YOR031W:[40]	CRS5	2850000	3170000	0.899054	-0.153521
RC+57IT+80PLYEEAR	YNL027W:[663]	CRZ1	420000	539000	0.779221	-0.359896
SIS+80PDEK	YNL027W:[429]	CRZ1	2580000	3950000	0.653165	-0.614482
SVDAS+80PNDVTR	YNL232W:[94]	CSL4	3240000	3690000	0.878049	-0.187627
SSSISS+80PQK	YPR030W:[528]	CSR2	284000	215000	1.32093	0.401554
VLPPTFEEATSVSAS+80PR	YPR030W:[963]	CSR2	295000	329000	0.896657	-0.157373
NNNGTVT+80PSTSGR	YLR394W:[253]	CST9	1450000	1500000	0.966667	-0.0489096
FSFS+80PVR	YLR394W:[310]	CST9	2120000	1270000	1.66929	0.739236
LSSASLQPSS+80PLSSSSNR	YLR394W:[351]	CST9	2890000	1790000	1.61453	0.69111
ITSVAAT+80PVR	YPR135W:[584]	CTF4	54500	2360000	0.0230932	-5.43639
DSITSSSTTT+80PPSSQQK	YML112W:[35]	CTK3	3930000	3730000	1.05362	0.0753537
HPEPS+80PDPIAVADTTSGSDQSTR	YPR124W:[319]	CTR1	2450000	2840000	0.862676	-0.213109
FSTVGGESGT+80PDTAR	YGR088W:[111]	CTT1	819000	733000	1.11733	0.16005
TVQDAKPAPS+80VATNDPS+80PEPVPSAPEER	YML101C:[41, 48]	CUE4	596000	501000	1.18962	0.250502
TVQDAKPAPSVAT+80NDPS+80PEPVPSAPEER	YML101C:[44, 48]	CUE4	17900000	15700000	1.14013	0.189195
PAPSVATNDPS+80PEPVPS+80APEER	YML101C:[48, 54]	CUE4	2470000	2290000	1.0786	0.109163
TVQDAKPAPSVATNDPS+80PEPVPSAPEER	YML101C:[48]	CUE4	469000000	443000000	1.05869	0.0822812
DGT+80PKVEEK	YOR042W:[50]	CUE5	126000000	185000000	0.681081	-0.554102
SSGIDEDEVVT+80PAEDAKEEEEEHPPLPAR	YOR042W:[70]	CUE5	4970000	8720000	0.569954	-0.811082
VVAETTYIDT+80PDTETK	YOR042W:[364]	CUE5	486000	1150000	0.422609	-1.24261
KHT+80AEDELEDT+80PSDGIEEHLSAR	YMR240C:[104, 112]	CUS1	1130000	476000	2.37395	1.24729
HTAEDELEDT+80PSDGIEEHLSAR	YMR240C:[112]	CUS1	219000	323000	0.678019	-0.560603
SRS+80PFTVETR	YGR278W:[540]	CWC22	1580000	2110000	0.748815	-0.417318
LNS+80PNSNINK	YBR112C:[741]	CYC8	45200000	71500000	0.632168	-0.66162
SNGAPTNAS+80PAPPPVILQPTLQPNDQGNPLNTR	YBR112C:[429]	CYC8	14300000	28200000	0.507092	-0.97968
LTIFQQVDAPKS+80PK	YDR430C:[920]	CYM1	1510000	1440000	1.04861	0.0684797
EATT+80PTIETPISC+57KPSLFR	YJL005W:[371]	CYR1	1230000	1460000	0.842466	-0.24731
QSS+80PANPIGTYEYSR	YAL012W:[40]	CYS3	2280000	3650000	0.624658	-0.678863
PHQS+80PADNAASPTK	YIR023W:[6]	DAL81	87800	50100	1.7525	0.80941
LT+80PGLPR	YPR111W:[48]	DBF20	1490000	1470000	1.01361	0.0194962
VNPEDAS+80PQAIC+57LAPSR	YOR046C:[162]	DBP5	607000	575000	1.05565	0.0781346
LADIQADPNS+80PLYSAK	YOR046C:[86]	DBP5	976000	1150000	0.848696	-0.236681
DAS+80PEQEAIESFTSLTK	YLR128W:[12]	DCN1	450000	485000	0.927835	-0.10806
DSGYSSSS+80PGQLLDILNSK	YNL118C:[439]	DCP2	1660000	2390000	0.694561	-0.525827
ST+80PVLYNC+57ENEYSC+57INGIQELK	YLR270W:[66]	DCS1	11600000	15600000	0.74359	-0.427421
ST+80PIFFHR	YOR173W:[64]	DCS2	116000000	127000000	0.913386	-0.130704
HDGIATS+80PEK	YOR173W:[341]	DCS2	2560000	1950000	1.31282	0.39267
VSYLT+80PDNGSTVAK	YPL194W:[444]	DDC1	3110000	1480000	2.10135	1.07132
TGMGPT+80PTGR	YER143W:[373]	DDI1	2650000	3220000	0.822981	-0.281068
SFQEGLPAPTS+80VTTS+80SDKPLT+80PTK	YER143W:[336, 340, 346]	DDI1	1170000	1930000	0.606218	-0.722092
SFQEGLPAPTSVTTSSDKPLT+80PTK	YER143W:[346]	DDI1	17100000	28700000	0.595819	-0.747054
ENQVYS+80PVTGAR	YOR163W:[26]	DDP1	1350000	1140000	1.18421	0.243926
AC+57VVYGGS+80PIGNQLR	YOR204W:[263]	DED1	3690000	2610000	1.41379	0.499571
TGPS+80PQPESQGSFYQR	YOR204W:[210]	DED1	4460000	4980000	0.895582	-0.159102
KTES+80PLENVAELKK	YKL054C:[260]	DEF1	20700000	28900000	0.716263	-0.481439
SSTST+80S+80PSAR	YPL265W:[61, 62]	DIP5	157000	227000	0.69163	-0.531928
EDAEEFTFNDDTEYDNHSFQPT+80PK	YER166W:[85]	DNF1	213000	241000	0.883817	-0.17818
ESS+80PKTDFPLITK	YDR273W:[47]	DON1	2310000	3290000	0.702128	-0.510195
LAPIST+80PEVPK	YIL010W:[30]	DOT5	9530000	8220000	1.15937	0.213338
GQS+80PLSINNK	YJL090C:[308]	DPB11	440000	249000	1.76707	0.821358
AYLAQS+80PQFNK	YLL018C:[301]	DPS1	809000	811000	0.997534	-0.00356221
AHGLS+80PEDPGLK	YLL018C:[502]	DPS1	492000	543000	0.906077	-0.142294
TNPS+80PTYIQAR	YBR007C:[122]	DSF2	1280000	922000	1.38829	0.473305
IANGDIT+80PEFLATC+57DAK	YGL043W:[224]	DST1	6100000	8440000	0.722749	-0.468434
DSMKPEEEVEST+80PQLK	YLR401C:[237]	DUS3	1090000	1460000	0.746575	-0.42164
KNS+80PPATR	YNL136W:[411]	EAF7	5130000	5600000	0.916071	-0.126468
DSTIPKES+80PSTDLK	YNL136W:[167]	EAF7	2170000	3180000	0.68239	-0.551332
KS+80PNSNEEYPR	YNL136W:[143]	EAF7	1280000	2080000	0.615385	-0.70044
SST+80PNAESQLLSASDKDNGK	YKL204W:[391]	EAP1	818000	1070000	0.764486	-0.387438
TEHTAFQPLT+80PISK	YDR446W:[111]	ECM11	8110000	5700000	1.42281	0.50874
TEPTTEVTLYS+80PPSK	YDR446W:[16]	ECM11	13000000	8890000	1.46232	0.548256
LSLNGENTSS+80PAK	YDR446W:[170]	ECM11	1680000	1950000	0.861538	-0.215013
ATSDGPST+80PLIK	YBR065C:[153]	ECM2	1320000	1330000	0.992481	-0.0108883
VIRT+80PPPVAVSTA	YBL101C:[566]	ECM21	2890000	2350000	1.22979	0.298409
LLST+80PSPVNR	YBL101C:[1028]	ECM21	146000	208000	0.701923	-0.510615
LLST+80PS+80PVNR	YBL101C:[1028, 1030]	ECM21	5500000	8840000	0.622172	-0.684615
LLSTPS+80PVNR	YBL101C:[1030]	ECM21	8340000	5760000	1.44792	0.533979
LLST+80PS+80PVNR	YBL101C:[1028, 1030]	ECM21	5500000	8840000	0.622172	-0.684615
EISS+80PPSSVSSSSTIPVLPKPR	YJL201W:[364]	ECM25	4930000	6720000	0.733631	-0.446874
VAT+80PSIPQQPIPLK	YBL047C:[1307]	EDE1	6620000	9270000	0.714132	-0.485738
KFT+80PTSNFGQSIIKEEPEEQEQLR	YBL047C:[487]	EDE1	2100000	3460000	0.606936	-0.720383
LEPVVVNQPNRTT+80PLSANSTGVSSLTR	YBL047C:[238]	EDE1	871000	1640000	0.531098	-0.912951
GVATT+80PK	YBL047C:[1340]	EDE1	1000	215000000	4.65116e-06	-17.714
ANSNEDGESVSSIQES+80PK	YBL047C:[1100]	EDE1	9000000	12300000	0.731707	-0.450661
ANSNEDGES+80VSSIQES+80PK	YBL047C:[1093, 1100]	EDE1	932000	1560000	0.597436	-0.743144
ANS+80NEDGESVSSIQES+80PK	YBL047C:[1087, 1100]	EDE1	350000	603000	0.580431	-0.784803
HASS+80PVKR	YBL047C:[527]	EDE1	3540000	6230000	0.568218	-0.815483
GQVVSEEQRPGT+80PLFTVK	YDR385W:[763]|YOR133W:[763]	EFT2|EFT1	2910000	2710000	1.0738	0.102726
SES+80PSIFLNR	YNL230C:[278]	ELA1	611000	762000	0.801837	-0.318619
LGS+80PDRDDIQQNSEYK	YPL101W:[222]	ELP4	3540000	3640000	0.972527	-0.0401891
SEQSSSS+80PK	YDL161W:[317]	ENT1	859000	1440000	0.596528	-0.745339
SNPHDSS+80PSYQDDLEK	YLR206W:[173]	ENT2	1400000	1340000	1.04478	0.0631938
LPPPTNEESYNPPEEYLLS+80PEEK	YMR049C:[347]	ERB1	1520000	1570000	0.968153	-0.0466932
GVSS+80PYLPFGGGR	YHR007C:[458]	ERG11	1670000	3060000	0.545752	-0.873684
KPENAET+80PSQTSQEATQ	YML008C:[373]	ERG6	1560000	1850000	0.843243	-0.245979
SNIFS+80S+80PIR	YMR219W:[1144, 1145]	ESC1	300000	274000	1.09489	0.130787
SNIFSS+80PIR	YMR219W:[1145]	ESC1	2270000	2460000	0.922764	-0.115966
TQISFSTDS+80PDNFQESNDNTEFSSTK	YMR219W:[888]	ESC1	957000	1350000	0.708889	-0.496369
SVESDLHEHS+80PDNLYDLAAR	YMR219W:[532]	ESC1	3780000	7360000	0.513587	-0.96132
IVEDTFT+80PDLEDPR	YDR365C:[542]	ESF1	7730000	16200000	0.47716	-1.06745
SMGGSIT+80PGR	YBR102C:[496]	EXO84	915000	1700000	0.538235	-0.893691
EGLLNT+80PPIEGAR	YFR019W:[1953]	FAB1	44400000	37100000	1.19677	0.25914
DRT+80PQESQTHSQANLDTLQELEK	YFR019W:[1963]	FAB1	2450000	3240000	0.756173	-0.403212
LQTST+80PIVEIYK	YFR019W:[1691]	FAB1	421000	721000	0.583911	-0.776179
T+80PDSDHDDVGDEVSSIK	YFR019W:[183]	FAB1	1150000	2350000	0.489362	-1.03103
FIST+80PPPPPK	YFR019W:[392]	FAB1	11600000	24500000	0.473469	-1.07866
TGGNSGGTTQTGDPSVNIS+80PSVSTTSHNK	YFR019W:[1924]	FAB1	1120000	1820000	0.615385	-0.70044
RLDTPVIQEDS+80PVMDNNT	YNL023C:[958]	FAP1	1280000	1750000	0.731429	-0.451211
LNVNT+80PK	YMR029C:[132]	FAR8	4190000	5090000	0.823183	-0.280715
AVS+80PEGEKEEK	YMR029C:[69]	FAR8	29300000	35000000	0.837143	-0.256454
QGPSES+80PSPTK	YMR029C:[165]	FAR8	833000	1120000	0.74375	-0.42711
EIYYT+80PDPSELAAK	YPL231W:[91]	FAS2	1570000	1990000	0.788945	-0.342004
YAS+80PNLNMK	YPL231W:[1440]	FAS2	1120000	1150000	0.973913	-0.0381351
VVEIGPS+80PTLAGMAQR	YPL231W:[50]	FAS2	963000	1150000	0.837391	-0.256026
DYIMS+80PVGNPEGPEKPNKK	YKL060C:[313]	FBA1	6450000	7340000	0.878747	-0.186481
LHQLLNDS+80PLEDKF	YJL155C:[446]	FBP26	213000	122000	1.7459	0.803972
NVPT+80PS+80PS+80PKPQHR	YCR034W:[334, 336, 338]	FEN1	2820000	3340000	0.844311	-0.244153
NVPT+80PSPS+80PKPQHR	YCR034W:[334, 338]	FEN1	131000	262000	0.5	-1
NVPT+80PS+80PS+80PKPQHR	YCR034W:[334, 336, 338]	FEN1	2820000	3340000	0.844311	-0.244153
NDDSKS+80PENADIAESEINTR	YPR104C:[393]	FHL1	4510000	7960000	0.566583	-0.819641
AMS+80PFTSR	YNL325C:[695]	FIG4	378000	584000	0.64726	-0.627582
TLKS+80PTFFVAQDDSTFK	YMR306W:[677]	FKS3	1130000	1050000	1.07619	0.105933
SS+80PLS+80DHTESR	YMR306W:[811, 814]	FKS3	4170000	4050000	1.02963	0.0421255
ATS+80PGESR	YDR110W:[33]	FOB1	6170000	7050000	0.875177	-0.192353
ATS+80PGES+80R	YDR110W:[33, 37]	FOB1	159000	244000	0.651639	-0.617854
EGLLDT+80PQR	YGR267C:[84]	FOL2	724000	374000	1.93583	0.952951
HET+80PLNIRPT+80SPYTLNPPVER	YGR267C:[15, 22]	FOL2	281000	595000	0.472269	-1.08232
HET+80PLNIRPTS+80PYTLNPPVER	YGR267C:[15, 23]	FOL2	1910000	4210000	0.453682	-1.14025
HETPLNIRPTS+80PYTLNPPVER	YGR267C:[23]	FOL2	3640000	6730000	0.540862	-0.886668
TYT+80PEAILNK	YKR009C:[266]	FOX2	6720000	5710000	1.17688	0.23497
LC+57T+80PTMPSNGTLK	YKR009C:[698]	FOX2	2380000	2260000	1.0531	0.0746388
IINTAS+80PAGLFGNFGQANYSAAK	YKR009C:[152]	FOX2	347000	293000	1.1843	0.244035
TTGAQTNMESNES+80PR	YLL043W:[212]	FPS1	479000	794000	0.603275	-0.729113
VGT+80PIC+57AVK	YAL035W:[895]	FUN12	270000	241000	1.12033	0.163926
YNDDMT+80PPPLPSSSSR	YAL034C:[194]	FUN19	3040000	2680000	1.13433	0.181838
ISHNGS+80PR	YAL034C:[110]	FUN19	1940000	2030000	0.955665	-0.0654231
TMTTS+80PHR	YAL034C:[259]	FUN19	5110000	5350000	0.95514	-0.0662156
KSET+80PPPVKK	YAL019W:[131]	FUN30	3030000	2510000	1.20717	0.27163
LLS+80PEISLK	YAL019W:[567]	FUN30	1380000	1030000	1.33981	0.422024
TSS+80PKPK	YNL133C:[155]	FYV6	3410000	4250000	0.802353	-0.317691
LSISNAASQQPT+80PR	YOL051W:[793]	GAL11	1640000	962000	1.70478	0.769587
NGT+80PNPNNMK	YOL051W:[820]	GAL11	2700000	3170000	0.851735	-0.231523
LSIS+80NAASQQPT+80PR	YOL051W:[785, 793]	GAL11	118000	154000	0.766234	-0.384143
ST+80PNTNPSPLK	YOL051W:[804]	GAL11	4020000	9210000	0.436482	-1.19601
TVQS+80PMGAQPSYNSAIIENAFR	YOL051W:[831]	GAL11	381000	364000	1.0467	0.0658525
DLSTLVHSSS+80PSTSSNMDVGNPR	YOL051W:[985]	GAL11	8700000	8910000	0.976431	-0.03441
IKVDS+80PDDPFMTK	YOL051W:[1034]	GAL11	3770000	4680000	0.805556	-0.311944
INNNIT+80PPPSSSLNPGAAGK	YFL021W:[369]	GAT1	23100000	26600000	0.868421	-0.203533
SSTSVQSSAT+80PPSNTSSNPDIK	YFL021W:[297]	GAT1	545000	701000	0.777461	-0.363158
TNTNS+80PLLR	YFL021W:[254]	GAT1	9970000	11400000	0.874561	-0.193368
RNPS+80PSIVKPGSR	YFL021W:[262]	GAT1	8370000	12200000	0.686066	-0.543582
SAT+80PPSK	YGR083C:[12]	GCD2	19000000	22000000	0.863636	-0.211504
ISAS+80PLK	YDR211W:[435]	GCD6	4440000	4660000	0.95279	-0.0697703
SESVNSNSLELT+80PGDTITVR	YDR283C:[553]	GCN2	1290000	1450000	0.889655	-0.168682
SAT+80PANSSNGANFQK	YDL226C:[170]	GCS1	4530000	6040000	0.75	-0.415037
S+80AT+80PANSSNGANFQK	YDL226C:[168, 170]	GCS1	722000	996000	0.7249	-0.464147
EGT+80PLENR	YDL226C:[161]	GCS1	3830000	5430000	0.705341	-0.503608
AGSVGIPGT+80PR	YPR184W:[1265]	GDB1	1480000	1640000	0.902439	-0.148099
STS+80PNANANDNTEFFK	YPL110C:[256]	GDE1	16800000	16800000	1	0
DFSSS+80PTYSPK	YAL048C:[50]	GEM1	1410000	1220000	1.15574	0.208814
DFSSSPTYS+80PK	YAL048C:[54]	GEM1	744000	731000	1.01778	0.0254312
TT+80PPASVHSAT+80PDIK	YER083C:[56, 65]	GET2	169000	660000	0.256061	-1.96544
TT+80PPASVHSATPDIK	YER083C:[56]	GET2	892000	4380000	0.203653	-2.29582
KGS+80PLLIGVK	YKL104C:[199]	GFA1	10200000	9240000	1.1039	0.142604
IS+80PVSESLAINPFSQK	YMR255W:[87]	GFD1	39300	75600	0.519841	-0.943857
VSLSS+80PK	YDR358W:[375]	GGA1	2370000	2030000	1.16749	0.223407
YQQSQDIFNIIDPDDDASFSS+80PPHR	YCL039W:[294]	GID7	2210000	2100000	1.05238	0.073657
IELPPLS+80PK	YER054C:[137]	GIP2	6120000	8760000	0.69863	-0.517399
SAST+80PNPSASSSLAPS+80PK	YAL031C:[597, 609]	GIP4	1640000	2790000	0.587814	-0.766569
SAST+80PNPS+80ASSSLAPSPK	YAL031C:[597, 601]	GIP4	613000	1090000	0.562385	-0.830369
LPASSS+80PSPSPTSSASPSR	YAL031C:[462]	GIP4	4400000	4540000	0.969163	-0.0451888
S+80PSVSPVR	YAL031C:[497]	GIP4	2870000	3580000	0.801676	-0.318909
SASTPNPSASSSLAPS+80PK	YAL031C:[609]	GIP4	26500000	35400000	0.748588	-0.417757
SPSVS+80PVR	YAL031C:[501]	GIP4	3460000	4770000	0.725367	-0.463217
SAST+80PNPSASSSLAPS+80PK	YAL031C:[597, 609]	GIP4	1640000	2790000	0.587814	-0.766569
QNSNNINPLDAGPSFS+80PLHK	YDR096W:[747]	GIS1	796000	681000	1.16887	0.225114
ISS+80PLLSR	YDR096W:[425]	GIS1	4310000	5230000	0.824092	-0.279123
IYEAHVGISS+80PEPK	YEL011W:[205]	GLC3	874000	777000	1.12484	0.169719
NPLALS+80PEQLAQQDPETLEEFRR	YMR311C:[12]	GLC8	1730000	3370000	0.513353	-0.961977
NGST+80PDTQTASAGSDNVGK	YER020W:[13]	GPA2	3240000	4260000	0.760563	-0.39486
NGST+80PDTQT+80ASAGSDNVGK	YER020W:[13, 18]	GPA2	549000	769000	0.713914	-0.486177
NGST+80PDTQTAS+80AGS+80DNVGK	YER020W:[13, 20, 23]	GPA2	1000	42900	0.02331	-5.42291
NGST+80PDTQT+80AS+80AGSDNVGK	YER020W:[13, 18, 20]	GPA2	1000	42900	0.02331	-5.42291
HT+80PPLNPSKK	YOR371C:[700]	GPB1	252000	76800	3.28125	1.71425
NTTSS+80PPTSPK	YOR371C:[692]	GPB1	1860000	1100000	1.69091	0.757799
VAVS+80PFSSALEGEER	YAL056W:[24]	GPB2	8470000	10100000	0.838614	-0.253921
PASTSTTNDMITEEPTS+80PHQIPR	YPR160W:[19]	GPH1	12400000	18000000	0.688889	-0.537657
SFDVPPPPIDASS+80PFSQK	YKL152C:[128]	GPM1	1820000	1610000	1.13043	0.176878
IDNS+80PQAISYLHK	YJR090C:[199]	GRR1	620000	753000	0.823373	-0.280382
YDIGNPVTGETLES+80PR	YBR121C:[203]	GRS1	2320000	2270000	1.02203	0.0314325
AMQEAS+80PEDTEETLNQIEGDNSLEAADFR	YGR032W:[284]	GSC2	4040000	4040000	1	0
IARPLS+80VPGS+80PK	YFR015C:[651, 655]	GSY1	79100000	103000000	0.767961	-0.380895
IARPLSVPGS+80PK	YFR015C:[655]	GSY1	18000000	28100000	0.640569	-0.642573
QVQLFNS+80PSDR	YLR258W:[467]	GSY2	1930000	2110000	0.914692	-0.128642
VARPLS+80VPGS+80PR	YLR258W:[651, 655]	GSY2	151000000	180000000	0.838889	-0.253448
PLSVPGS+80PR	YLR258W:[655]	GSY2	30900000	39600000	0.780303	-0.357894
NSVSAAATTST+80PPLPR	YGL181W:[249]	GTS1	4550000	7920000	0.574495	-0.799634
AYC+57DDT+80PTEK	YGL245W:[298]	GUS1	130000	616000	0.211039	-2.24442
NGGFGT+80PVAPTR	YOR070C:[181]	GYP1	2630000	2830000	0.929329	-0.105739
VASFVT+80PTK	YOR070C:[539]	GYP1	217000	505000	0.429703	-1.21859
TSNSYS+80PLR	YOR070C:[91]	GYP1	4000000	5160000	0.775194	-0.367371
TSS+80PPLPPR	YPL249C:[281]	GYP5	3020000	3640000	0.82967	-0.26939
QNVATSTS+80PK	YPL249C:[295]	GYP5	1880000	2940000	0.639456	-0.645083
RLT+80PVEAVEK	YJL044C:[110]	GYP6	198000	260000	0.761538	-0.393011
TETT+80PPHFIPFLQSSK	YJL110C:[444]	GZF3	536000	780000	0.687179	-0.541241
SHS+80PISNFGDLSPSSNRK	YOL089C:[934]	HAL9	135000	131000	1.03053	0.0433926
FELLNGNS+80PLESNIIDK	YOL089C:[221]	HAL9	95900	123000	0.779675	-0.359056
VHSS+80PSSNSLK	YLR256W:[134]	HAP1	5380000	5580000	0.964158	-0.0526589
GIS+80PKPSNGLSSVQPLLS	YLR256W:[1282]	HAP1	1220000	1580000	0.772152	-0.373043
VHSS+80PSSNS+80LK	YLR256W:[134, 139]	HAP1	1090000	1540000	0.707792	-0.498602
TTS+80PTNTHEHSK	YDL223C:[218]	HBT1	419000	692000	0.605491	-0.723822
SSGEPTS+80PSTSSNTR	YBL032W:[252]	HEK2	6010000	3640000	1.6511	0.723427
SLT+80PC+57VLELGGK	YMR110C:[231]	HFD1	187000	157000	1.19108	0.252274
LFDHDLEQT+80PDEEAK	YGL251C:[100]	HFM1	15700000	11500000	1.36522	0.449131
NINTT+80PHLEK	YGL251C:[1092]	HFM1	482000	510000	0.945098	-0.0814641
EKEVS+80PKPK	YPL127C:[130]	HHO1	127000000	116000000	1.09483	0.130704
KASS+80PSSLTYK	YPL127C:[174]	HHO1	229000000	293000000	0.78157	-0.355553
EFNT+80PSYTVPR	YOR038C:[443]	HIR2	453000	474000	0.955696	-0.065376
EAT+80PSNIAPGSK	YOR038C:[460]	HIR2	35900000	38400000	0.934896	-0.0971225
FELSEAINNT+80PSLDR	YJR140C:[302]	HIR3	499000	442000	1.12896	0.174993
NSS+80PTLDNLR	YJR140C:[74]	HIR3	1830000	2770000	0.66065	-0.598042
GGS+80PFMR	YMR161W:[177]	HLJ1	2930000	2720000	1.07721	0.107294
SFTAPVQKAS+80T+80PVLTNK	YML075C:[551, 552]	HMG1	241000	399000	0.60401	-0.727356
AST+80PVLTNK	YML075C:[552]	HMG1	65300000	135000000	0.483704	-1.0478
SMPASSGLET+80PVT+80AK	YLR450W:[565, 568]	HMG2	3520000	4170000	0.844125	-0.244472
SMPASSGLET+80PVTAK	YLR450W:[565]	HMG2	16600000	20200000	0.821782	-0.283172
SMPAS+80SGLET+80PVTAK	YLR450W:[560, 565]	HMG2	2540000	3880000	0.654639	-0.611228
SMPAS+80SGLET+80PVT+80AK	YLR450W:[560, 565, 568]	HMG2	1030000	1780000	0.578652	-0.789233
ALSTLAES+80PILVSEK	YLR450W:[655]	HMG2	551000	650000	0.847692	-0.238387
LST+80PGAMGEK	YNR055C:[288]	HOL1	1000000	1240000	0.806452	-0.31034
KGEST+80PPHPPENLS	YER052C:[333]	HOM3	10300000	9420000	1.09342	0.128845
KGEST+80PPHPPENLS+80SSFYEK	YER052C:[333, 342]	HOM3	187000	426000	0.438967	-1.18782
KGEST+80PPHPPENLSSS+80FYEKR	YER052C:[333, 344]	HOM3	4740000	14200000	0.333803	-1.58293
KVYSEALS+80PS	YIL072W:[531]	HOP1	79300000	120000000	0.660833	-0.597642
SNAS+80PEK	YPL116W:[533]	HOS3	833000	928000	0.897629	-0.155808
SIS+80PLSMEPHSPK	YIL112W:[770]	HOS4	1420000	1300000	1.09231	0.127379
T+80QS+80PILASR	YIL112W:[688, 690]	HOS4	1270000	1480000	0.858108	-0.220769
AADS+80PSMASNIDEK	YIL112W:[507]	HOS4	4550000	5360000	0.848881	-0.236366
TQS+80PILASR	YIL112W:[690]	HOS4	10000000	13800000	0.724638	-0.464668
LVAAPT+80VS+80PPK	YBR215W:[431, 433]	HPC2	3390000	3070000	1.10423	0.143047
APTVS+80PPK	YBR215W:[433]	HPC2	28900000	31400000	0.920382	-0.119695
ESVHNHSDGDDVDIPMDDS+80PVNEEAR	YNL004W:[330]	HRB1	559000	634000	0.881703	-0.181635
TTS+80PDIR	YOL013C:[453]	HRD1	6830000	8810000	0.775255	-0.367256
HSTHS+80PPPSK	YOR267C:[152]	HRK1	17300000	17900000	0.96648	-0.0491875
SNDVQTIGNTSNTDSGS+80PPLNLPNGPK	YOL123W:[462]	HRP1	19900000	21500000	0.925581	-0.111568
RGT+80PLGIYQT	YGL073W:[97]	HSF1	1790000	3800000	0.471053	-1.08604
RQLANT+80PAK	YBR072W:[42]	HSP26	5450000	5630000	0.968028	-0.0468787
SSS+80FAHLQAPS+80PIPDPLQVSKPETR	YDR171W:[215, 223]	HSP42	1700000	1270000	1.33858	0.420706
KSS+80S+80FAHLQAPS+80PIPDPLQVSKPETR	YDR171W:[214, 215, 223]	HSP42	104000000	77800000	1.33676	0.418741
KS+80SS+80FAHLQAPS+80PIPDPLQVSKPETR	YDR171W:[213, 215, 223]	HSP42	148000000	111000000	1.33333	0.415037
SS+80SFAHLQAPS+80PIPDPLQVSKPETR	YDR171W:[214, 223]	HSP42	4870000	4690000	1.03838	0.0543338
S+80SSFAHLQAPS+80PIPDPLQVSKPETR	YDR171W:[213, 223]	HSP42	1690000	1630000	1.03681	0.0521513
SSSFAHLQAPS+80PIPDPLQVSKPETR	YDR171W:[223]	HSP42	10900000	13800000	0.789855	-0.34034
DSIGT+80PPTTPLR	YOR025W:[380]	HST3	1290000	605000	2.13223	1.09236
VESGSQQTS+80IHST+80PIVQK	YMR011W:[17, 21]	HXT2	47700000	57900000	0.823834	-0.279574
VESGS+80QQTSIHS+80T+80PIVQKLETDESPIQTK	YMR011W:[13, 20, 21]	HXT2	13600000	18100000	0.751381	-0.412383
LETDES+80PIQTK	YMR011W:[32]	HXT2	154000000	160000000	0.9625	-0.0551416
LET+80DES+80PIQTK	YMR011W:[29, 32]	HXT2	15500000	16700000	0.928144	-0.10758
MNS+80T+80PDLISPQK	YDR345C:[3, 4]|YHR094C:[3, 4]	HXT3|HXT1	220000	445000	0.494382	-1.0163
KLEDLS+80PSTHNMEVPVVK	YEL034W:[74]	HYP2	4170000	4160000	1.0024	0.00346386
GPLAT+80PIGK	YOR136W:[105]	IDH2	3290000	2960000	1.11149	0.15249
C+57ATIT+80PDEAR	YDL066W:[93]|YLR174W:[77]|YNL009W:[77]	IDP1|IDP2|IDP3	4320	28400	0.152113	-2.71679
TLGS+80PEPSER	YJL146W:[122]	IDS2	3780000	2030000	1.86207	0.896907
AS+80PIRQPSVDVPPLTTR	YJL146W:[130]	IDS2	2120000	3320000	0.638554	-0.647119
AIIDKNDLNLT+80PLKK	YFL013C:[567]	IES1	17600000	20100000	0.875622	-0.19162
KVT+80PQLPK	YFL013C:[535]	IES1	14000000	18400000	0.76087	-0.394279
ADS+80PMQSVK	YFL013C:[27]	IES1	1690000	2310000	0.731602	-0.45087
IEDTS+80PPSANSR	YOR189W:[25]	IES4	18300000	20600000	0.88835	-0.170801
AQT+80PDVK	YLR223C:[757]	IFH1	2940000	8160000	0.360294	-1.47275
SDT+80PLLYR	YBL076C:[406]	ILS1	2470000	3560000	0.69382	-0.527366
LYLINS+80PVLK	YBL076C:[632]	ILS1	206000	156000	1.32051	0.401098
GLADDMS+80PTPSEQQIEDDKSGLPK	YLR309C:[25]	IMH1	1880000	2200000	0.854545	-0.226771
DDVDNSPLGSNT+80PLPSSESK	YJR138W:[743]	IML1	334000	441000	0.75737	-0.400931
DDVDNS+80PLGSNTPLPSSESK	YJR138W:[737]	IML1	2900000	2970000	0.976431	-0.03441
NSSS+80PSPSEK	YJL082W:[185]	IML2	3950000	3760000	1.05053	0.07112
SGSGT+80PFFETSLGR	YLR095C:[455]	IOC2	3200000	1930000	1.65803	0.729471
DRS+80GS+80GT+80PFFETSLGR	YLR095C:[451, 453, 455]	IOC2	606000	569000	1.06503	0.0908891
SGS+80GT+80PFFETSLGR	YLR095C:[453, 455]	IOC2	1360000	1500000	0.906667	-0.141356
FIIYT+80PVLK	YMR044W:[96]	IOC4	204000	118000	1.72881	0.789782
ISHS+80PQQR	YPL209C:[38]	IPL1	2080000	2320000	0.896552	-0.157541
GIDLTNVTLPDT+80PTYSK	YBR011C:[251]	IPP1	441000	420000	1.05	0.0703893
AASDAIPPAS+80PK	YBR011C:[266]	IPP1	18400000	32400000	0.567901	-0.816288
SLGTNINTAPAS+80PEEPK	YPL242C:[268]	IQG1	570000	443000	1.28668	0.363655
GSS+80PSLC+57STTR	YOL081W:[871]	IRA2	5280000	7030000	0.751067	-0.412987
ISGPEDSIVVT+80PR	YER180C:[113]	ISC10	594000	179000	3.31844	1.7305
ESFSLLSNGSSSS+80PLQTR	YMR081C:[276]	ISF1	796000	848000	0.938679	-0.0912958
ESFSLLS+80NGSSSS+80PLQTR	YMR081C:[270, 276]	ISF1	287000	473000	0.606765	-0.720789
IPS+80PEFNSNNEK	YBR086C:[621]	IST2	2640000	2810000	0.939502	-0.0900322
SS+80T+80PSHPR	YBR245C:[791, 792]	ISW1	2760000	2420000	1.1405	0.189661
SRT+80PVELAR	YBR245C:[1038]	ISW1	2700000	2630000	1.02662	0.0378966
SST+80PSHPR	YBR245C:[792]	ISW1	1270000	1300000	0.976923	-0.0336831
SGTSTGSAGT+80PEPGSGEKGDDIDLDELLLK	YBR245C:[694]	ISW1	67900000	80900000	0.839308	-0.252728
SGTST+80GSAGT+80PEPGSGEKGDDIDLDELLLK	YBR245C:[689, 694]	ISW1	11200000	14400000	0.777778	-0.36257
DIIS+80PLLLNPTKR	YBR245C:[760]	ISW1	596000	644000	0.925466	-0.111748
EDT+80PLS+80QNESTR	YOR304W:[1079, 1082]	ISW2	3190000	4010000	0.795511	-0.330046
EDT+80PLSQNESTR	YOR304W:[1079]	ISW2	9960000	13000000	0.766154	-0.384294
SNSANVSS+80PESEK	YGL133W:[288]	ITC1	4770000	7620000	0.625984	-0.675802
MMESSIDGVTMDRPGSLT+80PPQDMEK	YJR091C:[131]	JSN1	209000	352000	0.59375	-0.752072
MMESSIDGVTMDRPGS+80LT+80PPQDMEK	YJR091C:[129, 131]	JSN1	354000	732000	0.483607	-1.04809
LLEEVGLAS+80PSSTHNK	YJR091C:[913]	JSN1	3830000	3470000	1.10375	0.142409
LLEEVGLAS+80PSS+80THNK	YJR091C:[913, 916]	JSN1	461000	537000	0.858473	-0.220155
TGYET+80PVK	YCL055W:[280]	KAR4	1830000	2370000	0.772152	-0.373043
NEIELLRPRS+80PVQK	YCL055W:[329]	KAR4	2310000	2300000	1.00435	0.00625899
LGSS+80PSFLTQK	YDR017C:[581]	KCS1	13200000	13500000	0.977778	-0.0324215
NSFC+57NSLS+80PILTATNSR	YDR017C:[670]	KCS1	370000	398000	0.929648	-0.105243
LKPIQNVDEGC+57IS+80PK	YDR017C:[183]	KCS1	124000	220000	0.563636	-0.827163
EASLST+80PPNEK	YHR158C:[35]	KEL1	2760000	3810000	0.724409	-0.465123
NVS+80PMGDVPTDTK	YHR158C:[748]	KEL1	1060000	1880000	0.56383	-0.826668
TSS+80PPMFAR	YHR158C:[67]	KEL1	951000	1850000	0.514054	-0.960008
STESENQEIINILT+80PR	YGR238C:[455]	KEL2	1000	139000	0.00719424	-7.11894
DFDYSVT+80PEEGALVPEKDDTFLK	YPL145C:[370]	KES1	1380000	1150000	1.2	0.263034
ST+80PYPSDLAK	YIL125W:[453]	KGD1	1750000	1360000	1.28676	0.363748
GLVT+80PVVR	YDR148C:[340]	KGD2	395000	352000	1.12216	0.166277
YSPSS+80PLTTNSIHQR	YDR122W:[973]	KIN1	648000	1090000	0.594495	-0.750262
GGSLS+80PT+80PEAFNDTR	YLR096W:[24, 26]	KIN2	1940000	1930000	1.00518	0.0074558
GGS+80LSPT+80PEAFNDTR	YLR096W:[22, 26]	KIN2	962000	1190000	0.808403	-0.306853
GGSLSPT+80PEAFNDTR	YLR096W:[26]	KIN2	690000	906000	0.761589	-0.392915
GGSLS+80PTPEAFNDTR	YLR096W:[24]	KIN2	15400000	7990000	1.92741	0.946663
LTIPEQAHTS+80PTSR	YLR096W:[609]	KIN2	3120000	2390000	1.30544	0.384535
GGS+80LS+80PTPEAFNDTR	YLR096W:[22, 24]	KIN2	6510000	6040000	1.07781	0.108109
GGSLS+80PT+80PEAFNDTR	YLR096W:[24, 26]	KIN2	1940000	1930000	1.00518	0.0074558
SAS+80PVVGEHQEK	YLR096W:[643]	KIN2	7800000	8910000	0.875421	-0.191951
PAS+80PTFSTGSK	YOR233W:[388]	KIN4	1410000	1320000	1.06818	0.0951572
TGQS+80PNDSNR	YKL168C:[340]	KKQ8	1710000	1690000	1.01183	0.0169731
DSS+80PINVTR	YKL168C:[37]	KKQ8	3990000	5600000	0.7125	-0.489038
INGT+80PFPTDIIDK	YLL019C:[562]	KNS1	15700000	16700000	0.94012	-0.0890835
LGNS+80PSDLNSTVIK	YLL019C:[583]	KNS1	5560000	5750000	0.966957	-0.0484771
KAPSNNEDEEIVKT+80PR	YER038C:[111]	KRE29	833000	248000	3.35887	1.74798
AIASS+80PSLNSNLSK	YPR159W:[134]	KRE6	2320000	3340000	0.694611	-0.525723
EVS+80PESFGLTAR	YNL308C:[486]	KRI1	151000000	151000000	1	0
VYT+80PFPPAQLPR	YCL059C:[249]	KRR1	997000	1090000	0.914679	-0.128663
DFFT+80PPS+80VQHR	YHR082C:[526, 529]	KSP1	2200000	1260000	1.74603	0.80408
DFFT+80PPSVQHR	YHR082C:[526]	KSP1	1150000	1510000	0.761589	-0.392915
LSSS+80PGAK	YHR082C:[903]	KSP1	1740000	2460000	0.707317	-0.499571
AVFFGSHT+80PK	YNL239W:[327]	LAP3	863000	1360000	0.634559	-0.656174
LDPST+80PVSLINDPR	YNL239W:[267]	LAP3	725000	1390000	0.521583	-0.939032
SAPTTPAPALPPAS+80PEVR	YOR181W:[225]	LAS17	198000	316000	0.626582	-0.674424
VPLC+57EPEELPDDIQKENEYGTLDS+80PGHLYQVK	YDR062W:[33]	LCB2	200000	328000	0.609756	-0.713696
GC+57LTFEPNPS+80PNSSPDLLSK	YOR171C:[451]	LCB4	1020000	760000	1.34211	0.424498
GC+57LTFEPNPSPNSS+80PDLLSK	YOR171C:[455]	LCB4	1310000	1220000	1.07377	0.102686
GC+57LTFEPNPS+80PNSS+80PDLLSK	YOR171C:[451, 455]	LCB4	6590000	6770000	0.973412	-0.0388774
VLT+80PHSTR	YOR322C:[795]	LDB19	1980000	4060000	0.487685	-1.03598
EKQES+80PDAAFETGFR	YOR123C:[358]	LEO1	3200000	4450000	0.719101	-0.475733
ALAYMGLEPNT+80PLK	YGL009C:[345]	LEU1	120000	89700	1.33779	0.419855
DQDQSS+80PK	YGL009C:[488]	LEU1	4810000	4280000	1.12383	0.168426
ISSAST+80PQTSQGR	YFR024C-A:[376]	LSB3	177000	526000	0.336502	-1.57131
FTAPTS+80PSTS+80SPK	YFR024C-A:[389, 393]	LSB3	1160000	1140000	1.01754	0.025091
FTAPTS+80PSTSS+80PK	YFR024C-A:[389, 394]	LSB3	1170000	1160000	1.00862	0.0123837
FTAPTSPSTSS+80PK	YFR024C-A:[394]	LSB3	8170000	8210000	0.995128	-0.00704614
FT+80APTS+80PSTSSPK	YFR024C-A:[385, 389]	LSB3	1910000	2190000	0.872146	-0.197358
FTAPTS+80PSTSSPK	YFR024C-A:[389]	LSB3	98900000	119000000	0.831092	-0.266919
ALLELLDDSPVT+80PGEAR	YPL004C:[233]	LSP1	43000000	36000000	1.19444	0.25634
VQSIAIT+80PTK	YAL024C:[793]	LTE1	557000	788000	0.706853	-0.500518
NIVNNTDS+80PTLK	YAL024C:[689]	LTE1	2080000	2030000	1.02463	0.0351038
QTHSDDEDLPAVS+80PYPNEK	YIR034C:[167]	LYS1	534000	353000	1.51275	0.597172
NFHAEVST+80PQVLSAK	YDL182W:[396]	LYS20	25700000	21700000	1.18433	0.244073
DFHAELST+80PLLKPVNK	YDL131W:[410]	LYS21	101000000	79800000	1.26566	0.339895
APATGTIS+80PDSTK	YMR021C:[143]	MAC1	23300000	24500000	0.95102	-0.0724518
IITTHT+80PHSSK	YOL060C:[519]	MAM3	1260000	2110000	0.597156	-0.743819
ASYPLT+80PR	YLR244C:[95]	MAP1	4600000	4800000	0.958333	-0.0614005
T+80DAEIENS+80PASDLK	YBL091C:[2, 9]	MAP2	1550000	1790000	0.865922	-0.207691
AEIENS+80PASDLK	YBL091C:[9]	MAP2	745000	1300000	0.573077	-0.803199
SES+80PVPLGSPR	YLR163C:[237]	MAS1	749000	614000	1.21987	0.286727
GNNIGS+80PLGAPK	YOR298C-A:[143]	MBF1	40900000	42000000	0.97381	-0.0382885
STMGPQS+80PTLGILEEER	YDL056W:[221]	MBP1	571000	787000	0.72554	-0.462873
SNNLLT+80PQPTNFTTK	YDL003W:[354]	MCD1	784000	1650000	0.475152	-1.07354
LDDQT+80DVEQS+80PLLER	YDL054C:[250, 255]	MCH1	459000	346000	1.32659	0.407722
LDDQTDVEQS+80PLLER	YDL054C:[255]	MCH1	39700000	34900000	1.13754	0.185912
AQADIPAT+80PIPYEPK	YDR318W:[88]	MCM21	57900	445000	0.130112	-2.94217
IPT+80PAIYPTEDTEGNK	YEL032W:[227]	MCM3	76200	1120000	0.0680357	-3.87756
SIGSNIGASS+80PDANSNNR	YGL201C:[470]	MCM6	1200000	1140000	1.05263	0.0740006
EINIESGLT+80PR	YOL126C:[200]	MDH2	11100000	10000000	1.11	0.15056
PHS+80VT+80PSIEQDSLK	YOL126C:[4, 6]	MDH2	4420000	6180000	0.71521	-0.48356
PHSVT+80PSIEQDSLK	YOL126C:[6]	MDH2	69300000	120000000	0.5775	-0.792107
ST+80PVQTPIPELEEQSPPYLK	YGL219C:[384]	MDM34	709000	904000	0.784292	-0.350537
SIMSQT+80PPSPGPDYVQFK	YLR106C:[1026]	MDN1	611000	5970000	0.102345	-3.28849
SST+80PETENAFSATPR	YGL197W:[920]	MDS3	2440000	2830000	0.862191	-0.213921
RSS+80T+80PETENAFSATPR	YGL197W:[919, 920]	MDS3	1190000	1990000	0.59799	-0.741807
VVQNS+80PVSSVHTANFSER	YDL005C:[6]	MED2	1400000	2180000	0.642202	-0.638901
VGT+80PEYC+57APEVGFR	YOR351C:[331]	MEK1	3880000	1200000	3.23333	1.69302
LDNILLC+57T+80PEPC+57TR	YOR351C:[300]	MEK1	447000	188000	2.37766	1.24954
NST+80PSDASSTK	YNL142W:[485]	MEP2	40600000	49600000	0.818548	-0.28886
IVGNTDAEKNST+80PSDAS+80STKNTDHIV	YNL142W:[485, 490]	MEP2	94000	176000	0.534091	-0.904843
IVGNTDAEKNST+80PSDASS+80TKNTDHIV	YNL142W:[485, 491]	MEP2	5780000	12500000	0.4624	-1.11279
ALEEGVT+80PR	YGR264C:[260]	MES1	645000	684000	0.942982	-0.0846972
FGDSSS+80PAFGDLDLC+57GSDLIR	YGL125W:[363]	MET13	53600	58100	0.922547	-0.116305
ESLGT+80PVPNNK	YIL128W:[451]	MET18	249000	305000	0.816393	-0.292664
SSTNSVFSSSS+80PK	YDR219C:[238]	MFB1	965000	1430000	0.674825	-0.567414
SPS+80PTHVDR	YJL042W:[176]	MHP1	7410000	8430000	0.879004	-0.186059
TATISAES+80PPPLQYNAPPSYNDTVVPLTR	YJL042W:[198]	MHP1	5230000	6830000	0.765739	-0.385075
KVSDEYHSDS+80PLGGSASSA	YLR332W:[293]	MID2	582000	541000	1.07579	0.105391
FYDEQGNELS+80PR	YLR332W:[372]	MID2	10500000	10200000	1.02941	0.0418202
GNDFAT+80PITQK	YKL089W:[134]	MIF2	674000	529000	1.2741	0.349481
YSLDTSESPSVRLT+80PDR	YKL089W:[166]	MIF2	29800	384000	0.0776042	-3.68772
TST+80PTTMLSR	YGL035C:[371]	MIG1	1340000	2750000	0.487273	-1.0372
KVVGS+80PINSA	YGL035C:[108]	MIG1	2250000	1850000	1.21622	0.2824
LAS+80PSNPNFFYR	YMR036C:[415]	MIH1	82000	59900	1.36895	0.453068
STS+80PTLENMGSR	YNL076W:[239]	MKS1	1430000	1700000	0.841176	-0.24952
SNLSSPSSASSSAS+80PATTVTK	YNL085W:[371]	MKT1	1800000	1990000	0.904523	-0.144772
SNLSS+80PSSASSSASPATTVTK	YNL085W:[362]	MKT1	519000	657000	0.789954	-0.340159
MLES+80PKPVAGK	YMR167W:[135]	MLH1	145000	105000	1.38095	0.465664
SSSGGFNPFTSPS+80PNK	YKR095W:[1733]	MLP1	841000	1610000	0.52236	-0.936883
NQIDFDT+80PRK	YNL117W:[157]	MLS1	23000000	18600000	1.23656	0.306331
DTGEKVT+80PELTEK	YNL117W:[486]	MLS1	2420000	1980000	1.22222	0.289507
LSKAS+80PLGDK	YNL117W:[505]	MLS1	8730000	6980000	1.25072	0.322755
THPNSPT+80PGIK	YKL064W:[463]	MNR2	12800000	12200000	1.04918	0.0692627
SFVDENS+80PTDRR	YKL064W:[175]	MNR2	10000000	12600000	0.793651	-0.333424
MSPVLTT+80PKR	YIL106W:[85]	MOB1	997000	1300000	0.766923	-0.382846
ADFTNNPVNGYNESDHGRMS+80PVLTTPK	YIL106W:[80]	MOB1	871000	1110000	0.784685	-0.349815
NISTSSVTTS+80PVESTK	YNL297C:[571]	MON2	583000	762000	0.765092	-0.386295
NMTNSAASLATS+80PTSNQLNPK	YPL082C:[247]	MOT1	1280000	2040000	0.627451	-0.672425
LQTVSQQIQPPLNVST+80PPPGIFGPQHK	YER068W:[543]	MOT2	244000	559000	0.436494	-1.19597
YVTLS+80PEELK	YER068W:[92]	MOT2	3570000	3160000	1.12975	0.176
YVTDS+80PR	YOR177C:[453]	MPC54	4460000	3590000	1.24234	0.31306
GSS+80PQVK	YJL066C:[238]	MPM1	1730000	1240000	1.39516	0.480432
VET+80PTISMEDAQPLYMSNASSLAPQEIYNVGK	YJR002W:[471]	MPP10	404000	436000	0.926606	-0.109973
HSS+80PDPYGINDK	YJR002W:[177]	MPP10	18700000	19800000	0.944444	-0.0824622
HS+80S+80PDPYGINDKFFDLEK	YJR002W:[176, 177]	MPP10	1420000	1910000	0.743455	-0.427682
NTEGAGIST+80PR	YGL075C:[141]	MPS2	10000000	18700000	0.534759	-0.903038
TGS+80PDITQSHVDNESR	YMR224C:[560]	MRE11	6600000	11800000	0.559322	-0.838249
APVAS+80PRPAAT+80PNLSK	YDR033W:[289, 295]	MRH1	745000000	1160000000	0.642241	-0.638812
PAAT+80PNLSK	YDR033W:[295]	MRH1	3730000000	6130000000	0.608483	-0.716711
APVAS+80PRPAAT+80PNLS+80KDK	YDR033W:[289, 295, 299]	MRH1	663000	1320000	0.502273	-0.993457
APVAS+80PR	YDR033W:[289]	MRH1	2430000000	3050000000	0.796721	-0.327853
APVAS+80PRPAATPNLS+80K	YDR033W:[289, 299]	MRH1	657000000	1010000000	0.650495	-0.62039
APVAS+80PRPAAT+80PNLSK	YDR033W:[289, 295]	MRH1	745000000	1160000000	0.642241	-0.638812
APVAS+80PRPAAT+80PNLS+80KDK	YDR033W:[289, 295, 299]	MRH1	663000	1320000	0.502273	-0.993457
VINSALS+80PFK	YGL064C:[361]	MRH4	93100	132000	0.705303	-0.503685
LRSS+80PSAS+80SSSLANR	YPR079W:[335, 339]	MRL1	2530000	3510000	0.720798	-0.472334
LRSS+80PSASSSSLANR	YPR079W:[335]	MRL1	6750000	10600000	0.636792	-0.651105
ITIDS+80PYLVC+57TEGEK	YKL009W:[184]	MRT4	4120000	5210000	0.790787	-0.338639
SSS+80DS+80PTATANLVK	YLR219W:[390, 392]	MSC3	521000	773000	0.673997	-0.569185
SPS+80PPPVYDAQGK	YLR116W:[95]	MSL5	23100000	20400000	1.13235	0.179324
S+80PSPPPVYDAQGK	YLR116W:[93]	MSL5	21300000	19000000	1.12105	0.164854
NRS+80PS+80PPPVYDAQGK	YLR116W:[93, 95]	MSL5	6970000	7610000	0.9159	-0.126738
YAPS+80PS+80PPASHISR	YLR116W:[376, 378]	MSL5	2320000	3180000	0.72956	-0.454902
YAPSPS+80PPASHISR	YLR116W:[378]	MSL5	746000	1210000	0.616529	-0.69776
SMT+80PSRR	YMR037C:[627]	MSN2	3200000	4300000	0.744186	-0.426265
NALGLDPPPS+80PEDPTPENR	YLR203C:[51]	MSS51	3050000	2320000	1.31466	0.394684
MQT+80PPESTDVK	YAR033W:[3]	MST28	3730000	4820000	0.773859	-0.369858
LVEGVT+80PK	YAR033W:[167]|YGL051W:[167]	MST28|MST27	3940000	3720000	1.05914	0.082893
GIDDQYS+80PTK	YGR023W:[494]	MTL1	6360000	7190000	0.884562	-0.176965
STDLT+80PK	YGR158C:[36]	MTR3	603000	834000	0.723022	-0.467889
NADTNVGDT+80PDHTQDKK	YJL050W:[34]	MTR4	2550000	2960000	0.861486	-0.2151
LFT+80PPITNPR	YPL070W:[7]	MUK1	1010000	1510000	0.668874	-0.580193
LENNKS+80PILTK	YPL070W:[67]	MUK1	26900000	32400000	0.830247	-0.268388
HLIALPSTS+80PSEER	YMR004W:[162]	MVP1	4370000	4340000	1.00691	0.00993824
KDS+80PSSVSYK	YER042W:[58]	MXR1	1580000	2200000	0.718182	-0.477579
LYQTLDKS+80PTNK	YOR326W:[545]	MYO2	2350000	2750000	0.854545	-0.226771
ALGMAGESNMNFT+80PTKK	YGL122C:[254]	NAB2	981000	1260000	0.778571	-0.361099
LIT+80PSQISK	YMR080C:[194]	NAM7	392000	428000	0.915888	-0.126757
SSMQIDNAPT+80PHNTPASVLNPSYLK	YKR048C:[20]	NAP1	2420000	1710000	1.4152	0.501011
SSMQIDNAPT+80PHNT+80PAS+80VLNPSYLK	YKR048C:[20, 24, 27]	NAP1	3360000	3120000	1.07692	0.106915
SSMQIDNAPTPHNT+80PAS+80VLNPSYLK	YKR048C:[24, 27]	NAP1	1020000	1030000	0.990291	-0.0140752
SSMQIDNAPT+80PHNT+80PASVLNPSYLK	YKR048C:[20, 24]	NAP1	14800000	16600000	0.891566	-0.165586
SSMQIDNAPTPHNT+80PASVLNPSYLK	YKR048C:[24]	NAP1	1960000	2790000	0.702509	-0.509411
APGSPAPAS+80PTIR	YMR069W:[256]	NAT4	23500000	22700000	1.03524	0.0499685
DGNIPEMQPLQENISPAC+57PT+80PPYR	YLR457C:[292]	NBP1	5000000	5560000	0.899281	-0.153157
IDLS+80PSPIR	YLR457C:[251]	NBP1	1930000	2340000	0.824786	-0.277908
HLITQSVS+80PK	YDR162C:[196]	NBP2	382000	520000	0.734615	-0.444939
LS+80SET+80PALESEGPQTK	YBL024W:[423, 426]	NCL1	3280000	4400000	0.745455	-0.423808
LSSET+80PALESEGPQTK	YBL024W:[426]	NCL1	1190000	3460000	0.343931	-1.53981
ITVTS+80PYPVETTEEK	YNL119W:[388]	NCS2	1420000	1050000	1.35238	0.435502
FTNIASS+80PPS+80SSNNIFSK	YIL048W:[115, 118]	NEO1	976000	909000	1.07371	0.102601
FTNIASS+80PPSS+80SNNIFSK	YIL048W:[115, 119]	NEO1	243000	242000	1.00413	0.00594927
FTNIASS+80PPSSSNNIFSK	YIL048W:[115]	NEO1	3670000	4090000	0.897311	-0.156321
FGS+80PIELSDQHIER	YIL048W:[144]	NEO1	971000	1110000	0.874775	-0.193016
VST+80PLAR	YJL076W:[212]	NET1	4720000	6920000	0.682081	-0.551985
SFLPPPTQPQS+80PPIR	YJL076W:[252]	NET1	1540000	1650000	0.933333	-0.0995357
KEGGDNT+80PSK	YDR176W:[25]	NGG1	893000	380000	2.35	1.23266
GVQS+80PPKPPPSNEISGTIENDVESIK	YDR176W:[134]	NGG1	11700000	13600000	0.860294	-0.217098
GVQS+80PPKPPPS+80NEISGTIENDVESIK	YDR176W:[134, 141]	NGG1	2080000	2560000	0.8125	-0.29956
MMT+80PPLNIAPNSNNSK	YBR212W:[637]	NGR1	729000	713000	1.02244	0.0320167
ILT+80PTSLGK	YLR138W:[765]	NHA1	10200000	17300000	0.589595	-0.762203
ALT+80PEEK	YPR052C:[63]	NHP6A	102000000	87400000	1.16705	0.222864
YLQETSENSLT+80PTNS+80NTSYVSNQEK	YGR089W:[518, 522]	NNF2	1930000	2060000	0.936893	-0.0940435
TGNVT+80PHLK	YOR056C:[347]	NOB1	942000	1550000	0.607742	-0.718469
VAS+80PLSK	YOR056C:[367]	NOB1	2940000	4110000	0.715328	-0.483322
VLSIT+80PTLVR	YPL043W:[379]	NOP4	346000	365000	0.947945	-0.0771244
TSEVVEKST+80PESSEK	YPL043W:[118]	NOP4	5860000	8240000	0.711165	-0.491744
KEEATT+80PTNPDDKK	YPL043W:[657]	NOP4	1130000	1700000	0.664706	-0.589212
IGS+80ALNT+80PK	YIL038C:[450, 454]	NOT3	3930000	2400000	1.6375	0.711495
IGSALNT+80PK	YIL038C:[454]	NOT3	2200000	3730000	0.589812	-0.761672
DDSIKFDNSTLGT+80PTTHVSMK	YPR072W:[306]	NOT5	338000	475000	0.711579	-0.490904
STDT+80PLHTVK	YPR072W:[287]	NOT5	727000	1220000	0.595902	-0.746854
SLGSGDQDS+80PSFSVR	YEL062W:[362]	NPR2	4500000	8220000	0.547445	-0.869213
SRS+80PPAPFSQPSTGR	YNL251C:[265]	NRD1	20200000	19500000	1.0359	0.0508812
S+80RS+80PPAPFSQPSTGR	YNL251C:[263, 265]	NRD1	26100000	27100000	0.9631	-0.054243
LDFSS+80PRPNNDGGR	YGR159C:[344]	NSR1	2490000	3180000	0.783019	-0.352881
RLT+80PEFLPLENTGK	YML059C:[136]	NTE1	1000	1120000	0.000892857	-10.1293
DT+80KIDT+80PGAKNPR	YDR001C:[213, 217]	NTH1	1100000	1000	1100	10.1033
IDT+80PGAK	YBR001C:[246]|YDR001C:[217]	NTH2|NTH1	7610000	6410000	1.18721	0.247572
NNPITT+80PR	YOR373W:[806]	NUD1	8650000	1710000	5.05848	2.3387
IQEEENLANSDDT+80PLDTPK	YOR373W:[388]	NUD1	1560000	2110000	0.739336	-0.435697
IQEEENLANSDDT+80PLDT+80PKFNDLFTK	YOR373W:[388, 392]	NUD1	1200000	1930000	0.621762	-0.685566
SQLENLTINS+80PR	YOR373W:[21]	NUD1	2810000	2230000	1.26009	0.333526
AAEYEGT+80PSNDADVR	YER006W:[126]	NUG1	747000	607000	1.23064	0.299412
TYNELVSNFNS+80PTLK	YDR150W:[1464]	NUM1	12200000	15200000	0.802632	-0.31719
SDEGGSYLC+57TS+80ST+80PSPIK	YOR098C:[157, 159]	NUP1	1450000	1580000	0.917722	-0.123872
SDEGGSYLC+57TSST+80PSPIK	YOR098C:[159]	NUP1	304000	333000	0.912913	-0.131451
SGT+80PTLKK	YOR098C:[313]	NUP1	4910000	21000000	0.23381	-2.09659
SLLT+80PEYISETYGR	YKR082W:[1091]	NUP133	47900	38000	1.26053	0.334026
AYEPDLS+80DADFEGIEAS+80PK	YGL092W:[679, 689]	NUP145	12100000	15800000	0.765823	-0.384918
AYEPDLSDADFEGIEAS+80PK	YGL092W:[689]	NUP145	8540000	11400000	0.749123	-0.416726
LPETPSDEDGEVVEEEAQKS+80PIGK	YIL115C:[819]	NUP159	775000	584000	1.32705	0.408228
SLS+80PTSEKIPIAGQEQEEK	YIL115C:[404]	NUP159	4350000	4840000	0.89876	-0.153992
NGLGAFT+80PFEK	YBL079W:[146]	NUP170	125000	134000	0.932836	-0.100305
VDAT+80PEESKPINLQNGEEDEVALFSQK	YLR335W:[590]	NUP2	372000	565000	0.658407	-0.602948
TTANLPANSSTS+80PAPSIPSTGFK	YLR335W:[540]	NUP2	3730000	5800000	0.643103	-0.636877
ESGST+80PISISNAPTFNPK	YAR002W:[180]	NUP60	1800000	2460000	0.731707	-0.450661
GDSTPVQPDLSVT+80PQK	YAR002W:[460]	NUP60	1900000	3050000	0.622951	-0.68281
GDST+80PVQPDLSVTPQK	YAR002W:[451]	NUP60	579000	1100000	0.526364	-0.925868
AC+57IS+80PC+57ER	YJL061W:[501]	NUP82	4430000	5570000	0.795332	-0.330371
GFNNPTPGLEAEHSSTS+80PAPENSETHNR	YAL051W:[46]	OAF1	7100000	5360000	1.32463	0.405586
SAS+80PINTNNASGDSPDTK	YAL051W:[144]	OAF1	4120000	3830000	1.07572	0.1053
SAS+80PINTNNASGDS+80PDTK	YAL051W:[144, 155]	OAF1	4720000	4620000	1.02165	0.030894
S+80AS+80PINTNNASGDS+80PDTK	YAL051W:[142, 144, 155]	OAF1	505000	495000	1.0202	0.0288549
SASPINTNNASGDS+80PDTKK	YAL051W:[155]	OAF1	2800000	3540000	0.79096	-0.338323
NFT+80PTPVPK	YBR060C:[217]	ORC2	11700000	17300000	0.676301	-0.564264
SLTTNHDFT+80S+80PLK	YBR060C:[187, 188]	ORC2	1740000	1690000	1.02959	0.0420641
DSTS+80PGKLTLSR	YBR060C:[206]	ORC2	2830000	3630000	0.779614	-0.359167
SLTTNHDFTS+80PLK	YBR060C:[188]	ORC2	2880000	3720000	0.774194	-0.369234
NTS+80PDPALKPK	YBR060C:[61]	ORC2	4250000	6430000	0.660964	-0.597356
LS+80PQVNLLPIKR	YPR162C:[9]	ORC4	1390000	1740000	0.798851	-0.324002
NQLFGT+80PTK	YHR118C:[146]	ORC6	3370000	3660000	0.920765	-0.119095
NESPAFEESPLT+80PNVSNLKPFPSQSNK	YLR350W:[18]	ORM2	1160000	1300000	0.892308	-0.164387
NES+80PAFEESPLT+80PNVSNLKPFPSQSNK	YLR350W:[9, 18]	ORM2	954000	1280000	0.745313	-0.424083
TKNES+80PAFEESPLTPNVSNLKPFPSQSNK	YLR350W:[9]	ORM2	35600000	47200000	0.754237	-0.40691
NES+80PAFEESPLT+80PNVSNLKPFPSQSNK	YLR350W:[9, 18]	ORM2	954000	1280000	0.745313	-0.424083
LDGSKT+80PVGVHTGSALQR	YDL019C:[488]	OSH2	3820000	8100000	0.471605	-1.08435
SSPQDHDHLT+80PTATTK	YHR073W:[352]	OSH3	9370000	11500000	0.814783	-0.295513
AIEQLNYT+80PIK	YER165W:[102]	PAB1	8200000	8890000	0.922385	-0.11656
AADT+80PETSDAVHTEQKPEEEKETLQEE	YBR279W:[422]	PAF1	13100000	19400000	0.675258	-0.56649
LLVYPES+80PETNADSSQLINSLYIK	YBR279W:[32]	PAF1	85000	79400	1.07053	0.0983238
TNTSMVPGS+80PPNR	YMR165C:[602]	PAH1	875000	1230000	0.711382	-0.491303
SVTESSPFVPSST+80PTPVDDR	YIR006C:[993]	PAN1	4000000	5460000	0.732601	-0.448901
SVTESSPFVPSST+80PT+80PVDDR	YIR006C:[993, 995]	PAN1	1960000	2790000	0.702509	-0.509411
SVTESSPFVPS+80STPT+80PVDDR	YIR006C:[991, 995]	PAN1	1840000	2640000	0.69697	-0.520832
SVTESSPFVPSS+80T+80PTPVDDR	YIR006C:[992, 993]	PAN1	296000	425000	0.696471	-0.521866
SVTESSPFVPSSTPT+80PVDDR	YIR006C:[995]	PAN1	4400000	6800000	0.647059	-0.628031
SVTESSPFVPSS+80T+80PT+80PVDDR	YIR006C:[992, 993, 995]	PAN1	1000	1050000	0.000952381	-10.0362
SSS+80PSYSQFK	YIR006C:[1003]	PAN1	23900000	38700000	0.617571	-0.695323
SVTESS+80PFVPSSTPTPVDDR	YIR006C:[986]	PAN1	1750000	3160000	0.553797	-0.85257
DLS+80PEEQR	YCR077C:[255]	PAT1	34100000	44400000	0.768018	-0.380788
AQETT+80PAR	YGR178C:[150]	PBP1	4870000	4970000	0.979879	-0.0293241
TVS+80PTTQISAGK	YGR178C:[436]	PBP1	20100000	25400000	0.791339	-0.337633
DADSHSDNDHDS+80PDNVPSDVHLR	YBR233W:[59]	PBP2	9610000	8600000	1.11744	0.1602
DADSHS+80DNDHDS+80PDNVPSDVHLR	YBR233W:[53, 59]	PBP2	5340000	4780000	1.11715	0.159829
DADS+80HSDNDHDS+80PDNVPSDVHLR	YBR233W:[51, 59]	PBP2	9420000	9510000	0.990536	-0.0137183
APAIINT+80PK	YJL128C:[212]	PBS2	641000	145000	4.42069	2.14427
IYQDRAT+80PDVLAAGPQFE	YKR097W:[538]	PCK1	1110000	1170000	0.948718	-0.0759489
ISTNPSLES+80PFSSK	YIL050W:[58]	PCL7	563000	784000	0.718112	-0.477719
SLLDC+57S+80PVQAVK	YIL050W:[69]	PCL7	2090000	3410000	0.612903	-0.706269
TTTS+80PINIPGGNR	YIL050W:[13]	PCL7	3210000	5580000	0.575269	-0.797692
EAS+80PATEFANEFTGENSTAK	YGR202C:[346]	PCT1	48800000	59300000	0.822934	-0.281151
GYKPVAVPART+80PANAAVPA	YLR044C:[353]	PDC1	2480000	2450000	1.01224	0.0175584
MNLLPST+80PSSISSAGSPNTAHTK	YGL013C:[343]	PDR1	11900000	13300000	0.894737	-0.160465
MNLLPST+80PSSIS+80SAGSPNTAHTK	YGL013C:[343, 348]	PDR1	771000	1190000	0.647899	-0.626159
SAITNNDGVC+57T+80PKT+80PIANF	YIL013C:[699, 702]	PDR11	2440000	2130000	1.14554	0.196028
SAITNNDGVC+57T+80PK	YIL013C:[699]	PDR11	54600000	49600000	1.10081	0.138561
DHT+80PAVPK	YNL264C:[11]	PDR17	1370000	1440000	0.951389	-0.0718929
ATVT+80PIK	YGR193C:[154]	PDX1	524000	354000	1.48023	0.565817
NTS+80SPPIS+80PNAAAIQEEDSSK	YER149C:[225, 230]	PEA2	2640000	3980000	0.663317	-0.592231
SSSSSHSDS+80PEFLR	YFR023W:[64]	PES4	1740000	1350000	1.28889	0.366128
SSSSS+80HSDS+80PEFLR	YFR023W:[60, 64]	PES4	937000	920000	1.01848	0.0264152
DDGSQS+80PIRK	YPL112C:[304]	PEX25	25900000	31900000	0.811912	-0.300604
TSDPVNTNISS+80PTLTDR	YOR193W:[12]	PEX27	1210000	1330000	0.909774	-0.136419
LQS+80PAFMNQQQSGR	YDR244W:[180]	PEX5	1240000	1270000	0.976378	-0.0344884
AQEQLT+80PSVSR	YNL329C:[1009]	PEX6	3360000	3320000	1.01205	0.017278
NEAS+80PNTDAK	YGR240C:[895]	PFK1	6410000	4850000	1.32165	0.40234
DIKS+80PTR	YIL107C:[147]	PFK26	13100000	15200000	0.861842	-0.214505
SS+80PIAEIINK	YHR185C:[30]	PFS1	4190000	2220000	1.88739	0.916391
SLPTDSELPNT+80PDFLK	YDL106C:[542]	PHO2	247000	1380000	0.178986	-2.48209
SNSS+80PYLNK	YFR034C:[152]	PHO4	11400000	13000000	0.876923	-0.189478
RVS+80PVTAK	YFR034C:[204]	PHO4	68900000	86400000	0.797454	-0.326527
FVGDT+80PNC+57LK	YGR233C:[1082]	PHO81	1020000	1000	1020	9.99435
DTTT+80PIQVK	YGL023C:[592]	PIB2	635000	1580000	0.401899	-1.3151
SKS+80LPIT+80PK	YIL045W:[162, 166]	PIG2	3460000	5220000	0.662835	-0.593278
SST+80PTSPIDLIDPIK	YNL267W:[233]	PIK1	14100000	11700000	1.20513	0.269187
SST+80PTS+80PIDLIDPIK	YNL267W:[233, 236]	PIK1	458000	509000	0.899804	-0.152318
SSTPTS+80PIDLIDPIK	YNL267W:[236]	PIK1	1360000	987000	1.37791	0.462485
SST+80PTS+80PIDLIDPIK	YNL267W:[233, 236]	PIK1	458000	509000	0.899804	-0.152318
S+80STPTS+80PIDLIDPIK	YNL267W:[231, 236]	PIK1	458000	516000	0.887597	-0.172023
ALLELLDDSPVT+80PGETRPAYDGYEASK	YGR086C:[233]	PIL1	168000000	198000000	0.848485	-0.237039
YKDPQS+80PK	YGR086C:[163]	PIL1	146000000	164000000	0.890244	-0.167727
ALLELLDDS+80PVTPGETRPAYDGYEASK	YGR086C:[230]	PIL1	1280000	1550000	0.825806	-0.276124
VAPLVYEEENFEGSS+80PQPQYDAR	YOR104W:[194]	PIN2	1110000	1220000	0.909836	-0.136321
NAS+80PASLEYVEALYQFDPQQDGDLGLKPGDK	YPR154W:[52]	PIN3	635000	1050000	0.604762	-0.725561
TSTFC+57GT+80PEFMAPEILKEQEYTK	YBL105C:[987]	PKC1	32500	120000	0.270833	-1.88452
TTDQQS+80PQK	YBL105C:[797]	PKC1	2910000	3090000	0.941748	-0.0865877
TLDNIAGS+80PHMEK	YOL100W:[138]	PKH2	3330000	4140000	0.804348	-0.314109
THSQS+80PSISK	YOL100W:[1001]	PKH2	1340000	2350000	0.570213	-0.810428
ASS+80EPSS+80PPPISR	YDR466W:[680, 684]	PKH3	763000	998000	0.764529	-0.387357
ASSEPSS+80PPPISR	YDR466W:[684]	PKH3	1700000	2950000	0.576271	-0.79518
GVIPERAPS+80PTAK	YOR281C:[35]	PLP2	15300000	27900000	0.548387	-0.866733
VTAVVES+80PEGER	YGL008C:[464]|YPL036W:[493]	PMA1|PMA2	4350000	4510000	0.964523	-0.052112
GSS+80S+80PTLSR	YER132C:[1611, 1612]	PMD1	1000000	1040000	0.961538	-0.0565835
FSQAPSTQIS+80PR	YER132C:[1664]	PMD1	1530000	1670000	0.916168	-0.126316
DSPASALDES+80PVPLEK	YLR209C:[275]	PNP1	10700000	8220000	1.3017	0.3804
DTNNDNNNHLTIPS+80PITTK	YIL122W:[152]	POG1	814000	1550000	0.525161	-0.929168
SNPSTS+80PFVT+80APGT+80PIGIK	YNL102W:[305, 309, 313]	POL1	963000	947000	1.0169	0.0241714
SNPSTSPFVTAPGT+80PIGIK	YNL102W:[313]	POL1	1000000	1490000	0.671141	-0.575312
SNPSTS+80PFVTAPGT+80PIGIK	YNL102W:[305, 313]	POL1	709000	1400000	0.506429	-0.981569
SNPSTSPFVT+80APGT+80PIGIK	YNL102W:[309, 313]	POL1	42000	251000	0.167331	-2.57923
SNPSTS+80PFVT+80APGT+80PIGIK	YNL102W:[305, 309, 313]	POL1	963000	947000	1.0169	0.0241714
SNPSTS+80PFVTAPGT+80PIGIK	YNL102W:[305, 313]	POL1	709000	1400000	0.506429	-0.981569
TPGSSTFQTPTTNT+80PTTSR	YBL035C:[190]	POL12	688000	902000	0.762749	-0.390719
T+80PGSSTFQTPTTNTPTTSR	YBL035C:[177]	POL12	221000	375000	0.589333	-0.762844
KPS+80PVVK	YJR043C:[313]	POL32	2100000	2800000	0.75	-0.415037
YNVFNDT+80PR	YMR129W:[11]	POM152	622000	660000	0.942424	-0.0855514
YAYMMNSQS+80PR	YLR018C:[294]	POM34	3590000	4850000	0.740206	-0.434001
NELITSLT+80PGVAK	YNL055C:[103]	POR1	13500000	12800000	1.05469	0.0768156
DFYHAT+80PAAFDVQTTTANGIK	YNL055C:[25]	POR1	613000	618000	0.991909	-0.0117198
VDQVNTFLESS+80PERR	YGL205W:[41]	POX1	4770000	3360000	1.41964	0.505528
ELQANDPDKAS+80PLTNK	YGL205W:[119]	POX1	1800000	1530000	1.17647	0.234465
KT+80PDYFL	YDL134C:[364]|YDL188C:[372]	PPH21|PPH22	1670000	1700000	0.982353	-0.0256866
AGSFGAPSS+80PTSGIPNPK	YPL179W:[208]	PPQ1	8660000	6610000	1.31014	0.389717
RGDS+80PNIGISK	YLR014C:[22]	PPR1	1090000	1520000	0.717105	-0.479743
GTSPIPNLNIDKPS+80PSASSA	YDR436W:[310]	PPZ2	6350000	4720000	1.34534	0.42797
IYVSPPS+80PTGDFVHGSC+57ADGDNGSR	YDR436W:[362]	PPZ2	3400000	3200000	1.0625	0.0874628
GTS+80PIPNLNIDKPSPSAS+80SASK	YDR436W:[299, 314]	PPZ2	2200000	2500000	0.88	-0.184425
GTS+80PIPNLNIDKPS+80PSASSASK	YDR436W:[299, 310]	PPZ2	2570000	3080000	0.834416	-0.261162
GTS+80PIPNLNIDKPSPS	YDR436W:[299]	PPZ2	2060000	3730000	0.552279	-0.856531
DSSSSLS+80PR	YDR436W:[338]	PPZ2	90700	170000	0.533529	-0.90636
VES+80PSVSNFVEPFMK	YCL057W:[73]	PRD1	47800	53300	0.896811	-0.157125
RPLDEGS+80PAAAGLTSK	YMR268C:[19]	PRP24	1940000	3380000	0.573964	-0.800967
YDMNGTS+80PAEEK	YDR473C:[190]	PRP3	1250000	1350000	0.925926	-0.111031
ENYTFES+80HPGT+80PVSSSLMTQRPGAESSLK	YOL061W:[123, 127]	PRS5	185000	356000	0.519663	-0.944352
LIDENATENGLAGS+80PK	YAL017W:[1055]	PSK1	994000	1110000	0.895495	-0.159242
ISLS+80PSTESLADSK	YAL017W:[1018]	PSK1	3340000	5340000	0.625468	-0.676992
GLS+80PLEEEK	YAL017W:[1035]	PSK1	1690000	2790000	0.605735	-0.723242
SFISNPSS+80PAK	YMR137C:[193]	PSO2	1520000	1000000	1.52	0.604071
KGT+80PLSK	YML017W:[333]	PSP2	3900000	5510000	0.707804	-0.498578
S+80PSALELQVHEIQGK	YDR032C:[175]	PST2	3410000	3560000	0.957865	-0.0621055
ENISS+80PLGK	YBL046W:[434]	PSY4	1600000	2130000	0.751174	-0.412782
TPT+80PVSAPATGSSTENMLDQLK	YAL043C:[380]	PTA1	5150000	5730000	0.898778	-0.153963
T+80PTPVSAPATGSSTENMLDQLK	YAL043C:[378]	PTA1	2780000	3320000	0.837349	-0.256098
YKDNNSSS+80PSGSNPEYLIEDK	YOR090C:[485]	PTC5	4810000	4080000	1.17892	0.237468
SQVGEAPSLLSSNNTS+80NSNT+80PVSVIR	YGR156W:[272, 276]	PTI1	3580000	3820000	0.937173	-0.0936131
SQVGEAPSLLSSNNTSNSNT+80PVSVIR	YGR156W:[276]	PTI1	3930000	5910000	0.664975	-0.588629
GIDEDDLNLNFTDDEEGHDNVNNHSQGHGPVS+80PS+80PTK	YKL039W:[518, 520]	PTM1	5380000	7850000	0.68535	-0.545086
DLIHYS+80PNSLQK	YOR208W:[258]	PTP2	14800000	15200000	0.973684	-0.0384741
ELATS+80PASEK	YLL013C:[563]	PUF3	1040000	949000	1.09589	0.132104
S+80PLLEQLR	YLL013C:[515]	PUF3	328000	398000	0.824121	-0.279073
NYLT+80PNVR	YOR157C:[221]	PUP1	342000	315000	1.08571	0.118644
GVSTFS+80PEGR	YGR253C:[16]	PUP2	680000	397000	1.71285	0.776396
ATS+80PLLESDSIEK	YGR253C:[56]	PUP2	15700000	16000000	0.98125	-0.0273073
NDSQQLSTEDNQS+80PC+57AIK	YKL188C:[632]	PXA2	3270000	3290000	0.993921	-0.00879695
IGT+80PQQLR	YOR347C:[16]	PYK2	169000	100000	1.69	0.757023
DLS+80PAINYTK	YPR191W:[315]	QCR2	2570000	1980000	1.29798	0.376268
NAVQNESVSS+80PIELNFDAVK	YPR191W:[334]	QCR2	2670000	2160000	1.23611	0.305808
VRT+80PEVDK	YCR066W:[244]	RAD18	6560000	3410000	1.92375	0.943924
TESAST+80PGFVVGTER	YEL037C:[139]	RAD23	6720000	9070000	0.740904	-0.432641
KIT+80PEPR	YGL163C:[155]	RAD54	12800000	12800000	1	0
NSSS+80PISR	YDR004W:[370]	RAD57	555000	341000	1.62757	0.702716
SLITDEDT+80PTAIAR	YNL216W:[486]	RAP1	30600000	34600000	0.884393	-0.17724
FGS+80PSASDIESPNPK	YJR033C:[1244]	RAV1	893000	1270000	0.70315	-0.508096
ASVEGS+80PSSR	YDL189W:[439]	RBS1	2060000	1830000	1.12568	0.170801
RAS+80VEGS+80PSSR	YDL189W:[435, 439]	RBS1	1570000	2780000	0.564748	-0.82432
DVSQITSS+80PK	YLR248W:[46]	RCK2	10100000	15200000	0.664474	-0.589716
C+57PLHS+80PTK	YMR075W:[470]	RCO1	6100000	5200000	1.17308	0.230298
ILANANENSAPT+80PK	YPL133C:[231]	RDS2	2470000	2500000	0.988	-0.0174171
KEAS+80PSEGLTIR	YMR133W:[377]	REC114	20100000	18300000	1.09836	0.135352
VQLVT+80PDR	YLR263W:[417]	RED1	63000000	45500000	1.38462	0.469485
VQLVT+80PDRS+80VS+80IR	YLR263W:[417, 421, 423]	RED1	546000	638000	0.855799	-0.224655
AGAAPRPSAISSASSGT+80PPPPEEDVPENNGILISIK	YFR051C:[277]	RET2	690000	1300000	0.530769	-0.913843
AQT+80PELK	YLR059C:[44]	REX2	681000	1090000	0.624771	-0.678601
VNTLT+80PVTIK	YNL312W:[40]	RFA2	4680000	5060000	0.924901	-0.112629
MPVSNVIDVSET+80PEGEKK	YOR217W:[63]	RFC1	970000	1320000	0.734848	-0.444481
ASS+80PTVKPASSK	YOR217W:[80]	RFC1	4610000	6370000	0.723705	-0.466527
RPLS+80PTR	YDR379W:[160]	RGA2	5240000	6780000	0.772861	-0.371718
VPLS+80PSPK	YDR379W:[770]	RGA2	184000	305000	0.603279	-0.729103
RLGT+80PESVKPA	YLR071C:[1036]	RGR1	5320000	5330000	0.998124	-0.00270929
LPT+80PFAR	YKR055W:[47]	RHO4	46900000	52800000	0.888258	-0.17095
YAIYEPES+80PNQK	YNL180C:[223]	RHO5	24100000	24500000	0.983673	-0.0237486
ALADSSST+80PK	YDR487C:[122]	RIB3	2050000	1690000	1.21302	0.278601
NELMPPDS+80PPR	YBR275C:[1795]	RIF1	7220000	7090000	1.01834	0.0262132
IESS+80PIYR	YBR275C:[125]	RIF1	1340000	1690000	0.792899	-0.33479
DGLPS+80PNLSK	YHL027W:[42]	RIM101	1790000	2180000	0.821101	-0.284369
SNNS+80PNLSNNIVSK	YMR139W:[8]	RIM11	1930000	2670000	0.722846	-0.468239
YFQFS+80PR	YFL033C:[380]	RIM15	5510000	4290000	1.28438	0.361075
SMPNSWSS+80PSSK	YHL024W:[532]	RIM4	2410000	2220000	1.08559	0.118473
SPASPSSISTPS+80PPSSSQNDFDR	YFR048W:[397]	RMD8	1130000	1740000	0.649425	-0.622765
SAT+80PSKEINFDDDF	YGR180C:[334]	RNR4	159000000	198000000	0.80303	-0.316474
S+80AT+80PSKEINFDDDF	YGR180C:[332, 334]	RNR4	6080000	15100000	0.402649	-1.31241
ASDMS+80KSAT+80PSKEINFDDDF	YGR180C:[330, 334]	RNR4	1410000	3690000	0.382114	-1.38793
ASDMS+80KS+80AT+80PSKEINFDDDF	YGR180C:[330, 332, 334]	RNR4	240000	802000	0.299252	-1.74057
NNSNS+80PLR	YOR018W:[815]	ROD1	1520000	1890000	0.804233	-0.314315
AEALNLANTDSQYLTPTSGS+80PVR	YOR341W:[664]	RPA190	1370000	1680000	0.815476	-0.294285
DAST+80PLR	YOR151C:[939]	RPB2	1960000	1870000	1.04813	0.0678154
VSGEDVIIGKTT+80PISPDEEELGQR	YOR151C:[916]	RPB2	1890000	2000000	0.945	-0.0816138
TTPIS+80PDEEELGQR	YOR151C:[919]	RPB2	1390000	1160000	1.19828	0.26096
SLNLEDT+80PANDSSATR	YOR224C:[68]	RPB8	3840000	4220000	0.909953	-0.136137
TATEVT+80PQEPK	YNL113W:[15]	RPC19	7450000	8960000	0.831473	-0.266258
EVFVDVKPKS+80PK	YKL144C:[162]	RPC25	1390000	1590000	0.874214	-0.193942
EIQEALS+80EKPTREPT+80PSVK	YDL150W:[224, 232]	RPC53	795000	1440000	0.552083	-0.857042
VYEAT+80PFDPITVKPSDK	YNL330C:[6]	RPD3	913000	1040000	0.877885	-0.187897
YAPSVQLNHT+80PR	YNL330C:[394]	RPD3	31800000	38900000	0.817481	-0.290743
ATVS+80PDKAK	YBR079C:[893]	RPG1	20100000	31500000	0.638095	-0.648156
ESS+80RS+80PIALNYEAR	YER169W:[588, 590]	RPH1	1140000	1370000	0.832117	-0.265142
NDDLDKEQGSS+80PLNSK	YER169W:[689]	RPH1	12500000	17300000	0.722543	-0.468844
STS+80PDVGHFSNFK	YER169W:[412]	RPH1	1240000	2180000	0.568807	-0.813988
VLEQLSGQT+80PVQSK	YGR085C:[44]|YPR102C:[44]	RPL11B|RPL11A	4120000	3250000	1.26769	0.342205
IGPLGLS+80PK	YDR418W:[38]|YEL054C:[38]	RPL12B|RPL12A	153000000	155000000	0.987097	-0.0187366
TVDVSS+80PTENGVFDPASYAK	YLR061W:[21]	RPL22A	928000	702000	1.32194	0.402654
VGVVGYVET+80PR	YOR063W:[95]	RPL3	1550000	1040000	1.49038	0.575685
FLS+80PSGHK	YBL092W:[67]	RPL32	37100000	41100000	0.902676	-0.147719
IEGVAT+80PQDAQFYLGK	YPL143W:[37]	RPL33A	1760000	1170000	1.50427	0.589067
IEGVAT+80PQEAQFYLGK	YOR234C:[37]	RPL33B	734000	690000	1.06377	0.0891837
KVTQMT+80PAPK	YPL249C-A:[21]	RPL36B	3450000	3640000	0.947802	-0.0773421
ILT+80PESQLKKS+80	YGL076C:[8, 16]	RPL7A	1000	746000	0.00134048	-9.54303
ILT+80PESQLKK	YGL076C:[8]|YPL198W:[8]	RPL7A|RPL7B	3060000000	3350000000	0.913433	-0.130629
ILT+80PES+80QLKK	YGL076C:[8, 11]|YPL198W:[8, 11]	RPL7A|RPL7B	177000000	226000000	0.783186	-0.352573
DVNAPLPT+80PFKV	YIL075C:[932]	RPN2	475000	105000	4.52381	2.17754
YLLLNAAGNT+80PDATK	YOL039W:[16]	RPP2A	1610000	1620000	0.993827	-0.00893312
FT+80PGSFTNYITR	YGR214W:[103]|YLR048W:[103]	RPS0A|RPS0B	2370000	2000000	1.185	0.244887
FAAHTGAT+80PIAGR	YGR214W:[96]|YLR048W:[96]	RPS0A|RPS0B	2770000	2470000	1.12146	0.165375
NAGLGFKT+80PK	YBR048W:[44]|YDR025W:[44]	RPS11B|RPS11A	8910000	8970000	0.993311	-0.00968255
IEDVT+80PVPSDSTR	YCR031C:[119]|YJL191W:[120]	RPS14A|RPS14B	3090000	2570000	1.20233	0.265838
TKT+80PGPGGQAALR	YCR031C:[93]|YJL191W:[94]	RPS14A|RPS14B	5250000	4480000	1.17188	0.228819
VNGS+80PITLVEPEILR	YDL083C:[34]|YMR143W:[34]	RPS16B|RPS16A	414000	356000	1.16292	0.217754
IGIVEIS+80PK	YNL302C:[117]|YOL121C:[117]	RPS19B|RPS19A	4430000	4460000	0.993274	-0.00973701
GSGIVAS+80PAVK	YGL123W:[181]	RPS2	2780000	2590000	1.07336	0.102133
DNKVS+80PAAAAK	YER131W:[110]	RPS26B	3000000	3350000	0.895522	-0.159199
VYTT+80PKK	YLR167W:[87]	RPS31	1090000	1110000	0.981982	-0.0262315
AT+80PIPEEVQQAQTEIK	YJR123W:[27]	RPS5	15400000	7860000	1.95929	0.970329
VELENSS+80PELK	YOR096W:[31]	RPS7A	1490000	1050000	1.41905	0.504923
TFIDLESSS+80PELK	YNL096C:[31]	RPS7B	1630000	1660000	0.981928	-0.0263113
IS+80PELSLQR	YCR035C:[26]	RRP43	1520000	2000000	0.76	-0.395929
IIQDNIS+80PR	YGR095C:[218]	RRP46	600000	531000	1.12994	0.176251
GGASALT+80PLELK	YMR229C:[47]	RRP5	1300000	1980000	0.656566	-0.606989
YRPLT+80PSSEVYSPIEK	YOR001W:[410]	RRP6	2170000	2330000	0.93133	-0.102635
NTNEEAT+80PIPSSETK	YOR001W:[520]	RRP6	117000	320000	0.365625	-1.45156
SSS+80NT+80PLLHQNFNQTSNFLK	YGR056W:[631, 633]	RSC1	1060000	1130000	0.938053	-0.0922585
STT+80PSHS+80GTPQPLGPR	YLR357W:[243, 247]	RSC2	824000	973000	0.846865	-0.239795
STT+80PSHSGTPQPLGPR	YLR357W:[243]	RSC2	5240000	6630000	0.790347	-0.339442
STT+80PSHSGT+80PQPLGPR	YLR357W:[243, 249]	RSC2	236000	2140000	0.11028	-3.18075
STTPSHSGT+80PQPLGPR	YLR357W:[249]	RSC2	33400	772000	0.0432642	-4.53068
INQALLGASS+80PK	YKR008W:[199]	RSC4	4240000	4440000	0.954955	-0.0664954
NGAGDDDGVEGST+80PKDKPELGEVK	YCR052W:[303]	RSC6	716000	1620000	0.441975	-1.17796
SDSGT+80PADSGK	YCR052W:[92]	RSC6	2570000	7320000	0.351093	-1.51008
IYVYNTTESS+80PR	YCR052W:[85]	RSC6	1020000	1500000	0.68	-0.556393
VLELLDS+80PDFKK	YDR041W:[193]	RSM10	621000	590000	1.05254	0.0738783
VKQST+80PVNEK	YGR152C:[230]	RSR1	2860000	4810000	0.594595	-0.750022
DYYGNSGS+80NDTLSEST+80PGALGLSSK	YOL067C:[52, 60]	RTG1	3120000	2840000	1.09859	0.135655
DYYGNS+80GSNDTLSEST+80PGALGLSSK	YOL067C:[50, 60]	RTG1	3300000	3370000	0.979228	-0.0302826
DYYGNSGSNDTLSEST+80PGALGLSSK	YOL067C:[60]	RTG1	6000000	8230000	0.72904	-0.45593
AMNT+80PLQQQEGLK	YBL103C:[150]	RTG3	2830000	3280000	0.862805	-0.212894
SSYSMAYDS+80PVDR	YBL103C:[142]	RTG3	1140000	1850000	0.616216	-0.698491
LPT+80PTKLNPDTDLELIK	YOR014W:[242]	RTS1	364000	412000	0.883495	-0.178706
FEPSRYT+80PLTK	YOR014W:[272]	RTS1	4140000	6340000	0.652997	-0.614852
IHPSSLSS+80PSEDGMLR	YOR077W:[151]	RTS2	1970000	2020000	0.975248	-0.0361597
HTVLPLT+80PK	YGR161C:[152]	RTS3	6730000	13600000	0.494853	-1.01493
LSTSSS+80PSSSPMSAQR	YGR161C:[51]	RTS3	662000	1180000	0.561017	-0.833884
TESS+80PVEALVLPQK	YDR289C:[136]	RTT103	1260000	1520000	0.828947	-0.270648
DGT+80PISSFENSIDEK	YHR154W:[532]	RTT107	151000	217000	0.695853	-0.523146
DQET+80PNEDFKNELANVIK	YOR216C:[115]	RUD3	933000	1130000	0.825664	-0.276374
MSTDPEADGIVAS+80PDDEGKDLSEGVDK	YOR216C:[55]	RUD3	1800000	2560000	0.703125	-0.508147
KYGVATAEGS+80PV	YDR388W:[299]	RVS167	2680000	5200000	0.515385	-0.956279
LNTSGSSTS+80PPLPSHLAMK	YDR159W:[1181]	SAC3	2510000	2740000	0.916058	-0.126489
YLT+80PSSLVAGNPK	YDR129C:[366]	SAC6	409000	504000	0.811508	-0.301323
ITSSDS+80PPIVSSNK	YDR389W:[435]	SAC7	1540000	2120000	0.726415	-0.461134
KNDET+80PK	YHR079C-A:[41]	SAE3	3380000	1660000	2.03614	1.02584
TSNFT+80PSEDPLSAIK	YBR280C:[169]	SAF1	837000	405000	2.06667	1.04731
ST+80PTFITR	YER047C:[406]	SAP1	539000	611000	0.88216	-0.180887
SNAS+80S+80PTSSLTVPNSVIQKPK	YER047C:[426, 427]	SAP1	5970000	6490000	0.919877	-0.120488
ART+80PGQMQR	YHL034C:[119]	SBP1	1000	15800000	6.32911e-05	-13.9476
SS+80PFIVGLK	YHR205W:[472]	SCH9	871000	896000	0.972098	-0.040826
KPT+80PLPS+80LK	YJL080C:[50, 54]	SCP160	4790000	1720000	2.78488	1.47762
KPT+80PLPSLK	YJL080C:[50]	SCP160	118000000	163000000	0.723926	-0.466085
IFESILNS+80PSSK	YJL080C:[630]	SCP160	563000	649000	0.867488	-0.205084
MKPAVSNSPS+80PSPSAPSLTTGLGAK	YJL080C:[87]	SCP160	3960000	7180000	0.551532	-0.858483
MKPAVSNS+80PSPSPSAPSLTTGLGAK	YJL080C:[85]	SCP160	10800000	20400000	0.529412	-0.917538
TSNST+80PAPQNQIK	YER120W:[204]	SCS2	20600000	26100000	0.789272	-0.341405
TSPSPTGPNPNNSPS+80PSSPISR	YPL085W:[2141]	SEC16	982000	918000	1.06972	0.0972289
TGLGTPNQQVSVPNIVS+80PKPPVVK	YPL085W:[607]	SEC16	1100000	1300000	0.846154	-0.241008
IGDS+80LQGS+80PQR	YPL085W:[1511, 1515]	SEC16	1290000	1640000	0.786585	-0.346325
LGTVPSNYVSS+80PDLVR	YPL085W:[1603]	SEC16	3930000	5030000	0.781312	-0.356029
IGDSLQGS+80PQR	YPL085W:[1515]	SEC16	2760000	4230000	0.652482	-0.615989
SETTLDTT+80PEAES+80VPEKR	YNL287W:[638, 643]	SEC21	959000	1010000	0.949505	-0.0747526
SETTLDTT+80PEAESVPEKR	YNL287W:[638]	SEC21	38000000	56200000	0.676157	-0.564571
NIEPIDT+80PISFR	YDR238C:[686]	SEC26	307000	347000	0.884726	-0.176697
VC+57GAEGLPGSSSSGDAQPLIDLDST+80PAPEQADENK	YGL137W:[829]	SEC27	7540000	11000000	0.685455	-0.544867
VAT+80PLSGGVPPAPLPK	YDL195W:[1050]	SEC31	52900000	63200000	0.837025	-0.256657
VAT+80PLS+80GGVPPAPLPK	YDL195W:[1050, 1053]	SEC31	827000	1240000	0.666935	-0.584381
NQC+57DS+80PKENQINVESLNK	YDR166C:[184]	SEC5	271000	258000	1.05039	0.0709218
DVDGTLT+80PAR	YFL045C:[25]	SEC53	33000000	33700000	0.979228	-0.0302826
NGMINVS+80PIGR	YFL045C:[137]	SEC53	430000	351000	1.22507	0.292866
TIGHSVQS+80PDDTVK	YFL045C:[240]	SEC53	10500000	10000000	1.05	0.0703893
ILQT+80PIIIEK	YOR254C:[528]	SEC63	1050000	1220000	0.860656	-0.216492
QDAADGIT+80PPPK	YDR170C:[334]	SEC7	2740000	3660000	0.748634	-0.417668
TT+80PSGTTVTTLVPTK	YBL066C:[846]	SEF1	9620000	11500000	0.836522	-0.257525
LNLHPTPTPGTIIPNPDSSPSSGS+80PTSSAAQR	YBL066C:[165]	SEF1	2360000	2390000	0.987448	-0.0182238
ITEKLS+80PLASEE	YGL100W:[250]	SEH1	838000	955000	0.877487	-0.18855
KAES+80PSTSSGTK	YLR430W:[1951]	SEN1	5780000	5020000	1.15139	0.203382
NEYT+80PELC+57QR	YHR119W:[875]	SET1	2000000	3650000	0.547945	-0.867896
TSNS+80PSR	YLR403W:[401]	SFP1	1040000	1340000	0.776119	-0.365649
TGT+80PQTFSSSIK	YGL066W:[202]	SGF73	4860000	6130000	0.792822	-0.334931
STSNLSSPS+80PVVLSNNEQESAR	YJR134C:[33]	SGM1	232000	336000	0.690476	-0.534336
SIEGT+80PQVSQK	YIR001C:[42]	SGN1	4110000	1520000	2.70395	1.43507
KSS+80PLLDITNK	YOR073W:[487]	SGO1	2390000	1810000	1.32044	0.401021
KLTSNNS+80PK	YOR073W:[482]	SGO1	2160000	3030000	0.712871	-0.488286
GDNNSSHSPIS+80PLK	YOR057W:[171]	SGT1	428000	522000	0.819923	-0.286439
GDNNSSHS+80PISPLK	YOR057W:[168]	SGT1	1300000	2530000	0.513834	-0.960626
GES+80PVVK	YPR161C:[417]	SGV1	62100000	62100000	1	0
SAS+80PVLPGVK	YBR130C:[361]	SHE3	36800000	36900000	0.99729	-0.00391505
TNVTHNNDPSTS+80PTISVPPGVTR	YBR130C:[394]	SHE3	9840000	9920000	0.991935	-0.0116818
S+80AS+80PVLPGVK	YBR130C:[359, 361]	SHE3	2390000	3510000	0.680912	-0.55446
SFYTAS+80PLLSSGSIPK	YBR130C:[348]	SHE3	1000000	1900000	0.526316	-0.925999
NTT+80PYQNNVYNDAIR	YER118C:[184]	SHO1	6990000	9000000	0.776667	-0.364633
LGSPIPGESS+80PAEVPK	YBL058W:[322]	SHP1	2550000	3430000	0.74344	-0.427711
KGS+80TS+80PEPTK	YBL058W:[106, 108]	SHP1	2240000	3030000	0.739274	-0.435819
LGS+80PIPGESS+80PAEVPK	YBL058W:[315, 322]	SHP1	3310000	4550000	0.727473	-0.459035
LGS+80PIPGESSPAEVPK	YBL058W:[315]	SHP1	34900000	51900000	0.672447	-0.572508
FLNS+80PDLPER	YDL225W:[447]	SHS1	2010000	1830000	1.09836	0.135352
MT+80PS+80TPPR	YLR079W:[2, 4]	SIC1	1560000	1780000	0.876404	-0.190331
IEC+57SSNPDDPIRVTT+80PMGTTTVNNNISPSGR	YOL004W:[304]	SIN3	1900000	2770000	0.685921	-0.543887
IEC+57SSNPDDPIRVTT+80PMGTTTVNNNIS+80PSGR	YOL004W:[304, 316]	SIN3	1430000	3050000	0.468852	-1.09279
VTTPMGTTTVNNNIS+80PSGR	YOL004W:[316]	SIN3	2370000	3360000	0.705357	-0.503574
GVERPST+80PFSDYR	YDR422C:[617]	SIP1	2410000	3560000	0.676966	-0.562844
NLLESSATASPS+80PTR	YDR422C:[200]	SIP1	541000	763000	0.709043	-0.496054
FHEDLS+80PRPPLEYTT	YGL208W:[298]	SIP2	1350000	810000	1.66667	0.736966
VNTQLNLLQHSSS+80NSNFLDAS+80PYDFNK	YJL089W:[692, 700]	SIP4	1360000	1660000	0.819277	-0.287577
NTSHSIT+80PIHDESTSASR	YMR140W:[438]	SIP5	362000	561000	0.645276	-0.632011
NENPT+80PEKGNAK	YLR442C:[454]	SIR3	3730000	1770000	2.10734	1.07543
VDVKPTLTTSS+80PAPS	YEL065W:[41]	SIT1	1140000	617000	1.84765	0.885691
DALEDVFAT+80PK	YKR100C:[273]	SKG1	390000	616000	0.633117	-0.659456
SANEFSTT+80PEDK	YLR187W:[599]	SKG3	5890000	8780000	0.670843	-0.575953
SEANSS+80PKPQK	YLR187W:[633]	SKG3	1480000	2560000	0.578125	-0.790547
SAT+80PPAIGR	YHR149C:[169]	SKG6	1660000	3850000	0.431169	-1.21368
GLT+80PNESNIR	YNL167C:[215]	SKO1	1060000	1610000	0.658385	-0.602996
TFNIVNDFT+80PEEEAAIR	YDR328C:[177]	SKP1	942000	440000	2.14091	1.09822
KAAAST+80PEPNLK	YBL007C:[818]	SLA1	4790000	12700000	0.377165	-1.40673
TPT+80PTPPVVAEPAISPR	YNL243W:[296]	SLA2	1280000	1710000	0.748538	-0.417853
TPTPTPPVVAEPAIS+80PRPVSQR	YNL243W:[308]	SLA2	553000	671000	0.824143	-0.279033
SSS+80PDSNTVIPVEELR	YDR515W:[42]	SLF1	27900000	42300000	0.659574	-0.600393
NAVNST+80PEFLTQQDIR	YGR271W:[178]	SLH1	1000	62900	0.0158983	-5.97499
EIIGNVT+80PK	YBR156C:[618]	SLI15	6610000	6610000	1	0
S+80PYLQEQLIR	YBR156C:[649]	SLI15	2440000	1610000	1.51553	0.59982
KLS+80PNIADISKPESR	YBR156C:[489]	SLI15	8230000	7690000	1.07022	0.0979088
NYYQS+80PVR	YBR156C:[448]	SLI15	1540000	1730000	0.890173	-0.167842
IYIQT+80PINDFKS	YIL105C:[679]	SLM1	419000	576000	0.727431	-0.459119
SNENTTESVT+80PQVTNEQHTR	YNL047C:[588]	SLM2	2100000	2490000	0.843373	-0.245756
VPEFYIENVDS+80PR	YNL047C:[649]	SLM2	686000	1020000	0.672549	-0.572289
Y+80HAT+80PPLKR	YFL008W:[1114, 1117]	SMC1	136000	139000	0.978417	-0.0314782
FQGDVEQIAAQS+80PVELSR	YFL008W:[161]	SMC1	818000	800000	1.0225	0.0321008
VNLSENT+80PEPDLPALEASYSK	YLR086W:[43]	SMC4	1690000	2060000	0.820388	-0.285621
VNLS+80ENT+80PEPDLPALEASYSK	YLR086W:[40, 43]	SMC4	411000	864000	0.475694	-1.07189
APADVNAIADETT+80PLNSK	YLR034C:[425]	SMF3	2580000	3490000	0.739255	-0.435856
VST+80PVQQHPLLQR	YBR172C:[129]	SMY2	20400000	20600000	0.990291	-0.0140752
SNT+80PLLGGR	YBR172C:[70]	SMY2	4610000	6200000	0.743548	-0.427501
AAS+80PFSSMK	YBR172C:[96]	SMY2	2420000	2600000	0.930769	-0.103505
ESS+80PLKELEDPNFIEEQK	YBR172C:[545]	SMY2	1170000	1420000	0.823944	-0.279382
NVYPSVET+80PLLQGAAPHDNK	YDL123W:[116]	SNA4	754000	1060000	0.711321	-0.491428
SVSDELDTFLSQS+80PPTFQQQSK	YDR477W:[413]	SNF1	7070000	8880000	0.796171	-0.328849
AAT+80PDTK	YNR023W:[21]	SNF12	6010000	7650000	0.785621	-0.348095
NSQTVSGT+80PITQTESK	YOR290C:[383]	SNF2	878000	945000	0.929101	-0.106093
DENFASVS+80PAGPSSVHNAK	YOR290C:[358]	SNF2	1700000	1890000	0.899471	-0.152851
LEGSENSEPPALESSPVTGDNS+80PSEDFMDIPKPR	YOR290C:[1478]	SNF2	4730000	5360000	0.882463	-0.180393
LEGSENSEPPALESS+80PVTGDNS+80PSEDFMDIPKPR	YOR290C:[1471, 1478]	SNF2	2220000	3720000	0.596774	-0.744743
TQAAELQEKPLT+80PLK	YHL025W:[165]	SNF6	3520000	3760000	0.93617	-0.0951572
FIAHADEES+80PDNVNDIDAK	YDR011W:[819]	SNQ2	799000	846000	0.944444	-0.0824622
GDPLGT+80PEKV	YCR033W:[796]	SNT1	7830000	17000000	0.460588	-1.11845
NTQSPQT+80PLVEPVTER	YKL173W:[88]	SNU114	1780000	1640000	1.08537	0.118181
NTQS+80PQTPLVEPVTER	YKL173W:[85]	SNU114	2280000	3130000	0.728435	-0.457129
KNT+80PENGSLFEFDDN	YOR308C:[575]	SNU66	4960000	4180000	1.1866	0.246837
SYEIAGNS+80PNAER	YJR104C:[39]	SOD1	43900000	71400000	0.614846	-0.701703
DHPNLPT+80PEPK	YOR353C:[214]	SOG2	2720000	1730000	1.57225	0.652835
NIYTNINNPSPS+80PPPSSK	YDR006C:[193]	SOK1	7290000	7090000	1.02821	0.0401332
NIYTNINNPS+80PS+80PPPSSK	YDR006C:[191, 193]	SOK1	2210000	3080000	0.717532	-0.478884
T+80PTTTHK	YLL021W:[240]	SPA2	1470000	3030000	0.485149	-1.0435
AINS+80PIIRPS	YLL021W:[599]	SPA2	274000	378000	0.724868	-0.46421
MES+80PNLK	YLL021W:[1006]	SPA2	1590000	3100000	0.512903	-0.963241
MS+80PITFSDVDNK	YGL093W:[380]	SPC105	900000	1550000	0.580645	-0.784271
ANIPPS+80PR	YDR356W:[91]	SPC110	5660000	5530000	1.02351	0.0335226
NISMDDDDALNS+80PDMGQEYEGR	YDR201W:[116]	SPC19	846000	791000	1.06953	0.09698
DSEIIST+80PNGSK	YMR117C:[130]	SPC24	2810000	4760000	0.590336	-0.760391
VIEPELEEQSAVT+80PEANENILK	YMR117C:[152]	SPC24	150000	457000	0.328228	-1.60723
RTSS+80PVR	YPL124W:[121]	SPC29	3360000	3020000	1.11258	0.153913
VKPENNMSETFAT+80PTPNNR	YKL042W:[357]	SPC42	3410000	3720000	0.916667	-0.125531
DYS+80PSS+80DAC+57LEC+57SNDLYEK	YKL042W:[326, 329]	SPC42	5700000	6070000	0.939044	-0.0907346
DYS+80PSSDAC+57LEC+57SNDLYEK	YKL042W:[326]	SPC42	11100000	13700000	0.810219	-0.303616
STST+80PVLSQSSQINVER	YHR014W:[135]	SPO13	1130000	1900000	0.594737	-0.749677
TPNLRVS+80PL	YHR014W:[36]	SPO13	2950000	2530000	1.16601	0.221578
LES+80PHPGLNFVSDAQQYSK	YHR014W:[74]	SPO13	2290000	2090000	1.09569	0.131845
LLELGS+80PTHSK	YHR014W:[14]	SPO13	3810000	3680000	1.03533	0.0500852
QSSQGQYAVDSHPPKS+80PELK	YGR059W:[47]	SPR3	2030000	1720000	1.18023	0.239071
LNFNS+80PGSSGGISK	YGL207W:[598]	SPT16	870000	783000	1.11111	0.152003
QLS+80PDLSALC+57PPNYK	YGL207W:[235]	SPT16	1650000	1730000	0.953757	-0.068306
KSS+80PATK	YGL207W:[460]	SPT16	56900	60200	0.945183	-0.0813348
KAS+80PGATLR	YER161C:[173]	SPT2	41600000	44700000	0.930649	-0.103691
SSDS+80PKPVK	YER161C:[193]	SPT2	17600000	21100000	0.834123	-0.261668
TAPLT+80PQQQLLQR	YOL148C:[516]	SPT20	502000	598000	0.839465	-0.252458
SFPLTQEEEHHGAVS+80PAVDTR	YBR081C:[88]	SPT7	11900000	13500000	0.881481	-0.181998
SFPLT+80QEEEHHGAVS+80PAVDTR	YBR081C:[78, 88]	SPT7	2370000	2700000	0.877778	-0.188072
TAT+80PTNEHQHDEQK	YLR055C:[85]	SPT8	559000	1070000	0.52243	-0.936691
TQS+80PALSLER	YLR055C:[451]	SPT8	802000	894000	0.897092	-0.156673
ELGTANGTGHS+80T+80PLSK	YML034W:[290, 291]	SRC1	505000	459000	1.10022	0.137789
IET+80PQLPTEK	YML034W:[394]	SRC1	11600000	11400000	1.01754	0.025091
ELGTANGTGHST+80PLSK	YML034W:[291]	SRC1	62700	608000	0.103125	-3.27753
MDRPSS+80S+80PSIASPR	YML034W:[79, 80]	SRC1	1090000	1280000	0.851562	-0.231816
TS+80SLNEIT+80PSK	YCR018C:[93, 99]	SRD1	64500	567000	0.113757	-3.13598
KPSET+80PK	YLR082C:[22]	SRL2	95900	227000	0.422467	-1.24309
NTGC+57LS+80PGAFLSK	YDL092W:[8]	SRP14	882000	716000	1.23184	0.300819
DSVEDHLENKS+80PR	YMR101C:[221]	SRT1	2580000	3130000	0.824281	-0.278792
TT+80PSFVAFTDTER	YAL005C:[36]	SSA1	2100000	2510000	0.836653	-0.257298
TT+80PSFVGFTDTER	YLL024C:[36]	SSA2	1250000	1200000	1.04167	0.0588937
VTPSFVAFT+80PEER	YDL229W:[47]	SSB1	7450000	7380000	1.00949	0.0136196
ATSNLS+80PPSFK	YDR293C:[231]	SSD1	4600000	5390000	0.853432	-0.228651
NNEYS+80PGINSNWR	YDR293C:[267]	SSD1	4250000	5200000	0.817308	-0.291049
SSTINNDSDSLSS+80PTK	YDR293C:[492]	SSD1	21800000	27900000	0.781362	-0.355937
NQSQQPQQQLS+80PFR	YDR293C:[286]	SSD1	1290000	2500000	0.516	-0.954557
ST+80PSVVGFGPK	YPL106C:[36]	SSE1	1200000	1070000	1.1215	0.165424
THAQLT+80PEQEQGIPK	YHR066W:[15]	SSF1	8140000	11000000	0.74	-0.434403
SSVS+80PTAGSFGLSK	YLR006C:[110]	SSK1	599000	502000	1.19323	0.254869
IPQNDIPQTES+80PLK	YDR443C:[748]	SSN2	2830000	3670000	0.771117	-0.374978
FVEKPNT+80PPSSR	YNL309W:[99]	STB1	812000	1820000	0.446154	-1.16439
VEHNITNIDGATT+80PPTAVASTTIPVNIK	YDR169C:[175]	STB3	641000	1210000	0.529752	-0.916611
EVS+80PPQAISVK	YDR169C:[9]	STB3	12400000	21000000	0.590476	-0.760049
SDNS+80PPKLESENFK	YHR084W:[226]	STE12	4510000	4960000	0.909274	-0.137213
TSPIIS+80T+80AHT+80PQQVAQSPK	YHL007C:[551, 552, 555]	STE20	739000	1000	739	9.52943
NSS+80PPKK	YHL007C:[269]	STE20	628000	700000	0.897143	-0.15659
STANTPGPS+80PNEALK	YCL032W:[248]	STE50	2050000	1200000	1.70833	0.77259
RES+80PVTVFR	YCL032W:[202]	STE50	7950000	8590000	0.925495	-0.111703
SIS+80PILK	YLR375W:[111]	STP3	1310000	1410000	0.929078	-0.106128
VASS+80PLR	YLR045C:[603]	STU2	1500000	1850000	0.810811	-0.302563
EGT+80PSANSSIQQEVGLPYSELLSR	YPL237W:[116]	SUI3	45400000	56200000	0.807829	-0.307878
AGLDNVDAES+80KEGT+80PSANSSIQQEVGLPYSELLSR	YPL237W:[112, 116]	SUI3	54600000	70100000	0.778887	-0.360513
AT+80PIELIC+57R	YDR310C:[817]	SUM1	4710000	5460000	0.862637	-0.213174
FHQIPSS+80PS+80NPVSQPAPVR	YDR310C:[379, 381]	SUM1	588000	843000	0.697509	-0.519716
GVEEEDISPGFVLTS+80PK	YDR172W:[571]	SUP35	812000	709000	1.14528	0.195694
IVSESTPAATES+80PTSGTIPLIR	YAL011W:[139]	SWC3	8820000	9050000	0.974586	-0.0371391
QGS+80PSSSMHDPR	YAL011W:[265]	SWC3	3320000	4080000	0.813725	-0.297386
LTKS+80PHLSK	YAR042W:[423]	SWH1	1680000	2740000	0.613139	-0.705715
STS+80ETSS+80PK	YER111C:[1003, 1007]	SWI4	326000	476000	0.684874	-0.54609
KTS+80PGTK	YER111C:[159]	SWI4	71000	105000	0.67619	-0.564498
EINTYTTNS+80PSK	YDR146C:[522]	SWI5	255000	267000	0.955056	-0.0663425
NVDAPVTADT+80PPAQTFTPSEVPPSTPQQSSPPTAK	YCR030C:[436]	SYP1	3760000	7850000	0.478981	-1.06196
DNPAS+80PK	YGR274C:[1064]	TAF1	99200000	114000000	0.870175	-0.200622
ISLEDANALSNYT+80PITPSIK	YCR042C:[158]	TAF2	795000	1210000	0.657025	-0.60598
ISLEDANALSNYTPIT+80PSIK	YCR042C:[161]	TAF2	1980000	4480000	0.441964	-1.178
SLTES+80PHGDDR	YPL011C:[310]	TAF3	27300000	26500000	1.03019	0.0429086
NVS+80PTTNLR	YMR005W:[80]	TAF4	16600000	21900000	0.757991	-0.399748
PAFNLS+80PGK	YMR005W:[36]	TAF4	424000	582000	0.728522	-0.456955
TLT+80PQNK	YBR198C:[89]	TAF5	3640000	5700000	0.638596	-0.647023
KDS+80NLSS+80PAR	YBR198C:[411, 415]	TAF5	7720000	11400000	0.677193	-0.562361
STS+80PFFK	YNL087W:[1018]	TCB2	449000	467000	0.961456	-0.0567071
SPSNLNS+80TSVT+80PR	YML072C:[1346, 1350]	TCB3	4200000	5740000	0.731707	-0.450661
SPSNLNSTS+80VT+80PR	YML072C:[1348, 1350]	TCB3	2930000	4110000	0.712895	-0.488238
S+80PSNLNSTSVT+80PR	YML072C:[1340, 1350]	TCB3	2840000	4080000	0.696078	-0.522678
SPS+80NLNSTSVT+80PR	YML072C:[1342, 1350]	TCB3	2840000	4080000	0.696078	-0.522678
SPSNLNSTSVT+80PR	YML072C:[1350]	TCB3	22500000	63200000	0.356013	-1.49
SPSNLNST+80SVT+80PR	YML072C:[1347, 1350]	TCB3	1110000	7290000	0.152263	-2.71536
S+80PSNLNSTSVTPR	YML072C:[1340]	TCB3	13900000	19600000	0.709184	-0.495769
S+80PSNLNSTSVT+80PR	YML072C:[1340, 1350]	TCB3	2840000	4080000	0.696078	-0.522678
DASAGIQLS+80PK	YGR192C:[302]|YJL052W:[302]	TDH3|TDH1	1790000	1360000	1.31618	0.396353
ELFGVGT+80PQKL	YOR337W:[755]	TEA1	1050000	856000	1.22664	0.294707
SLT+80PQGEKK	YOR337W:[230]	TEA1	396000	1520000	0.260526	-1.9405
ALTYT+80PPKK	YKL081W:[215]	TEF4	853000	1130000	0.754867	-0.405705
IPIS+80PIDLETR	YNL128W:[135]	TEP1	193000	298000	0.647651	-0.626711
FTST+80PITPNEILSLK	YNL253W:[59]	TEX1	82200	92600	0.887689	-0.171874
LKDAVPFT+80PFNGDR	YDR460W:[258]	TFB3	4860000	3770000	1.28912	0.366392
S+80AEDS+80PSSNGGTVVK	YAL001C:[522, 526]	TFC3	632000	661000	0.956127	-0.0647257
SAEDS+80PSSNGGTVVK	YAL001C:[526]	TFC3	9260000	10900000	0.849541	-0.235244
SSS+80PGSSLGQK	YDR362C:[145]	TFC6	44800000	54500000	0.822018	-0.282757
KTSS+80PIPEADDQTEVETV	YOR110W:[280]	TFC7	38400000	46600000	0.824034	-0.279224
TAGLLS+80PTEENETTNAGQSK	YOR110W:[365]	TFC7	10200000	13500000	0.755556	-0.40439
DGSQT+80PTVDSVTK	YGR186W:[200]	TFG1	9020000	10700000	0.842991	-0.246411
DGS+80QT+80PTVDSVTK	YGR186W:[198, 200]	TFG1	567000	716000	0.791899	-0.336611
GIDT+80PALDR	YDL185W:[131]	TFP1	11100000	9450000	1.1746	0.232173
SSSQS+80PIK	YMR313C:[480]	TGL3	4680000	3000000	1.56	0.641546
SSS+80QS+80PIK	YMR313C:[478, 480]	TGL3	1450000	1450000	1	0
DISES+80PER	YIL078W:[195]	THS1	4350000	4360000	0.997706	-0.00331273
DAQIVVGT+80PGR	YJL138C:[146]|YKR059W:[146]	TIF2|TIF1	447000	413000	1.08232	0.114133
Y+80GSEKGS+80PAGPSAVTAR	YDR429C:[58, 64]	TIF35	319000	537000	0.594041	-0.751366
EAT+80PVLPANEAVK	YGL049C:[196]	TIF4632	16400000	26100000	0.628352	-0.670354
SGT+80PFEK	YGL049C:[189]	TIF4632	411000	1020000	0.402941	-1.31136
SQNAPSDGTGSST+80PQHHDEDEDELSR	YPR041W:[191]	TIF5	19600000	21400000	0.915888	-0.126757
SQNAPSDGTGS+80ST+80PQHHDEDEDELSR	YPR041W:[189, 191]	TIF5	8610000	9760000	0.882172	-0.180868
RNT+80PPLR	YPR040W:[6]	TIP41	26800000	43700000	0.613272	-0.7054
YFTHNGNFGES+80PNHVK	YLR327C:[28]	TMA10	346000	587000	0.589438	-0.762588
TAEVIKEGS+80PDTYK	YER175C:[84]	TMT1	312000	615000	0.507317	-0.97904
S+80PSQFIDVLC+57ETAR	YDR457W:[1557]	TOM1	140000	163000	0.858896	-0.219445
RNS+80PQFR	YGR082W:[36]	TOM20	1690000	1490000	1.13423	0.181711
AMPGAAAGAAS+80PQQPK	YOR045W:[16]	TOM6	119000000	78300000	1.5198	0.603877
FGDIDTATAT+80PTELSTQPAK	YNL121C:[232]	TOM70	24000000	25600000	0.9375	-0.0931094
FGDIDT+80ATAT+80PTELSTQPAK	YNL121C:[228, 232]	TOM70	3860000	4920000	0.784553	-0.350057
KEKT+80PSVSETK	YNL088W:[1250]	TOP2	6790000	6330000	1.07267	0.101206
MGSTSATS+80KENT+80PEQDDVATK	YNL088W:[1310, 1314]	TOP2	7620000	8350000	0.912575	-0.131985
ENT+80PEQDDVATK	YNL088W:[1314]	TOP2	6650000	7700000	0.863636	-0.211504
YTT+80PPNLLSLR	YKL203C:[10]	TOR2	4090000	4730000	0.864693	-0.209739
ALGT+80PAFFAPELC+57STEK	YGL179C:[236]	TOS3	451000	431000	1.0464	0.0654396
STLT+80PVGNVPQR	YGL179C:[509]	TOS3	12800000	12500000	1.024	0.0342157
NSTYS+80PSIYDANTLSPSAYHNIGSR	YGL179C:[414]	TOS3	1500000	1430000	1.04895	0.0689474
NSTYS+80PSIYDANTLS+80PSAYHNIGSR	YGL179C:[414, 424]	TOS3	523000	759000	0.689065	-0.537289
KEDINDS+80PDVEMTESDKVVK	YHR099W:[542]	TRA1	3600000	4810000	0.748441	-0.41804
MGNGS+80PK	YDR120C:[119]	TRM1	1120000	1060000	1.0566	0.0794345
RLS+80S+80PLTDSGNR	YKR056W:[92, 93]	TRM2	4730000	4500000	1.05111	0.0719152
LSS+80PLTDSGNR	YKR056W:[93]	TRM2	13700000	18000000	0.761111	-0.393821
TADGNNT+80PVTK	YHR070W:[107]	TRM5	1470000	1650000	0.890909	-0.16665
VPS+80PGLGAPPIYSYIR	YDR165W:[93]	TRM82	2140000	3350000	0.638806	-0.64655
YSFIGIS+80PR	YER090W:[81]	TRP2	1620000	1520000	1.06579	0.0919225
LTDDSS+80PIPYPEQPPIK	YER090W:[208]	TRP2	930000	1550000	0.6	-0.736966
ASVS+80PSSLPR	YDR472W:[109]	TRS31	3330000	3880000	0.858247	-0.220534
NGTVLPC+57NWT+80PGAATIKPTVEDSK	YML028W:[174]	TSA1	3670000	6760000	0.542899	-0.881243
SVTNTT+80PLLTPR	YER093C:[24]	TSC11	350000	1190000	0.294118	-1.76553
FFS+80PSSNIPTDR	YML100W:[135]	TSL1	6980000	10800000	0.646296	-0.629732
IAS+80PIQHEHDSGSR	YML100W:[147]	TSL1	5120000	8050000	0.636025	-0.652845
VAPLSNTAINGS+80PTSK	YCR084C:[216]	TUP1	3200000	5380000	0.594796	-0.749534
LVSQDSAS+80PLSLTFR	YGR080W:[172]	TWF1	352000	484000	0.727273	-0.459432
KQDEDGAETAATT+80PLPS	YOR344C:[237]	TYE7	1510000	1070000	1.41121	0.496938
GYPVAT+80PQK	YGR185C:[359]	TYS1	7000000	5280000	1.32576	0.406817
SSS+80PLLSK	YER151C:[400]	UBP3	14700000	22700000	0.647577	-0.626876
KFDPSSSENVMT+80PR	YFR010W:[389]	UBP6	883000	538000	1.64126	0.714807
TS+80PSNSPEASPSLAK	YGR184C:[292]	UBR1	3510000	2900000	1.21034	0.275418
TS+80PSNS+80PEASPSLAK	YGR184C:[292, 296]	UBR1	1880000	1720000	1.09302	0.128324
TTS+80PSLSPTR	YLR024C:[1218]	UBR2	3450000	4360000	0.791284	-0.337732
APKS+80PEVIEID	YGR048W:[354]	UFD1	25800000	24500000	1.05306	0.0745893
EENKELS+80PNFSQEQTENK	YPL186C:[185]	UIP4	1310000	1660000	0.789157	-0.341616
GNVTFPS+80PK	YPL186C:[140]	UIP4	12400000	17700000	0.700565	-0.513409
NPYS+80PLFSPISTYR	YPL020C:[21]	ULP1	128000	144000	0.888889	-0.169925
AAS+80PETAS+80VS+80PPIR	YIL031W:[788, 793, 795]	ULP2	795000	741000	1.07287	0.101481
AAS+80PETASVSPPIR	YIL031W:[788]	ULP2	4540000	5980000	0.759197	-0.397453
AAS+80PETASVS+80PPIR	YIL031W:[788, 795]	ULP2	689000	934000	0.737687	-0.438919
LVDIDDVAFS+80S+80PTR	YIL031W:[983, 984]	ULP2	273000	430000	0.634884	-0.655436
DYPNATS+80PDFAK	YDR207C:[712]	UME6	12900000	10000000	1.29	0.367371
GGS+80PSNDSQVQHNVHDDQC+57AVGVAPR	YDR207C:[316]	UME6	721000	980000	0.735714	-0.442782
DSDNAVHAAAS+80PLAPSNTPSDPK	YDR207C:[150]	UME6	519000	750000	0.692	-0.531156
TTNS+80PMSILSR	YDR207C:[270]	UME6	292000	445000	0.65618	-0.607837
AATHPS+80PVAAK	YEL021W:[15]	URA3	5220000	4350000	1.2	0.263034
LGSS+80PSQDVLNR	YNR012W:[276]	URK1	7050000	10200000	0.691176	-0.532874
SQS+80PVSFAPTQGR	YML029W:[376]	USA1	45700000	53800000	0.849442	-0.235412
S+80QS+80PVSFAPTQGR	YML029W:[374, 376]	USA1	6280000	8690000	0.72267	-0.468592
SQS+80PVS+80FAPTQGR	YML029W:[376, 379]	USA1	2140000	3110000	0.688103	-0.539304
MNEFT+80PEK	YKL099C:[147]	UTP11	280000	484000	0.578512	-0.78958
LALATNS+80PSLR	YLR222C:[359]	UTP13	1480000	1790000	0.826816	-0.274362
TAQSNGNDDEDAS+80PQLK	YML093W:[151]	UTP14	4150000	5220000	0.795019	-0.330938
FC+57HQLFQESEMSNS+80PQIPK	YBL004W:[1827]	UTP20	681000	795000	0.856604	-0.2233
NVISNPLQDQAS+80PVEK	YHR196W:[547]	UTP9	426000	470000	0.906383	-0.141807
MLEDKYNNSST+80PTK	YLR386W:[308]	VAC14	1380000	1840000	0.75	-0.415037
DSSDEASVS+80PIADNER	YEL013W:[18]	VAC8	16000000	16600000	0.963855	-0.0531113
DSSDEAS+80VS+80PIADNER	YEL013W:[16, 18]	VAC8	547000	711000	0.769339	-0.378309
TPIS+80PGTSK	YOR106W:[123]	VAM3	4450000	7060000	0.630312	-0.665863
EAFTLS+80PELTK	YGR094W:[294]	VAS1	1890000	2080000	0.908654	-0.138197
S+80PSNQQYLLK	YIL135C:[301]	VHS2	3360000	3520000	0.954545	-0.0671142
SDVEQT+80PPNQVAR	YOR054C:[108]	VHS3	1580000	2650000	0.596226	-0.746068
IKSPT+80PQEILQR	YDR359C:[971]	VID21	1180000	1940000	0.608247	-0.71727
S+80PTPQEILQR	YDR359C:[969]	VID21	513000	651000	0.788018	-0.343699
AQS+80PIPSNGK	YDR359C:[841]	VID21	3730000	5170000	0.72147	-0.470989
DTSFEHEKESEILERT+80PS+80PLK	YNL212W:[220, 222]	VID27	9030000	10100000	0.894059	-0.161557
DTSFEHEKESEILERT+80PS+80PLK	YNL212W:[220, 222]	VID27	9030000	10100000	0.894059	-0.161557
TPS+80PLKK	YNL212W:[222]	VID27	2670000	3450000	0.773913	-0.369757
VSRPAS+80PSSVK	YIL017C:[226]	VID28	17800000	18200000	0.978022	-0.0320612
TPVNITS+80PNLSFQK	YLR410W:[1107]	VIP1	10900000	17000000	0.641176	-0.641207
ALT+80PNQVNDELNK	YOR332W:[9]	VMA4	2060000	2250000	0.915556	-0.127281
LAALES+80PPPVLK	YKR001C:[599]	VPS1	382000000	306000000	1.24837	0.320041
TAT+80PQSLQGSNK	YLL040C:[1379]	VPS13	2930000	2790000	1.05018	0.0706355
S+80PSPDPASLSSESER	YLL040C:[1362]	VPS13	9560000	10100000	0.946535	-0.0792728
SPS+80PDPASLSSESER	YLL040C:[1364]	VPS13	8000000	8600000	0.930233	-0.104337
DYST+80PEDEEELIR	YNR006W:[255]	VPS27	1470000	1480000	0.993243	-0.00978102
EQPGSYT+80PK	YHR012W:[207]	VPS29	5480000	5790000	0.946459	-0.0793875
DQS+80PFAK	YDR484W:[51]	VPS52	1990000	1680000	1.18452	0.244307
IVVPEGS+80PSR	YDR027C:[29]	VPS54	4900000	6060000	0.808581	-0.306536
IIDTEES+80PSKK	YDR485C:[559]	VPS72	1480000	1830000	0.808743	-0.306246
IEETSTNDTVEGESS+80PDAAVSR	YDR485C:[386]	VPS72	1370000	1740000	0.787356	-0.344911
NGFGTPSPPS+80PPGITK	YOR083W:[62]	WHI5	637000	864000	0.737269	-0.439738
SST+80PSTYEHISSLRPK	YOR230W:[10]	WTM1	15800000	36800000	0.429348	-1.21978
SAAT+80PNPEYGDAFQDVEGKPLRPK	YOR229W:[110]	WTM2	258000	566000	0.45583	-1.13343
NDLQPVLNAT+80PK	YJL141C:[288]	YAK1	5690000	5950000	0.956303	-0.064461
LSAYPPSTS+80PPLQPPFK	YJL141C:[247]	YAK1	3010000	3240000	0.929012	-0.10623
QLPS+80PNDPSHSAPMPINQTQK	YML007W:[204]	YAP1	940000	943000	0.996819	-0.00459701
SLDVVS+80PGSLAEFEGSK	YML007W:[14]	YAP1	7870000	8800000	0.894318	-0.16114
NLQYNGST+80PADAFETK	YAR010C:[281]|YBR012W-A:[281]|YBR012W-B:[281]|YDR098C-A:[281]|YDR098C-B:[281]|YDR210C-C:[281]|YDR210C-D:[281]|YDR261C-C:[281]|YDR261C-D:[281]|YDR316W-A:[281]|YDR316W-B:[281]|YDR365W-A:[281]|YDR365W-B:[281]|YER137C-A:[281]|YER138C:[281]|YER159C-A:[281]|YER160C:[281]|YGR027W-A:[281]|YGR027W-B:[281]|YGR038C-A:[281]|YGR038C-B:[281]|YGR161C-C:[281]|YGR161C-D:[281]|YHR214C-B:[319]|YHR214C-C:[319]|YJR02…	YAR010C|YBR012W-A|YBR012W-B|YDR098C-A|YDR098C-B|YDR210C-C|YDR210C-D|YDR261C-C|YDR261C-D|YDR316W-A|YDR316W-B|YDR365W-A|YDR365W-B|YER137C-A|YER138C|YER159C-A|YER160C|YGR027W-A|YGR027W-B|YGR038C-A|YGR038C-B|YGR161C-C|YGR161C-D|YHR214C-B|YHR214C-C|YJR026W|YJR027W|YJR028W|YJR029W|YLR157C-A|YLR157C-B|YLR227W-A|YLR227W-B|YLR256W-A|YML039W|YML040W|YML045W|YML045W-A|YMR050C|YMR051C|YNL054W-A|YNL054W-B|YOL…	523000	673000	0.777117	-0.363796
GKT+80PLSMDQYER	YAR035W:[153]	YAT1	2010000	2490000	0.807229	-0.30895
TGVKIS+80PVVDK	YER024W:[752]	YAT2	71300000	73200000	0.974044	-0.0379416
PGEFT+80PR	YBL086C:[326]	YBL086C	408000	423000	0.964539	-0.0520885
AWPDDAGVLS+80LNDPQT+80PAELIS+80ATK	YBL095W:[42, 48, 54]	YBL095W	159000	1310000	0.121374	-3.04247
TS+80PNTTNTK	YBL100W-A:[370]|YBL100W-B:[370]|YCL019W:[370]|YCL020W:[370]|YDR034C-C:[370]|YDR034C-D:[370]|YDR210W-A:[370]|YDR210W-B:[370]|YDR261W-A:[370]|YDR261W-B:[370]|YFL002W-A:[370]|YFL002W-B:[370]|YGR161W-A:[370]|YGR161W-B:[370]|YLR410W-A:[370]|YLR410W-B:[370]|YOR192C-A:[370]|YOR192C-B:[370]|YOR343W-A:[370]|YOR343W-B:[370]	YBL100W-A|YBL100W-B|YCL019W|YCL020W|YDR034C-C|YDR034C-D|YDR210W-A|YDR210W-B|YDR261W-A|YDR261W-B|YFL002W-A|YFL002W-B|YGR161W-A|YGR161W-B|YLR410W-A|YLR410W-B|YOR192C-A|YOR192C-B|YOR343W-A|YOR343W-B	2260000	2790000	0.810036	-0.303942
TSS+80PSS+80AVSTSAGNYK	YBL104C:[895, 898]	YBL104C	172000	95300	1.80483	0.85186
DRNS+80PIANAAGSPK	YBL104C:[619]	YBL104C	722000	984000	0.73374	-0.446659
VIVPS+80PR	YBR025C:[67]	YBR025C	19900000	22300000	0.892377	-0.164275
AS+80PYINPFISGR	YBR033W:[242]	YBR033W	389000	332000	1.17169	0.228587
APT+80PPAPSR	YBR108W:[729]	YBR108W	3960000	5120000	0.773438	-0.370643
YVSASGSIT+80PPRPPPSR	YBR108W:[861]	YBR108W	1900000	3330000	0.570571	-0.809523
VKDSS+80PVPS+80DLDEK	YBR108W:[843, 847]	YBR108W	1520000	1530000	0.993464	-0.00946033
DSS+80PVPSDLDEK	YBR108W:[843]	YBR108W	10200000	13200000	0.772727	-0.371969
SGT+80PTSEVK	YBR225W:[146]	YBR225W	313000	197000	1.58883	0.667967
ANYS+80PDPSAPR	YBR225W:[156]	YBR225W	2200000	1880000	1.17021	0.226771
ISQTYFNYQAT+80PEC+57QK	YBR235W:[43]	YBR235W	1710000	1570000	1.08917	0.123232
KPVLPELS+80PC+57	YBR235W:[1028]	YBR235W	1200000	1280000	0.9375	-0.0931094
IATT+80PEAQISR	YBR255W:[283]	YBR255W	3320000	3660000	0.907104	-0.14066
NQQENSVS+80PILPISR	YBR255W:[85]	YBR255W	768000	769000	0.9987	-0.00187729
NTT+80PVATPK	YER123W:[380]	YCK3	14900000	31500000	0.473016	-1.08004
TAS+80PLELR	YCR004C:[179]	YCP4	2980000	3930000	0.75827	-0.399217
GST+80PTKPK	YDL025C:[266]	YDL025C	2060000	1610000	1.2795	0.355584
STLTGIS+80PTSAK	YDL025C:[104]	YDL025C	95000	139000	0.683453	-0.549085
KNPES+80PESVHNK	YDL133W:[219]	YDL133W	488000	422000	1.1564	0.209638
KNPES+80PES+80VHNK	YDL133W:[219, 222]	YDL133W	1000000	910000	1.0989	0.136062
HSDGS+80PLDYPK	YDL133W:[63]	YDL133W	687000	1100000	0.624545	-0.679122
MGS+80PDGQDKNFIDAIK	YDL156W:[99]	YDL156W	2720000	2780000	0.978417	-0.0314782
S+80AS+80PTLPTR	YDL156W:[62, 64]	YDL156W	3340000	3490000	0.95702	-0.0633789
SAS+80PTLPTR	YDL156W:[64]	YDL156W	48500000	51000000	0.95098	-0.0725125
GGAGNIIS+80PK	YDL173W:[246]	YDL173W	57900000	69700000	0.830703	-0.267595
SMSKPS+80PVLLPLK	YDL173W:[39]	YDL173W	6380000	11300000	0.564602	-0.824694
DSDATVVLPLSEHT+80PR	YDL199C:[86]	YDL199C	20400000	37700000	0.541114	-0.885995
IDDS+80PQDEVNSIK	YDR119W:[99]	YDR119W	9380000	9850000	0.952284	-0.0705358
AIS+80SS+80PFHSR	YDR128W:[986, 988]	YDR128W	4660000	5100000	0.913725	-0.130167
AISSS+80PFHSR	YDR128W:[988]	YDR128W	12000000	13400000	0.895522	-0.159199
EEEDMIQGGSSAES+80PR	YDR352W:[136]	YDR352W	1730000	2240000	0.772321	-0.372727
NKLPT+80PLENNDAK	YDR391C:[9]	YDR391C	1080000	1490000	0.724832	-0.464281
AIS+80PDITLFNK	YDR428C:[9]	YDR428C	9810000	10200000	0.961765	-0.0562441
ANKPPES+80PPQSK	YDR458C:[141]	YDR458C	17100000	20000000	0.855	-0.226004
EDYPTT+80PTDINDALVISR	YDR475C:[176]	YDR475C	653000	660000	0.989394	-0.015383
HVAT+80PQR	YDR475C:[672]	YDR475C	505000	544000	0.928309	-0.107323
EGS+80AS+80PGR	YDR475C:[137, 139]	YDR475C	394000	597000	0.659966	-0.599535
SKPSS+80PTATDINSSASASR	YDR475C:[709]	YDR475C	476000	722000	0.65928	-0.601037
YSS+80PPPASK	YDR475C:[145]	YDR475C	9260000	14200000	0.652113	-0.616807
SETNS+80PK	YDR520C:[54]	YDR520C	2950000	3640000	0.81044	-0.303223
MT+80PSGHNWVSGQGAGPR	YLR249W:[972]	YEF3	27600000	21800000	1.26606	0.34034
STT+80PLDLQR	YLR020C:[78]	YEH2	230000	248000	0.927419	-0.108706
TGNELPMILT+80PNIC+57GPDPSK	YEL020C:[184]	YEL020C	2700000	1980000	1.36364	0.447459
FTGKLT+80PDNIDMITQK	YEL020C:[131]	YEL020C	553000	490000	1.12857	0.174498
DLT+80PENPLIK	YEL023C:[289]	YEL023C	2910000	2250000	1.29333	0.371094
S+80MS+80PSNIASGEDR	YER079W:[39, 41]	YER079W	1820000	2550000	0.713725	-0.486559
SMS+80PSNIASGEDR	YER079W:[41]	YER079W	9710000	14800000	0.656081	-0.608054
SNADSAPLDNANYPLSDHS+80PSLNSMDNTTK	YER079W:[192]	YER079W	590000	1100000	0.536364	-0.898717
VGIDS+80PYVDDEAIR	YER121W:[59]	YER121W	534000	801000	0.666667	-0.584963
STT+80PTSPVSQPSIISHR	YFL042C:[110]	YFL042C	5950000	6800000	0.875	-0.192645
STT+80PTS+80PVSQPSIISHR	YFL042C:[110, 113]	YFL042C	59100	138000	0.428261	-1.22344
SNVPS+80PVSR	YFL042C:[103]	YFL042C	3170000	4320000	0.733796	-0.446548
ESTGIEVGNS+80PITR	YFR016C:[180]	YFR016C	6110000	4910000	1.2444	0.315449
LHVPYEADST+80PDTDVK	YFR032C:[111]	YFR032C	1110000	518000	2.14286	1.09954
SLSS+80PVFNK	YGR068C:[159]	YGR068C	632000	716000	0.882682	-0.180035
NLMSLPTNT+80PR	YGR125W:[847]	YGR125W	616000	810000	0.760494	-0.394992
LLLS+80PASS+80NVDDDR	YGR125W:[149, 153]	YGR125W	1040000	1300000	0.8	-0.321928
NEFC+57SSSVEENS+80PTIK	YGR125W:[107]	YGR125W	744000	1030000	0.72233	-0.46927
ASVSAMS+80PPLC+57R	YGR125W:[42]	YGR125W	694000	1030000	0.673786	-0.569637
LLLS+80PASSNVDDDR	YGR125W:[149]	YGR125W	2780000	4520000	0.615044	-0.701238
YSVTS+80PK	YGR127W:[301]	YGR127W	2560000	2120000	1.20755	0.27208
TAAPSNPVAT+80PENPELIVK	YGR130C:[401]	YGR130C	1840000	2270000	0.810573	-0.302987
KLT+80PIESR	YGR237C:[638]	YGR237C	7710000	13900000	0.554676	-0.850282
SAGLS+80PR	YGR237C:[712]	YGR237C	17200000	19300000	0.891192	-0.166192
YFDSVRS+80T+80PVAEK	YGR250C:[485, 486]	YGR250C	6990000	5790000	1.20725	0.271729
YFDSVRST+80PVAEK	YGR250C:[486]	YGR250C	1780000	1910000	0.931937	-0.101695
GYGFVSFES+80PLDAAK	YGR250C:[609]	YGR250C	84900	72600	1.16942	0.225795
NIKT+80PDISNPTR	YGR273C:[85]	YGR273C	2410000	554000	4.35018	2.12108
RDDILS+80PIDC+57EHR	YHR003C:[259]	YHR003C	700000	652000	1.07362	0.102483
LPS+80YEEAAGT+80PK	YHR097C:[69, 76]	YHR097C	928000	556000	1.66906	0.73904
LPSYEEAAGT+80PK	YHR097C:[76]	YHR097C	9490000	10100000	0.939604	-0.0898753
HLDPSLNT+80PVK	YHR159W:[236]	YHR159W	808000	2090000	0.386603	-1.37108
SVS+80PQDIQER	YHR159W:[286]	YHR159W	3230000	2640000	1.22348	0.290996
AFS+80PVYQNIPLESR	YHR159W:[244]	YHR159W	2840000	5120000	0.554688	-0.850253
DNEASQLMDIPLS+80PHTR	YIL024C:[107]	YIL024C	2330000	1980000	1.17677	0.23483
NGGTIT+80PSQTQINHK	YIL055C:[365]	YIL055C	1130000	1250000	0.904	-0.145605
GRKS+80PDPIEGEQNDSPVLS	YIL077C:[230]	YIL077C	2800000	2140000	1.30841	0.387816
TNSTGAS+80PPIFPK	YIL108W:[361]	YIL108W	1280000	1270000	1.00787	0.0113153
NST+80PDEFLPNMK	YIL130W:[200]	YIL130W	3330000	3700000	0.9	-0.152003
RAPVVAAS+80PPPMIR	YIL151C:[190]	YIL151C	170000	217000	0.78341	-0.35216
SQNST+80PPLR	YIL152W:[99]	YIL152W	2360000	2500000	0.944	-0.0831412
ANSEPPT+80PAGTPNVPTR	YIR003W:[40]	YIR003W	960000	1620000	0.592593	-0.754888
KKS+80PTSVEEGK	YIR003W:[119]	YIR003W	878000	743000	1.1817	0.240859
KLS+80S+80PDTESK	YIR003W:[476, 477]	YIR003W	372000	493000	0.754564	-0.406285
AISEESLS+80PSEAIANR	YIR003W:[625]	YIR003W	1750000	2410000	0.726141	-0.461678
KLSS+80PDTESK	YIR003W:[477]	YIR003W	2500000	3770000	0.66313	-0.592636
EQS+80PNKMEAALC+57PFELDEK	YIR003W:[576]	YIR003W	999000	1880000	0.531383	-0.912176
TLQSSHS+80PTK	YJL051W:[704]	YJL051W	159000	202000	0.787129	-0.345329
GAT+80PISEEYGETTIVPDMHTR	YJL055W:[115]	YJL055W	1570000	2780000	0.564748	-0.82432
NEKPTT+80PVSDFR	YJL107C:[10]	YJL107C	575000	416000	1.38221	0.466978
S+80PSILSVAK	YJL163C:[59]	YJL163C	1110000	1610000	0.689441	-0.536501
QES+80PLPLYEK	YJL193W:[247]	YJL193W	10500000	14000000	0.75	-0.415037
SIQVPLS+80PK	YJR030C:[430]	YJR030C	664000	555000	1.1964	0.258695
SSS+80PLAIIK	YJR098C:[138]	YJR098C	3080000	3200000	0.9625	-0.0551416
NAT+80PVNPK	YKL121W:[25]	YKL121W	142000	181000	0.78453	-0.350099
TSTLSYDET+80PNSNEGDR	YKL121W:[14]	YKL121W	210000	316000	0.664557	-0.589535
IPAGSLLS+80PR	YKL215C:[1077]	YKL215C	489000	393000	1.24427	0.315305
KQST+80PAER	YKR064W:[74]	YKR064W	355000	615000	0.577236	-0.792767
DGS+80PPTK	YLR003C:[29]	YLR003C	57900000	50400000	1.14881	0.20014
SVDDYMGT+80PR	YLR072W:[343]	YLR072W	1620000	2070000	0.782609	-0.353637
MHTNS+80PLR	YLR173W:[5]	YLR173W	1810000	1980000	0.914141	-0.129511
LLT+80PQTS+80SNHALSK	YLR257W:[44, 48]	YLR257W	1640000	1960000	0.836735	-0.257158
GST+80PC+57LIGDSIR	YLR257W:[8]	YLR257W	7680000	9310000	0.824919	-0.277675
GS+80T+80PC+57LIGDSIR	YLR257W:[7, 8]	YLR257W	515000	740000	0.695946	-0.522953
YSSSGT+80PENITGEADDEDEDIIR	YLR257W:[159]	YLR257W	1320000	2250000	0.586667	-0.769387
LLT+80PQTSSNHALSK	YLR257W:[44]	YLR257W	237000	519000	0.456647	-1.13085
LLT+80PQTSS+80NHALSK	YLR257W:[44, 49]	YLR257W	721000	1690000	0.426627	-1.22895
SINSESFSS+80PSLR	YLR257W:[129]	YLR257W	2660000	4070000	0.653563	-0.613603
FKYDETTFSGS+80PER	YLR267W:[383]	YLR267W	8950000	8780000	1.01936	0.0276667
DVEESNFSTS+80PLR	YLR278C:[1143]	YLR278C	474000	760000	0.623684	-0.681112
SST+80PVNDVPTTAGK	YLR419W:[13]	YLR419W	19100000	23200000	0.823276	-0.280552
NNS+80KSST+80PVNDVPTTAGK	YLR419W:[9, 13]	YLR419W	2090000	2800000	0.746429	-0.421924
TNS+80LKS+80PDVTNNIPSLFK	YLR445W:[25, 28]	YLR445W	1070000	584000	1.83219	0.873571
TNSLKS+80PDVTNNIPSLFK	YLR445W:[28]	YLR445W	1760000	2440000	0.721311	-0.471306
EKLQALPT+80P	YLR455W:[303]	YLR455W	2080000	2730000	0.761905	-0.392317
ATFDSNQQFFYYPES+80PTK	YML119W:[61]	YML119W	986000	792000	1.24495	0.316087
LTNS+80PTK	YML119W:[176]	YML119W	3260000	3930000	0.829517	-0.269657
PS+80PSVSPR	YML119W:[4]	YML119W	1990000	2830000	0.70318	-0.508034
VGDANS+80PTR	YML025C:[121]	YML6	2250000	3220000	0.698758	-0.517136
IASGLIS+80PVLGEVSER	YMR031C:[401]	YMR031C	36600000	35300000	1.03683	0.0521755
KES+80PGAAASK	YMR031C:[151]	YMR031C	26600000	44500000	0.597753	-0.742379
YGVYQS+80PAQSYSIGVSDAHAASDK	YMR031C:[72]	YMR031C	701000	1240000	0.565323	-0.822854
GDSLNS+80PLTK	YMR086W:[100]	YMR086W	7450000	7770000	0.958816	-0.0606742
SNS+80PSPPEK	YMR086W:[656]	YMR086W	6380000	7340000	0.86921	-0.202224
SNS+80PS+80PPEK	YMR086W:[656, 658]	YMR086W	1160000	1930000	0.601036	-0.734476
FIDHTGENVT+80PQEAAR	YMR111C:[188]	YMR111C	344000	358000	0.960894	-0.057551
TITTS+80PTGVSR	YMR111C:[42]	YMR111C	2490000	4870000	0.511294	-0.967776
YGYGGDST+80PIIPTLVTK	YMR124W:[210]	YMR124W	64500	97200	0.66358	-0.591657
ASLSTFSSTFSDS+80PSK	YMR124W:[586]	YMR124W	1250000	1480000	0.844595	-0.243669
SNPTIPS+80PLR	YMR148W:[102]	YMR148W	49100000	33800000	1.45266	0.5387
MALQTQPAQLQEPQEPLSTLRPVS+80NPTIPS+80PLR	YMR148W:[96, 102]	YMR148W	2770000	4990000	0.55511	-0.849154
MT+80PLLQAEAK	YMR181C:[2]	YMR181C	2520000	793000	3.17781	1.66803
IGGTHSGLT+80PQSSISS+80DKAR	YMR196W:[1013, 1020]	YMR196W	2240000	1400000	1.6	0.678072
IGGTHSGLT+80PQSSISSDK	YMR196W:[1013]	YMR196W	10100000	14800000	0.682432	-0.551242
IGGTHSGLT+80PQSS+80ISSDK	YMR196W:[1013, 1017]	YMR196W	122000	277000	0.440433	-1.183
SPT+80PNKK	YMR206W:[51]	YMR206W	10300000	12200000	0.844262	-0.244237
LQLSSPNSQPMS+80PR	YMR206W:[229]	YMR206W	1070000	1060000	1.00943	0.0135465
NDS+80PDSNSISVR	YMR233W:[113]	YMR233W	34100000	25300000	1.34783	0.430634
NSLMNGC+57FSTT+80PESR	YMR291W:[504]	YMR291W	351000	339000	1.0354	0.0501858
SLYLGT+80PR	YMR315W:[319]	YMR315W	1320000	1230000	1.07317	0.10188
SQYGSGS+80PT+80PTHR	YNL115C:[244, 246]	YNL115C	1540000	1790000	0.860335	-0.217029
DRSQYGSGSPT+80PTHR	YNL115C:[246]	YNL115C	1270000	1530000	0.830065	-0.268703
SQYGS+80GS+80PT+80PTHR	YNL115C:[242, 244, 246]	YNL115C	591000	928000	0.636853	-0.650967
SQYGSGS+80PTPTHR	YNL115C:[244]	YNL115C	23100000	23800000	0.970588	-0.0430687
SQYGSGS+80PTPT+80HR	YNL115C:[244, 248]	YNL115C	256000	266000	0.962406	-0.0552824
SQYGSGS+80PT+80PTHR	YNL115C:[244, 246]	YNL115C	1540000	1790000	0.860335	-0.217029
SQYGS+80GS+80PTPTHR	YNL115C:[242, 244]	YNL115C	377000	521000	0.723608	-0.466719
SQYGS+80GS+80PT+80PTHR	YNL115C:[242, 244, 246]	YNL115C	591000	928000	0.636853	-0.650967
T+80VDSQT+80PTPVPTNGGIPSSVPVTEVQQSQSHQNHR	YNL194C:[230, 235]	YNL194C	13800000	20000000	0.69	-0.535332
T+80VDSQT+80PT+80PVPTNGGIPSSVPVTEVQQSQSHQNHR	YNL194C:[230, 235, 237]	YNL194C	23500000	34700000	0.677233	-0.562275
TVDSQT+80PT+80PVPT+80NGGIPSSVPVTEVQQSQSHQNHR	YNL194C:[235, 237, 241]	YNL194C	22200000	32900000	0.674772	-0.567528
TVDS+80QT+80PT+80PVPTNGGIPSSVPVTEVQQSQSHQNHR	YNL194C:[233, 235, 237]	YNL194C	3750000	5560000	0.67446	-0.568194
TVDSQT+80PTPVPTNGGIPSSVPVTEVQQSQSHQNHR	YNL194C:[235]	YNL194C	3310000	5170000	0.640232	-0.643333
EST+80PPIS+80PK	YNL234W:[377, 381]	YNL234W	278000	397000	0.700252	-0.514054
EST+80PPISPK	YNL234W:[377]	YNL234W	491000	821000	0.598051	-0.741659
EST+80PPIS+80PK	YNL234W:[377, 381]	YNL234W	278000	397000	0.700252	-0.514054
LKEEVLT+80PTTSAS+80TPHR	YNL321W:[26, 32]	YNL321W	1580000	1870000	0.84492	-0.243114
LKEEVLT+80PTTSASTPHR	YNL321W:[26]	YNL321W	2950000	4880000	0.604508	-0.726166
SHS+80VPDLNTAT+80PSSPK	YNL321W:[110, 118]	YNL321W	588000	1570000	0.374522	-1.41688
SHS+80VPDLNTATPSS+80PK	YNL321W:[110, 121]	YNL321W	9350000	13300000	0.703008	-0.508388
SHSVPDLNTATPSS+80PKR	YNL321W:[121]	YNL321W	4050000	6060000	0.668317	-0.581396
AASEPNGLQLASATS+80PTSSSAR	YNR047W:[426]	YNR047W	1070000	1290000	0.829457	-0.26976
DTLNGS+80PSR	YNR047W:[339]	YNR047W	1590000	2360000	0.673729	-0.56976
VANAS+80PASPPLSPTIPETDVLQTPK	YNR047W:[137]	YNR047W	139000	229000	0.606987	-0.720263
ATTGLNT+80PEEPK	YOL087C:[693]	YOL087C	10300000	12300000	0.837398	-0.256014
SAQFHAS+80PIAK	YOL138C:[1036]	YOL138C	789000	1140000	0.692105	-0.530937
SQNVVLS+80PK	YGR281W:[24]	YOR1	1940000	1700000	1.14118	0.190522
DISASS+80PNLGGILK	YOR175C:[513]	YOR175C	38500000	66200000	0.581571	-0.781973
ISGSLT+80PDSSVAGGK	YOR227W:[1130]	YOR227W	3980000	5590000	0.711986	-0.49008
AAS+80PATVPQYR	YOR296W:[224]	YOR296W	1990000	2140000	0.929907	-0.104842
SLHTISS+80PLASQGVVNNVPK	YOR338W:[225]	YOR338W	6710000	7580000	0.885224	-0.175885
INVS+80S+80PFSSATK	YOR352W:[104, 105]	YOR352W	5890000	3150000	1.86984	0.902916
INVSS+80PFSSATK	YOR352W:[105]	YOR352W	29200000	23800000	1.22689	0.295007
INVSS+80PFSS+80ATK	YOR352W:[105, 109]	YOR352W	10900000	14600000	0.746575	-0.42164
PYT+80PPSDTVK	YOR390W:[170]|YPL279C:[170]	YOR390W|YPL279C	868000	1120000	0.775	-0.367732
SNDET+80PVFGQDQNTTK	YER074W-A:[41]	YOS1	1060000	1010000	1.0495	0.069709
SYS+80PNAYEIQPDYSEYR	YFR003C:[133]	YPI1	32700000	28500000	1.14737	0.198329
QFGGWTYIGDEQLGDS+80PSQGR	YMR104C:[669]	YPK2	373000	280000	1.33214	0.413749
NHS+80PDPIGIDNYK	YPL071C:[21]	YPL071C	549000	973000	0.564234	-0.825634
TPS+80PTGK	YPL077C:[192]	YPL077C	464000	899000	0.516129	-0.954196
NSS+80PAYDEDGNDDRLR	YPL260W:[161]	YPL260W	3360000	3920000	0.857143	-0.222392
IST+80PSEETLTNR	YPR022C:[840]	YPR022C	370000	684000	0.540936	-0.886471
ENDNDLS+80PNSSSSPAER	YPR022C:[20]	YPR022C	1130000	1270000	0.889764	-0.168506
VNT+80PAIDENGNLAIVGETK	YPR115W:[817]	YPR115W	165000	147000	1.12245	0.16665
NSTYIT+80PVDSFVNLSEK	YPR115W:[761]	YPR115W	195000	337000	0.578635	-0.789274
IEQTSIEPNS+80PELVPR	YPR117W:[2254]	YPR117W	6210000	6140000	1.0114	0.0163546
GGADNATLT+80PR	YPR127W:[98]	YPR127W	1720000	1920000	0.895833	-0.158698
ESISGTPT+80PTSIPHEEQR	YPR172W:[103]	YPR172W	2490000	2910000	0.85567	-0.224873
ESIS+80GT+80PTPTSIPHEEQR	YPR172W:[99, 101]	YPR172W	1100000	1780000	0.617978	-0.694374
ESISGT+80PTPTSIPHEEQR	YPR172W:[101]	YPR172W	1690000	2880000	0.586806	-0.769046
SAPNGPTISLT+80PTPNENK	YER031C:[208]	YPT31	484000	94600	5.11628	2.35509
GPTISLT+80PAPK	YGL210W:[207]	YPT32	8140000	8750000	0.930286	-0.104254
EGDDAPES+80PDIHFEPVVHLEK	YDR002W:[60]	YRB1	23000000	34500000	0.666667	-0.584963
QTAVENPIDKLDGT+80PK	YIL063C:[31]	YRB2	2060000	3990000	0.516291	-0.953744
ELFGST+80PNIELLK	YOR172W:[78]	YRM1	54500	55300	0.985533	-0.0210233
GSLQDRAS+80PSEETVK	YOR172W:[12]	YRM1	3770000	4160000	0.90625	-0.142019
KMPS+80PASFK	YBR054W:[290]	YRO2	47600000	40400000	1.17822	0.236606
KMPS+80PAS+80FK	YBR054W:[290, 293]	YRO2	15800000	15000000	1.05333	0.0749621
GYGDFDSEDEDYDYGRS+80PNR	YHR016C:[311]	YSC84	538000	1040000	0.517308	-0.950905
SFEEYSDDSDDEFSPAT+80PPENVLEGPYK	YBR148W:[223]	YSW1	2160000	1320000	1.63636	0.710493
SFEEYSDDS+80DDEFSPAT+80PPENVLEGPYK	YBR148W:[215, 223]	YSW1	2400000	1570000	1.52866	0.61227
SFEEYSDDSDDEFS+80PAT+80PPENVLEGPYK	YBR148W:[220, 223]	YSW1	3160000	2110000	1.49763	0.582682
SFEEYSDDSDDEFS+80PAT+80PPENVLEGPYK	YBR148W:[220, 223]	YSW1	3160000	2110000	1.49763	0.582682
HPET+80PPPVR	YGR270W:[212]	YTA7	18100000	21500000	0.84186	-0.248347
EQAEAS+80IDNLKNEAT+80PEAEQVK	YOL109W:[40, 49]	ZEO1	377000000	394000000	0.956853	-0.0636311
NEAT+80PEAEQVK	YOL109W:[49]	ZEO1	377000000	422000000	0.893365	-0.162678
NATTSNLFPNNSAAIHS+80PMKK	YDR285W:[783]	ZIP1	3540000	1860000	1.90323	0.928447
GTQNFTKPSDS+80PK	YDR285W:[763]	ZIP1	5290000	2960000	1.78716	0.837671
NHGYSDDMEIGS+80PK	YDR285W:[89]	ZIP1	3280000	1840000	1.78261	0.83399
FSIIAGGS+80PS+80SSQEAFDSHGNTEHGR	YMR243C:[393, 395]	ZRC1	362000	193000	1.87565	0.907389
RFSIIAGGS+80PS	YMR243C:[393]	ZRC1	576000	704000	0.818182	-0.289507
FSIIAGGS+80PSSS+80QEAFDSHGNTEHGR	YMR243C:[393, 397]	ZRC1	2820000	3480000	0.810345	-0.303392
FSIIAGGS+80PSS+80S+80QEAFDSHGNTEHGR	YMR243C:[393, 396, 397]	ZRC1	2220000	3100000	0.716129	-0.481709
TLQPHQQT+80PPSSAASR	YNR039C:[167]	ZRG17	1310000	941000	1.39214	0.4773
EVS+80PFSSVSSSFR	YER033C:[926]	ZRG8	923000	963000	0.958463	-0.0612052

## Sheet: Class 2 RxxS
Gene	Motif X	ORF	Peptide	Light	Heavy	Log2
ABD1	RNLS#PII	YBR236C:[141]	NLS+80PIIK	540000	502000	0.105272
ABF1	RSNS#IDY	YKL112W:[467]	SNS+80IDYAK	66800000	73900000	-0.145726
ACC1	RAVS#VSD	YNR016C:[1157]	AVS+80VSDLSYVANSQSSPLR	177000000	150000000	0.238787
ACS1	RPIS#DRL	YAL054C:[55]	IVPQRPIS+80DR	193000000	288000000	-0.577468
ADP1	RNIS#DLE	YCR011C:[659]	NIS+80DLEAGTDTNDIDNTIHQTTFTSSDGTTQR	1400000	2770000	-0.984459
ADR1	RENS#NTF	YDR216W:[54]	ENS+80NTFSVIQR	534000	750000	-0.490051
ADR1	RKAS#PEA	YDR216W:[212]	KAS+80PEANVK	37000000	51500000	-0.477047
ADR1	RKNS#ASS	YDR216W:[180]	KNS+80ASSVK	69100000	82300000	-0.252207
ADR1	RMNS#PEL	YDR216W:[1062]	MNS+80PELPR	3130000	3390000	-0.115123
ADR1	RRAS#FSA	YDR216W:[230]	RAS+80FSAQSASSYALPDQSSLEQHPK	809000	1140000	-0.494822
ADY3	RLSS#SSY	YDL239C:[234]	LSS+80SSYGGSISK	1540000	3020000	-0.971618
AFR1	RSNS#TSN	YDR085C:[24]	SNS+80TSNLFALSSTFSK	355000	523000	-0.558992
AGP2	RGSS#IDD	YBR132C:[69]	GSS+80IDDDSR	1360000	1010000	0.429251
AHC1	RKLS#LNS	YOR023C:[505]	KLS+80LNSSTPMEDLPLR	449000	363000	0.306746
AHC1	RNYS#STC	YOR023C:[282]	NYS+80STC+57LTSNSGIIGK	1940000	1930000	0.0074558
AKL1	RSVS#AMG	YBR059C:[12]	SVS+80AMGHPAVER	362000	680000	-0.909545
ALR2	RRKS#TVS	YFL050C:[846]	KS+80T+80VSLPS+80R	105000	138000	-0.394279
APL1	RKPS#TLL	YJR005W:[687]	KPS+80TLLR	79200	123000	-0.635086
APL5	RDQS#TDI	YPL195W:[929]	AKNS+80PEPNEFLRDQS+80TDI	1810000	1860000	-0.0393129
APL6	RIAS#ALD	YGR261C:[10]	IAS+80ALDTAK	2150000	2230000	-0.0527071
APM4	RSIS#DIF	YOL062C:[29]	SIS+80DIFR	131000	155000	-0.242701
APM4	RSSS#FLG	YOL062C:[181]	SSS+80FLGQGDSTSDFYDNNK	1870000	2410000	-0.365995
ARO80	RESS#LEG	YDR421W:[806]	ESS+80LEGQDLTK	4430000	4890000	-0.142528
ARP5	RDAS#LTP	YNL059C:[7]	DAS+80LTPLK	21100000	36100000	-0.774756
ARP7	RKQS#QAT	YPR034W:[470]	KQS+80QATNATN	29900	40000	-0.419855
ARP8	REQS#EEF	YOR141C:[320]	EQS+80EEFNNIK	6310000	7110000	-0.17221
ASH1	RLSS#VSL	YKL185W:[149]	LSS+80VSLSK	623000	1070000	-0.780307
ASK10	RKSS#SST	YGR097W:[626]	SS+80SSTYLSGSSQASLPK	4250000	3650000	0.219566
ASK10	RSTS#AGN	YGR097W:[985]	STS+80AGNSITANAPVVPK	515000	1020000	-0.985925
ASM4	RNFS#KQN	YDL088C:[150]	NFS+80KQNQDSK	487000	690000	-0.502675
ASN2	RIPS#TPV	YGR124W:[204]	IPS+80TPVDYHAIR	3940000	2780000	0.503111
ATG13	RSLS#LSP	YPR185W:[346]	SLS+80LS+80PC+57TR	1580000	1930000	-0.288676
ATG20	RSKS#FTN	YDL113C:[363]	SKS+80FTNIEQDYK	3210000	3480000	-0.116514
ATO2	REQS#SGN	YNR002C:[7]	EQS+80SGNTAFENPK	9770000	8870000	0.139424
AVO1	RSNS#NEF	YOL078W:[433]	SNS+80NEFNAQNR	2460000	3230000	-0.392876
AVT6	RDSS#LDL	YER119C:[333]	DSS+80LDLNEVIEEESIYQPK	131000	166000	-0.341616
BAG7	RTLS#AES	YOR134W:[352]	TLS+80AESLSPR	14900000	11100000	0.424753
BCK1	RSTS#ESA	YJL095W:[261]	STS+80ESALSPTK	1620000	1740000	-0.103093
BCY1	RRTS#VSG	YIL033C:[145]	RTS+80VSGETLQPNNFDDWTPDHYK	1740000	2780000	-0.675998
BDF1	RRSS#AQE	YLR399C:[270]	SS+80AQEDAPIVIR	39900000	48400000	-0.278618
BDF2	RKLS#GNY	YDL070W:[593]	KLS+80GNYSTAPTNK	2270000	1520000	0.578621
BDP1	RLGS#ITE	YNL039W:[178]	LGS+80ITENDMNLK	1000000	698000	0.518701
BIM1	RSSS#TGT	YER016W:[149]	SSS+80TGTGSAMSGGLATR	1160000	1640000	-0.499571
BIM1	RTVS#NPT	YER016W:[139]	TVS+80NPTTAK	9160000	8340000	0.1353
BIR1	RSLS#ISG	YJR089W:[640]	SLS+80ISGK	973000	1360000	-0.483095
BLM10	RPSS#SQG	YFL007W:[35]	SPGRPSS+80SQGEIK	2850000	3690000	-0.372659
BLM10	RTQS#NLS	YFL007W:[1041]	TQS+80NLSYR	3610000	4790000	-0.408027
BNA1	RPQS#QSN	YJR025C:[176]	TLNYARPQS+80N	7860000	7060000	0.154861
BNI4	RTTS#AGS	YNL233W:[278]	TTS+80AGSVLEDTSMHK	1940000	1390000	0.480972
BNR1	RSLS#LHA	YIL159W:[18]	SLS+80LHAR	2060000	3710000	-0.848775
BOI1	RSPS#ELT	YBL085W:[737]	RSPS+80ELTQK	640000	986000	-0.623516
BOI2	RKTS#QSL	YER114C:[373]	KTS+80QSLEDLPSQQNFIPTPR	5800000	6020000	-0.0537106
BOI2	RSSS#PEE	YER114C:[667]	SSS+80PEENPITSMPSEK	43600000	33000000	0.401862
BPT1	RSES#EVD	YLL015W:[895]	SES+80EVDEPLQLK	41400000	50800000	-0.295198
BRE4	RDRS#PTP	YDL231C:[9]	DRS+80PT+80PDPDIVK	6580000	9230000	-0.488243
BSC2	RLNS#TST	YDR275W:[177]	LNS+80TSTVTFVK	848000	1070000	-0.335475
BSC6	RRNS#QDE	YOL137W:[41]	RNS+80QDEDSLPNNTNLIK	2790000	2900000	-0.0557878
BUD6	RRLS#SVV	YLR319C:[347]	RLS+80SVVTTSPDK	2510000	4120000	-0.714957
BUD9	RIDS#SSI	YGR041W:[439]	IDS+80SSIR	1240000	2140000	-0.787271
BUL1	RSAS#ATG	YMR275C:[70]	SAS+80ATGILGLR	3460000	4380000	-0.340159
BUL1	RSSS#TSN	YMR275C:[195]	SSS+80TSNLENLIPLR	3710000	5530000	-0.57586
BYE1	RNKS#IDA	YKL005C:[210]	NKS+80IDAAK	6730000	5540000	0.280721
BZZ1	RLGS#APN	YHR114W:[463]	LGS+80APNNAGEDSDNNSIR	904000	730000	0.308426
CAT2	RSVS#TAS	YML042W:[514]	SVS+80TASLEFVSK	2290000	1480000	0.62975
CAT8	RTSS#GPS	YMR280C:[1388]	RTSS+80GPSASHR	1580000	1430000	0.143909
CAT8	RSLS#SGN	YMR280C:[1351]	SLS+80SGNDSK	826000	1560000	-0.917332
CBP3	RTFS#DIE	YPL215W:[192]	TFS+80DIELR	566000	494000	0.196291
CCT4	RLGS#ADL	YDL143W:[346]	LGS+80ADLVEEIDSDGSK	1280000	884000	0.534026
CDC13	RKLS#FHS	YDL220C:[333]	KLS+80FHSPNASSIR	836000	886000	-0.0838038
CDC19	RLTS#LNV	YAL038W:[9]	LTS+80LNVVAGSDLR	666000	1210000	-0.861413
CDC19	RRTS#IIG	YAL038W:[22]	RTS+80IIGTIGPK	652000	750000	-0.202019
CDC24	RTTS#SSF	YAL041W:[739]	TTS+80SSFESEIK	1750000	2240000	-0.356144
CDC48	RGGS#LGD	YDL126C:[599]	GGS+80LGDAGGASDR	945000	885000	0.0946369
CDC48	RSVS#DAE	YDL126C:[770]	SVS+80DAELR	52500000	78800000	-0.585878
CDC54	RNNS#QNL	YPR019W:[52]	NNS+80QNLSQGEGNIR	3260000	4880000	-0.582009
CDC54	RQNS#DVF	YPR019W:[82]	QNS+80DVFQSQGR	760000	887000	-0.222935
CET1	RALS#LDD	YPL228W:[15]	ALS+80LDDLVNHDENEK	6290000	8610000	-0.452953
CHO1	RASS#IFS	YER026C:[47]	ASS+80IFSINTTPLAPPNATDIQK	1940000	1830000	0.084213
CHO1	RRAS#SIF	YER026C:[46]	RAS+80SIFSINTTPLAPPNATDIQK	31200000	38800000	-0.314511
CIN2	RELS#ETS	YPL241C:[15]	ELS+80ETSDYK	342000	276000	0.309328
CIN5	RKNS#ATT	YOR028C:[196]	KNS+80ATTNLPSEER	5380000	3820000	0.494034
CIN5	RTGS#LTD	YOR028C:[89]	TGS+80LTDLSGR	6000000	5510000	0.12291
CIS1	RDLS#LND	YDR022C:[174]	DLS+80LNDLIK	347000	401000	-0.208667
CKB1	RNKS#PVV	YGL019W:[111]	NKS+80PVVNK	134000000	163000000	-0.282639
CKI1	RRAS#ATD	YLR133W:[85]	RAS+80ATDVTDSLGSTS	33800000	38300000	-0.180321
CKI1	RSYS#VGY	YLR133W:[14]	SYS+80VGYQAR	7200000	8270000	-0.19989
CKI1	RTIS#IES	YLR133W:[45]	TIS+80IESDVSNITDDDDLR	647000	764000	-0.239807
CLA4	RPPS#SNS	YNL298W:[26]	ISDNDFQNIGPAPRPPS+80SNSQGR	2970000	2220000	0.419903
CLA4	RNNS#VNS	YNL298W:[281]	NNS+80VNSK	271000	324000	-0.257701
CLU1	RSLS#FAP	YMR012W:[221]	SLS+80FAPYNPVPPFYR	17400	13700	0.344911
CNM67	RNTS#YQE	YNL225C:[85]	NTS+80YQESPGLQERPK	902000	1700000	-0.914335
COG7	RIDS#LSE	YGL005C:[235]	IDS+80LSELK	3740000	4180000	-0.160465
COX20	RQKS#FQI	YDR231C:[142]	S+80FQIAQLAK	497000	797000	-0.681334
CRZ1	RSIS#PDE	YNL027W:[429]	SIS+80PDEK	2580000	3950000	-0.614482
CSR2	RGNS#FPS	YPR030W:[103]	GNS+80FPSDVGTK	839000	826000	0.022529
CSR2	RRES#DPV	YPR030W:[148]	RES+80DPVAAK	1540000	1690000	-0.134093
CST6	RFGS#DTD	YIL036W:[557]	FGS+80DTDDDDIDLKPVEGGKDPDNQSLPNSEK	29800000	37900000	-0.346886
CST9	RSNS#TQQ	YLR394W:[445]	SNS+80TQQLTNTHLK	7120000	5010000	0.507067
CTI6	RNTS#NTD	YPL181W:[175]	NTS+80NTDDNVDDIGDEEDEVEDEASAVALAK	2000000	2530000	-0.339137
CWC22	RSRS#PFT	YGR278W:[540]	SRS+80PFTVETR	1580000	2110000	-0.417318
CWP1	RPTS#KSG	YKL096W:[138]	QSDDATGVAIRPTS+80K	12500000	8540000	0.54962
CYR1	RGSS#VHD	YJL005W:[241]	GSS+80VHDINNGIADK	1450000	1820000	-0.327886
CYR1	RRSS#IDA	YJL005W:[487]	RSS+80IDADELDPMSPGPPSKK	2640000	3160000	-0.259387
CYS3	REAS#GVF	YAL012W:[362]	EAS+80GVFDDLVR	210000	148000	0.504792
DBP2	RDRS#DSE	YNL112W:[88]	DRS+80DSEIAQFR	4830000	4540000	0.0893309
DBP2	RSDS#EIA	YNL112W:[90]	DRSDS+80EIAQFR	13200000	10500000	0.330149
DCS1	RRPS#QDG	YLR270W:[60]	RPS+80QDGR	11600000	10700000	0.116514
DED1	RVGS#TSE	YOR204W:[369]	VGS+80TSENITQK	13400000	13200000	0.0216951
DIP5	RDDS#FAV	YPL265W:[69]	DDS+80FAVPDGKDENTR	2740000	3650000	-0.413721
EAF7	RKNS#PPA	YNL136W:[411]	KNS+80PPATR	5130000	5600000	-0.126468
EAP1	RGPS#SIT	YKL204W:[281]	GPS+80SITDFLNLK	619000	1040000	-0.748572
ECM21	RATS#VND	YBL101C:[1012]	ATS+80VNDR	949000	1760000	-0.891095
ECM21	RRIS#NTL	YBL101C:[527]	RIS+80NTLFSK	5060000	5350000	-0.0804015
ECM21	RTTS#VSG	YBL101C:[960]	TTS+80VSGPSGYSDDAGVPNVNR	1160000	1680000	-0.534336
ECM3	RRKS#SIS	YOR092W:[349]	KS+80SISSQGAPSVLQADGTISPNLTR	765000	968000	-0.339547
ECM30	RGQS#SVS	YLR436C:[1053]	GQS+80SVSLER	1520000	925000	0.716546
ECM30	RTIS#AGS	YLR436C:[1062]	TIS+80AGSGVSTPTMALNR	2640000	3480000	-0.398549
EDC3	RSNS#TSL	YEL015W:[261]	SNS+80TSLPAANK	3880000	5860000	-0.594844
EDE1	RANS#NED	YBL047C:[1087]	ANS+80NEDGESVSSIQESPK	1050000	2070000	-0.979241
EDE1	RESS#DTF	YBL047C:[511]	ESS+80DTFSAQPPPVPK	689000	1010000	-0.551779
EDE1	RTES#DVF	YBL047C:[950]	TES+80DVFDR	3780000	5340000	-0.498454
ELA1	RSES#PSI	YNL230C:[278]	SES+80PSIFLNR	611000	762000	-0.318619
ELP4	RLGS#PDR	YPL101W:[222]	LGS+80PDRDDIQQNSEYK	3540000	3640000	-0.0401891
ENO1|ENO2	RIGS#EVY	YGR254W:[188]	IGS+80EVYHNLK	6610000	5900000	0.163935
ENT2	RTRS#NPH	YLR206W:[167]	TRS+80NPHDSSPSYQDDLEK	2230000	2830000	-0.343758
ETR1	RVFS#SSS	YBR026C:[135]	VFS+80SSSDLIK	1940000	2140000	-0.141554
FAR11	RNKS#DGN	YNL127W:[81]	NKS+80DGNISALTFK	2040000	2640000	-0.371969
FAR11	RNSS#SQD	YNL127W:[939]	NSS+80SQDLLNK	25900000	30100000	-0.216811
FAR11	RSVS#LED	YNL127W:[18]	SVS+80LEDLKR	19600000	28900000	-0.560216
FBP1	RRDS#TEG	YLR377C:[12]	RDS+80TEGFDTDIITLPR	284000000	395000000	-0.475962
FKH2	RRGS#SVA	YNL068C:[440]	RGS+80SVAR	628000	483000	0.378741
FLC3	RDDS#INS	YGL139W:[779]	DDS+80INSLGNNK	916000	1270000	-0.471409
FOL2	RPTS#PYT	YGR267C:[23]	HETPLNIRPTS+80PYTLNPPVER	3640000	6730000	-0.886668
FPS1	RRTS#DLS	YLL043W:[570]	RTS+80DLS+80DFS+80YNNDDDEEFGER	2260000	3020000	-0.418226
FUN26	REQS#VST	YAL022C:[58]	EQS+80VSTEPLDTLPLR	1320000	1500000	-0.184425
FUN30	RLLS#PEI	YAL019W:[567]	LLS+80PEISLK	1380000	1030000	0.422024
FYV8	RTVS#QGE	YGR196C:[675]	TVS+80QGEMTSVHEPSTEEMAK	3740000	5180000	-0.469914
FZO1	RPAS#TSL	YBR179C:[298]	RPAS+80TSLLR	835000	1290000	-0.627523
GAT1	RKNS#LNI	YFL021W:[399]	KNS+80LNIVAPLK	2360000	2530000	-0.100351
GAT1	RNPS#PSI	YFL021W:[262]	RNPS+80PSIVKPGSR	8370000	12200000	-0.543582
GAT2	RHAS#DTD	YMR136W:[326]	HAS+80DTDLK	256000	324000	-0.33985
GCN2	RRRS#FNV	YDR283C:[577]	S+80FNVGSR	6690000	6470000	0.0482405
GCN2	RTLS#QSS	YDR283C:[569]	TLS+80QSS+80IR	1440000	1630000	-0.178803
GDE1	RSTS#PNA	YPL110C:[256]	STS+80PNANANDNTEFFK	16800000	16800000	0
GFA1	RKGS#PLL	YKL104C:[199]	KGS+80PLLIGVK	10200000	9240000	0.142604
GGA1	RTPS#ELQ	YDR358W:[185]	TPS+80ELQEEQER	1180000	914000	0.368521
GIN4	RVVS#DSN	YDR507C:[750]	VVS+80DSNDGYESLILPK	817000	1100000	-0.429096
GIP2	RDGS#TEE	YER054C:[51]	DGS+80TEETLNSLK	933000	1290000	-0.467422
GIP2	RSKS#LPT	YER054C:[194]	S+80LPTTPGIR	17500000	18400000	-0.0723508
GIP2	RSKS#VHF	YER054C:[221]	SKS+80VHFDQAAPVK	2670000	3720000	-0.478463
GIP3	RDDS#KES	YPL137C:[1022]	DDS+80KESVDSSEDSKLPALK	1640000	1740000	-0.0853915
GIP4	RQAS#LES	YAL031C:[478]	QAS+80LESIR	10600000	14400000	-0.442005
GIP4	RSNS#LQS	YAL031C:[570]	SNS+80LQSSTMTLNQK	6520000	6780000	-0.0564133
GIP4	RSSS#LQS	YAL031C:[536]	SSS+80LQSYTNK	11300000	11100000	0.0257631
GIS1	RISS#PLL	YDR096W:[425]	ISS+80PLLSR	4310000	5230000	-0.279123
GLN3	RKKS#LQQ	YER040W:[395]	S+80LQQNSLSR	482000	501000	-0.0557775
GLY1	RSES#TEV	YEL046C:[369]	SES+80TEVDVDGNAIR	19600000	18000000	0.122857
GNP1	RKSS#YIT	YDR508C:[124]	KSS+80YITVDGIK	1210000	958000	0.336909
GPD1	RKRS#SSS	YDL022W:[22]	S+80SSSVSLK	4540000	4480000	0.0191936
GPD1	RSSS#SVS	YDL022W:[24]	SSS+80SVSLK	28300000	37400000	-0.402236
GPD2	RSDS#AVS	YOL059W:[72]	DS+80AVSIVHLK	4920000	6490000	-0.39956
GPR1	RTES#DET	YDL035C:[792]	TES+80DETK	1500000	1380000	0.120294
GPT2	RVNS#RGS	YKR067W:[668]	VNS+80RGSLTDIPIFSDAK	19100000	36100000	-0.918426
GSY1	RPLS#VPG	YFR015C:[651]	IARPLS+80VPGSPK	14400000	20100000	-0.481127
GSY2	RPLS#VPG	YLR258W:[651]	VARPLS+80VPGSPR	151000000	180000000	-0.253448
GUS1	RDRS#VEE	YGL245W:[319]	DRS+80VEENLR	2020000	2520000	-0.319068
GUT1	RRPS#TAP	YHL032C:[96]	RPS+80TAPAR	20700000	18000000	0.201634
GYP5	REPS#SEI	YPL249C:[107]	EPS+80SEIDLNEPLDVEK	110000	177000	-0.686246
HAL5	RKNS#LST	YJL165C:[233]	KNS+80LSTPR	6140000	6370000	-0.0530547
HAL5	RNHS#DSI	YJL165C:[273]	NHS+80DSISASSLPK	6620000	7540000	-0.187733
HAL5	RSLS#ESI	YJL165C:[19]	SLS+80ESIK	378000	496000	-0.391954
HAP1	RGIS#PKP	YLR256W:[1282]	GIS+80PKPSNGLSSVQPLLS	1220000	1580000	-0.373043
HAP1	RNTS#SSD	YLR256W:[936]	NTS+80SSDIDKK	4340000	8350000	-0.944081
HAP1	RSGS#NPV	YLR256W:[758]	SGS+80NPVNK	896000	970000	-0.114486
HBT1	RKVS#VGS	YDL223C:[956]	KVS+80VGS+80MGSGK	2520000	4760000	-0.917538
HEX3	RVSS#DEN	YDL013W:[268]	VSS+80DENISTSIR	3300000	4710000	-0.513261
HFD1	RVGS#IVA	YMR110C:[220]	VGS+80IVAEK	325000	349000	-0.102787
HIR3	RNSS#PTL	YJR140C:[74]	NSS+80PTLDNLR	1830000	2770000	-0.598042
HLJ1	RGGS#PFM	YMR161W:[177]	GGS+80PFMR	2930000	2720000	0.107294
HPC2	RSIS#SVT	YBR215W:[305]	SIS+80SVTNSDSNISSSK	2820000	5520000	-0.968973
HPR1	RSAS#ISA	YDR138W:[227]	SAS+80ISALQESDNEWNR	1010000	1110000	-0.136204
HRD1	RTTS#PDI	YOL013C:[453]	TTS+80PDIR	6830000	8810000	-0.367256
HRK1	RKQS#NDS	YOR267C:[47]	KQS+80NDSLR	32900000	60100000	-0.869277
HSC82|HSP82	RNPS#DIT	YMR186W:[278]	NPS+80DITQEEYNAFYK	1380000	769000	0.843613
HSP104	RIKS#NPC	YLL026W:[206]	S+80NPC+57LIGEPGIGK	2640000	5130000	-0.958421
HXK1|HXK2	RKGS#MAD	YFR053C:[15]	KGS+80MADVPK	1060000	1500000	-0.500898
HXK2	RRLS#ELI	YGL253W:[385]	RLS+80ELIGAR	408000	375000	0.121679
HXT2	RVES#GSQ	YMR011W:[11]	VES+80GSQQTSIHSTPIVQK	38300000	46300000	-0.273668
ICL2	RPYS#ATD	YPR006C:[67]	NISRPYS+80ATDVVK	901000	722000	0.319528
IDS2	RQPS#VDV	YJL146W:[136]	ASPIRQPS+80VDVPPLTTR	395000	400000	-0.0181473
IKS1	RRAS#AGV	YJL057C:[96]	RAS+80AGVESESSR	10000000	9880000	0.0174171
INP1	RRNS#QVS	YMR204C:[112]	RNS+80QVSANNVTES	534000	866000	-0.697527
INP1	RSIS#GLG	YMR204C:[415]	RSIS+80GLGDL	555000	509000	0.124822
IOC2	RSGS#GTP	YLR095C:[453]	SGS+80GTPFFETSLGR	1360000	1500000	-0.141356
IRA2	RRYS#DES	YOL081W:[1018]	RYS+80DESLGK	1660000	1660000	0
ISF1	RANS#STL	YMR081C:[119]	ANS+80STLIHQLSR	3060000	3530000	-0.206137
ITC1	RSNS#ANV	YGL133W:[283]	SNS+80ANVSSPESEK	9380000	6440000	0.542527
IVY1	RASS#ITS	YDR229W:[85]	ASS+80ITSGTSTINDLQTLITK	1200000	1320000	-0.137504
JEN1	RVYS#QDQ	YKL217W:[81]	VYS+80QDQGVEYEEDEEDKPNLSAASIK	21000000	15200000	0.466318
KAP95	RTRS#GQL	YLR347C:[836]	S+80GQLFSQATK	839000	928000	-0.145454
KAR4	RPRS#PVQ	YCL055W:[329]	NEIELLRPRS+80PVQK	2310000	2300000	0.00625899
KCS1	RLGS#SPS	YDR017C:[580]	LGS+80SPSFLTQK	2470000	3000000	-0.280451
KCS1	RRDS#GST	YDR017C:[537]	RDS+80GSTMINTELK	359000	511000	-0.509339
KCS1	RSLS#SSN	YDR017C:[471]	SLS+80SSNQPSLLPEVVLNDNR	666000	707000	-0.086188
KGD1	RNPS#GAV	YIL125W:[988]	NPS+80GAVAAGSK	1450000	1330000	0.124627
KIN2	RSAS#PVV	YLR096W:[643]	SAS+80PVVGEHQEK	7800000	8910000	-0.191951
KIN2	RTIS#DYI	YLR096W:[706]	TIS+80DYIPSAR	232000	361000	-0.637874
KIN4	RNPS#GQS	YOR233W:[704]	NPS+80GQSNR	35200	58200	-0.725444
KIN4	RPAS#PTF	YOR233W:[388]	PAS+80PTFSTGSK	1410000	1320000	0.0951572
KIN82	RAAS#EPF	YCR091W:[269]	AAS+80EPFNTAK	698000	1340000	-0.940934
KKQ8	RATS#YPN	YKL168C:[212]	ATS+80YPNPLPSK	3130000	4490000	-0.520553
KKQ8	RDSS#PIN	YKL168C:[37]	DSS+80PINVTR	3990000	5600000	-0.489038
KKQ8	RSFS#ESF	YKL168C:[21]	SFS+80ESFK	353000	365000	-0.0482283
KKQ8	RSIS#GEE	YKL168C:[113]	SIS+80GEEQEIVNSLPEYK	244000	232000	0.0727563
KKQ8	RVRS#FSE	YKL168C:[19]	VRS+80FSESFK	720000	733000	-0.0258163
KNS1	RTIS#LPQ	YLL019C:[185]	TIS+80LPQLPLSK	143000	178000	-0.315862
KRE6	RAVS#TAN	YPR159W:[116]	AVS+80TANDNSFLQPPHR	472000	564000	-0.256908
KRI1	REVS#PES	YNL308C:[486]	EVS+80PESFGLTAR	151000000	151000000	0
LCB3	RTLS#NPN	YJL134W:[18]	TLS+80NPNDFQEPNYLLDPGNHPSDHFR	4550000	5640000	-0.309829
LCB5	RSRS#SID	YLR260W:[54]	SRS+80SIDNISR	1970000	3290000	-0.739892
LCD1	RKIS#DNL	YDR499W:[182]	KIS+80DNLLK	9220000	7060000	0.385099
LCP5	RVTS#FEE	YER127W:[288]	VTS+80FEEDNFTR	943000	1280000	-0.440814
LDB16	RNAS#DAD	YCL005W:[241]	NAS+80DADIVNIK	18200000	30300000	-0.735379
LEO1	RKQS#QIL	YOR123C:[339]	KQS+80QILR	6250000	6870000	-0.136454
LEU4|LEU9	RVNS#QSG	YNL104C:[415]	VNS+80QSGK	658000	548000	0.263912
LGE1	RGNS#QDT	YPL055C:[110]	GNS+80QDTNGR	173000	257000	-0.570996
LHP1	RRNS#FAV	YDL051W:[19]	RNS+80FAVIEFTPEVLDR	748000	1010000	-0.433245
LIF1	RKIS#NQS	YGL090W:[295]	KIS+80NQSVIK	2580000	3240000	-0.328623
LSM4	RPYS#QNR	YER112W:[138]	RPYS+80QNR	38400000	53700000	-0.483816
LST4	RSDS#SAV	YKL176C:[393]	SDS+80SAVSR	2320000	2590000	-0.158827
LTE1	RANS#ESA	YAL024C:[1028]	ANS+80ESAFTGSLNK	613000	713000	-0.218015
LTE1	RSPS#MLL	YAL024C:[249]	SPS+80MLLFPDNTSNVYSK	1190000	946000	0.331049
MAF1	RRDS#NSF	YDR005C:[90]	RDS+80NSFWEQK	455000	904000	-0.990456
MAF1	RRSS#SSI	YDR005C:[178]	SS+80SSISSFK	911000	1200000	-0.397511
MBP1	RSAS#TSA	YDL056W:[133]	SAS+80TSAIMETK	4830000	3850000	0.327165
MDR1	RVDS#VAT	YGR100W:[862]	RVDS+80VATR	1820000	1360000	0.420332
MDS3	RLSS#SGS	YGL197W:[618]	LSS+80SGSLDNYFEK	3000000	3440000	-0.197446
MDS3	RRSS#TPE	YGL197W:[919]	SS+80TPETENAFSATPR	1740000	3130000	-0.847075
MDS3	RTSS#ASG	YGL197W:[1400]	TSS+80ASGKPFR	3890000	6180000	-0.667837
MED1	RHGS#VVE	YPR070W:[404]	HGS+80VVEASR	1950000	1020000	0.934905
MET12	RHSS#LDS	YPL023C:[359]	HSS+80LDSAK	4720000	3280000	0.525091
MET12	RRHS#SLD	YPL023C:[358]	RHS+80S+80LDSAK	1720000	1180000	0.543622
MET4	RKYS#DNE	YNL103W:[564]	KYS+80DNEDDEYDDADLHGFEK	1940000	2400000	-0.306978
MET6	RVAS#IDE	YER091C:[411]	VAS+80IDEK	1770000	1450000	0.287696
MGA2	RTIS#LTN	YIR033W:[467]	TIS+80LTNIEQQSQLNQR	1480000	1400000	0.0801703
MHP1	RSPS#PTH	YJL042W:[176]	SPS+80PTHVDR	7410000	8430000	-0.186059
MIF2	RTDS#IID	YKL089W:[277]	TDS+80IIDR	1610000	1960000	-0.283793
MMR1	RRGS#DTM	YLR190W:[76]	RGS+80DTMR	497000	638000	-0.360311
MMS1	RRPS#DFG	YPR164W:[20]	RPS+80DFGK	1240000	1290000	-0.0570309
MMS22	RYDS#DEE	YLR320W:[169]	YDS+80DEEIPK	776000	828000	-0.0935741
MMS4	RTGS#QPI	YBR098W:[314]	TGS+80QPIFSNANC+57FQEAK	760000	560000	0.440573
MNR2	RIQS#GLQ	YKL064W:[383]	IQS+80GLQDNLLVGR	241000	260000	-0.109478
MON2	RNIS#TSS	YNL297C:[564]	NIS+80TSSVTTSPVESTK	679000	1140000	-0.74755
MPP10	RHSS#PDP	YJR002W:[177]	HSS+80PDPYGINDK	18700000	19800000	-0.0824622
MPP10	RISS#GQD	YJR002W:[169]	ISS+80GQDER	2490000	2650000	-0.0898466
MPT5	RNAS#ISN	YGL178W:[838]	NAS+80ISNMPAMNTAR	679000	441000	0.622633
MPT5	RNFS#NSN	YGL178W:[176]	NFS+80NSNNAASK	1390000	2010000	-0.532111
MPT5	RSNS#SVT	YGL178W:[674]	SNS+80SVTNNFSNQYAQDQK	670000	829000	-0.307211
MRC1	RIDS#SGA	YCL061C:[184]	IDS+80SGATSQTQPIK	476000	836000	-0.812541
MRE11	RTGS#PDI	YMR224C:[560]	TGS+80PDITQSHVDNESR	6600000	11800000	-0.838249
MRP1	RTIS#NEP	YDR347W:[127]	TIS+80NEPLTTGNER	1090000	1180000	-0.114459
MSB1	RRDS#APD	YOR188W:[538]	RDS+80APDNQGIYHTVISK	1730000	3000000	-0.79419
MSC3	RANS#ITV	YLR219W:[155]	ANS+80ITVK	18900000	24900000	-0.39776
MSC3	RSHS#LVS	YLR219W:[57]	SHS+80LVSHAPSIPR	943000	1800000	-0.932667
MSC3	RSSS#DSP	YLR219W:[390]	SSS+80DS+80PTATANLVK	521000	773000	-0.569185
MSL5	RSPS#PPP	YLR116W:[95]	SPS+80PPPVYDAQGK	23100000	20400000	0.179324
MSN2	RRSS#VVI	YMR037C:[633]	SS+80VVIESTK	3330000	3570000	-0.100402
MSO1	RKAS#SED	YNR049C:[110]	KAS+80SEDPMGTPSSNGNTPEYTPASK	2580000	4420000	-0.776675
MSS4	RSES#ATA	YDR208W:[341]	SES+80ATAEIKK	30700000	27300000	0.169338
MUK1	RSNS#YDG	YPL070W:[475]	SNS+80YDGFR	7690000	10600000	-0.463009
MUK1	RSSS#GNS	YPL070W:[173]	SSS+80GNSLMRPR	756000	816000	-0.110183
MUS81	RNES#SEF	YDR386W:[246]	NES+80SEFTANLTDLR	189000	123000	0.619728
MYO3	RSMS#LLG	YKL129C:[776]	SMS+80LLGYR	14500000	14300000	0.0200378
NAB6	RSSS#QTV	YML117W:[1018]	SSS+80QTVINSK	4550000	6480000	-0.510127
NAP1	RIIS#GQE	YKR048C:[140]	IIS+80GQEQPKPEQIAK	2050000	2190000	-0.095307
NAP1	RLGS#LVG	YKR048C:[76]	LGS+80LVGQDSGYVGGLPK	15200000	9370000	0.69795
NAS6	RAAS#VGS	YGR232W:[149]	AAS+80VGSLK	520000	456000	0.189478
NBP1	RTNS#LFT	YLR457C:[260]	TNS+80LFTSSPMK	1140000	1650000	-0.533432
NDJ1	RNDS#DTT	YOL104C:[120]	EGEDRNDS+80DTTLVNVVNSGVSR	1850000	981000	0.9152
NET1	RKSS#LET	YJL076W:[497]	KSS+80LETIVEK	6380000	9480000	-0.571331
NHP6A	RYES#EKE	YPR052C:[83]	RYES+80EKELYNATLA	775000	971000	-0.325275
NIP7	RNIS#FLV	YPL211W:[25]	NIS+80FLVDNK	141000	135000	0.0627358
NMA1	RYGS#DST	YLR328W:[111]	YGS+80DSTTESETR	1420000	1950000	-0.457583
NMD5	RADS#LDF	YJR132W:[977]	NRADS+80LDFVDGYDAK	574000	562000	0.0304806
NOG2	RAAS#FQD	YNR053C:[60]	AAS+80FQDSTIPDAR	9840000	8570000	0.199363
NOG2	RVIS#QDA	YNR053C:[85]	VIS+80QDALQHFR	2040000	1860000	0.133267
NOP12	RSIS#FDE	YOL041C:[212]	SIS+80FDEALPR	705000	668000	0.0777752
NOP13	RNNS#SSF	YNL175C:[335]	NNS+80SSFDISNNK	4200000	4700000	-0.162271
NOP6	RPNS#AAG	YDL213C:[45]	RPNS+80AAGNDGEEPVKK	90500000	81900000	0.144054
NOT3	RIGS#ALN	YIL038C:[450]	IGS+80ALNTPK	1210000	2320000	-0.939118
NOT5	RDVS#ISD	YPR072W:[256]	DVS+80ISDR	2330000	4650000	-0.996901
NPL3	RENS#LET	YDR432W:[224]	ENS+80LETTFSSVNTR	12900000	13100000	-0.0221957
NPR1	RSGS#FSS	YNL183C:[257]	SGS+80FSSQLGNFFFSK	1640000	2550000	-0.636801
NRD1	RNRS#RSP	YNL251C:[263]	S+80RSPPAPFSQPSTGR	26100000	27100000	-0.054243
NRD1	RSRS#PPA	YNL251C:[265]	SRS+80PPAPFSQPSTGR	20200000	19500000	0.0508812
NSE4	RRNS#TVT	YDL105W:[13]	RNS+80TVTEPDSSGETR	2260000	3120000	-0.465223
NSG2	RILS#ASS	YNL156C:[90]	ILS+80ASSIHENFPSR	103000000	134000000	-0.379589
NSG2	RSVS#IDS	YNL156C:[49]	SVS+80IDSTK	14300000	21000000	-0.554374
NTH1	RRGS#EDD	YDR001C:[83]	RGS+80EDDTYSSSQGNR	300000	176000	0.769387
NTH2	RRGS#EDD	YBR001C:[112]	RGS+80EDDSFLSSQGNR	4150000	3880000	0.0970547
NTR2	RKIS#ESD	YKR022C:[153]	KIS+80ESDVTTER	1630000	2000000	-0.295128
NUD1	RSIS#NSN	YOR373W:[419]	SIS+80NSNLLEAHKK	5260000	8510000	-0.694096
NUM1	RKYS#ELE	YDR150W:[719]	KYS+80ELEK	1390000	1180000	0.236298
NUM1	RNPS#LSY	YDR150W:[1921]	NPS+80LSYLK	1820000	1840000	-0.0157673
NUM1	RTLS#DIE	YDR150W:[1595]	TLS+80DIENELK	1930000	2940000	-0.607215
NUP145	RTYS#FSS	YGL092W:[273]	TYS+80FSSSVSGNAPLPLASQSSLVSR	2300000	1990000	0.208865
NUP53	RSDS#ADV	YMR153W:[107]	SDS+80ADVPAFSNSNGFNNVTFGSK	1820000	2950000	-0.696777
NUP60	RRAS#ATV	YAR002W:[10]	RAS+80ATVPSAPYR	3790000	4210000	-0.151622
OAF1	RSAS#PIN	YAL051W:[144]	SAS+80PINTNNASGDSPDTK	4720000	4620000	0.030894
OSH2	RVRS#SNT	YDL019C:[503]	VRS+80SNTLK	13500000	17000000	-0.332575
OSH6	RPLS#EQG	YKR003W:[321]	VRPLS+80EQGEYESR	329000	236000	0.479301
PAM1	RLNS#LSN	YDR251W:[659]	LNS+80LSNQSTFR	1660000	2410000	-0.53785
PAN1	RSSS#PSY	YIR006C:[1003]	SSS+80PSYSQFK	23900000	38700000	-0.695323
PAT1	RDLS#PEE	YCR077C:[255]	DLS+80PEEQR	34100000	44400000	-0.380788
PBS2	RTSS#TSS	YJL128C:[38]	TSS+80TSSHYNNINADLHAR	443000	667000	-0.59038
PCL6	RQLS#DTN	YER059W:[124]	QLS+80DTNNLNEK	276000	484000	-0.810339
PCT1	REAS#PAT	YGR202C:[346]	EAS+80PATEFANEFTGENSTAK	48800000	59300000	-0.281151
PEX14	RMES#GNA	YGL153W:[242]	MES+80GNAQDNR	1090000	795000	0.455301
PEX30	RISS#TDE	YLR324W:[484]	ISS+80TDEEVLK	725000	1070000	-0.561558
PEX5	RLQS#PAF	YDR244W:[180]	LQS+80PAFMNQQQSGR	1240000	1270000	-0.0344884
PFA4	RNES#GEQ	YOL003C:[339]	NES+80GEQLIR	62500000	61600000	0.0209258
PFK1	RASS#DAS	YGR240C:[189]	ASS+80DASDLLR	16400000	21300000	-0.377158
PHO4	RRVS#PVT	YFR034C:[204]	RVS+80PVTAK	68900000	86400000	-0.326527
PHO4	RRSS#GAL	YFR034C:[243]	SS+80GALVDDDKR	30000000	36500000	-0.282934
PHO91	RRPS#NTF	YNR013C:[295]	RPS+80NTFNLDADR	8920000	10800000	-0.275916
PIB2	RKNS#AEE	YGL023C:[124]	KNS+80AEENVR	1760000	2620000	-0.573991
PIB2	RKPS#LEF	YGL023C:[300]	KPS+80LEFLPQPA	279000	445000	-0.67354
PIF1	REQS#DGE	YML061C:[584]	EQS+80DGEESAVASR	1170000	1150000	0.0248747
PIG2	RSKS#LPI	YIL045W:[162]	SKS+80LPIT+80PK	3460000	5220000	-0.593278
PIK1	RSDS#AST	YNL267W:[605]	SDS+80ASTAHVR	1580000	1960000	-0.310929
PIK1	RTNS#QPL	YNL267W:[396]	TNS+80QPLSR	9500000	12400000	-0.384341
PIN3	RNAS#PAS	YPR154W:[52]	NAS+80PASLEYVEALYQFDPQQDGDLGLKPGDK	635000	1050000	-0.725561
PKH1	RSAS#NNT	YDR490C:[493]	SAS+80NNTDR	2640000	2280000	0.211504
PKH2	RSKS#FVG	YOL100W:[348]	SKS+80FVGTAEYVSPELLNDSFTDYR	315000	425000	-0.432111
PLP2	RAPS#PTA	YOR281C:[35]	GVIPERAPS+80PTAK	15300000	27900000	-0.866733
PMD1	RGSS#SPT	YER132C:[1611]	GSS+80S+80PTLSR	1000000	1040000	-0.0565835
PMU1	RTGS#NVL	YKL128C:[111]	RTGS+80NVLLPMAK	863000	923000	-0.0969701
POL1	RIDS#FNV	YNL102W:[1231]	IDS+80FNVVR	319000	212000	0.589492
POL32	RKPS#PVV	YJR043C:[313]	KPS+80PVVK	2100000	2800000	-0.415037
POX1	RLAS#YME	YGL205W:[88]	LAS+80YMEHDIK	870000	792000	0.135515
PPR1	RGDS#PNI	YLR014C:[22]	RGDS+80PNIGISK	1090000	1520000	-0.479743
PPZ2	RGTS#PIP	YDR436W:[299]	GTS+80PIPNLNIDKPSPS	2060000	3730000	-0.856531
PPZ2	RRSS#TLG	YDR436W:[75]	RSS+80TLGNGNR	1000000	1240000	-0.31034
PRO3	RVAS#QLG	YER023W:[279]	VAS+80QLGQK	1250000	1290000	-0.045443
PRP11	RIVS#GLE	YDL043C:[184]	IVS+80GLELSDTK	714000	912000	-0.35311
PRP24	RNLS#TEL	YMR268C:[218]	NLS+80TELLDENLLR	32300	36600	-0.180309
PRP43	RRFS#SEH	YGL120C:[8]	RFS+80S+80EHPDPVET	3100000	4280000	-0.465343
PRP43	RFSS#EHP	YGL120C:[9]	RFS+80S+80EHPDPVET	3100000	4280000	-0.465343
PSP1	RKGS#FTT	YDR505C:[520]	KGS+80FTTELSC+57R	3450000	3530000	-0.0330718
PSP2	RSKS#NPF	YML017W:[238]	SKS+80NPFGSAKPVDTQSK	1850000	1090000	0.763197
PST2	RSPS#ALE	YDR032C:[177]	SPS+80ALELQVHEIQGK	3410000	3560000	-0.0621055
PTC2	RVFS#YYD	YER089C:[327]	VFS+80YYDFSK	38800	35700	0.120133
PUF2	RSQS#QST	YPR042C:[246]	SQS+80QSTTNR	498000	776000	-0.639911
PUP2	RATS#PLL	YGR253C:[56]	ATS+80PLLESDSIEK	15700000	16000000	-0.0273073
PUT3	RPVS#VRG	YKL015W:[103]	ALLLERPVS+80VR	1370000	2050000	-0.581448
PXA1	RTRS#QMQ	YPL147W:[111]	TRS+80QMQLDSGAR	7860000	5580000	0.494264
PXL1	RNAS#TGS	YKR090W:[43]	NAS+80TGSLQASVK	717000	1040000	-0.536539
RAD16	RDVS#DDD	YBR114W:[109]	DVS+80DDDEPLTK	42000000	43000000	-0.0339473
RAD23	RTES#AST	YEL037C:[136]	TES+80ASTPGFVVGTER	1460000	2780000	-0.929117
RAD54	RLFS#SDN	YGL163C:[816]	LFS+80SDNLR	540000	459000	0.234465
RAS2	RKMS#NAA	YNL098C:[214]	KMS+80NAANGK	73700000	89700000	-0.283443
RBG2	RNNS#TIG	YGR173W:[317]	NNS+80TIGDLC+57HGIHR	943000	656000	0.523562
RBS1	RRAS#VEG	YDL189W:[435]	RAS+80VEGSPSSR	1570000	2780000	-0.82432
RCO1	RLSS#QNV	YMR075W:[41]	LSS+80QNVNYDLK	529000	793000	-0.584053
RED1	RSVS#IRS	YLR263W:[423]	VQLVT+80PDRS+80VS+80IR	546000	638000	-0.224655
REG1	RTLS#LGK	YDR028C:[769]	RT+80LS+80LGK	914000	787000	0.215831
RFC1	RKAS#SPT	YOR217W:[79]	AS+80SPTVKPASSK	1470000	2430000	-0.72514
RFM1	RLGS#EED	YOR279C:[215]	LGS+80EEDEEGDGHDGDEGETK	1330000	1760000	-0.404149
RFX1	RSNS#SAY	YLR176C:[173]	SNS+80SAYPLSFK	2750000	2030000	0.437952
RGA1	RNSS#GQY	YOR127W:[284]	NSS+80GQYLAK	537000	706000	-0.394746
RGA2	RPLS#PTR	YDR379W:[160]	RPLS+80PTR	5240000	6780000	-0.371718
RIA1	RIAS#SDE	YNL163C:[430]	IAS+80SDELMER	2910000	3880000	-0.415037
RIC1	RSDS#LDD	YLR039C:[875]	SDS+80LDDILK	216000	226000	-0.0652915
RIF1	RIES#SPI	YBR275C:[124]	IES+80SPIYR	257000	243000	0.080812
RIF1	RTVS#DLS	YBR275C:[159]	TVS+80DLSYNK	1310000	1160000	0.175442
RIM4	RRKS#MPN	YHL024W:[525]	S+80MPNSWSSPSSK	16100000	23400000	-0.539448
RIX1	RSKS#AEG	YHR197W:[499]	SKS+80AEGAFSDIYTHPELFVC+57K	1130000	689000	0.713747
RIX7	RESS#VLA	YLL034C:[752]	ESS+80VLALK	2700000	1820000	0.569021
RLI1	RAFS#YPS	YDR091C:[355]	AFS+80YPSLK	141000	127000	0.150867
RLP7	REVS#GFG	YNL002C:[278]	EVS+80GFGSLNR	3500000	4250000	-0.280108
RMD11	RSSS#TTT	YHL023C:[458]	SSS+80TTTNISR	5260000	6890000	-0.389441
RNR2	RVKS#DML	YJL026W:[41]	VKS+80DMLK	2180000	2740000	-0.329848
ROD1	RALS#TAS	YOR018W:[138]	ALS+80TAS+80LISSNGQTSASK	454000	545000	-0.263564
ROD1	RNNS#GSS	YOR018W:[720]	NNS+80GSSVSLQQLAR	1200000	1330000	-0.148392
ROM2	RYTS#VSG	YLR371W:[383]	YTS+80VSGTSLSSPR	1210000	1840000	-0.604699
RPA49	RAPS#DTT	YNL248C:[34]	APS+80DTTFDLYK	5320000	7390000	-0.474148
RPA49	RSVS#EIE	YNL248C:[8]	RSVS+80EIEIESVQDQPSVA	364000	364000	0
RPB5	RLSS#DEK	YBR154C:[158]	LSS+80DEKR	513000	442000	0.214912
RPB9	RTCS#YVE	YGL070C:[33]	TC+57S+80YVEEAGSPLVYR	741000	829000	-0.161899
RPC82	RSGS#NAA	YPR190C:[394]	SGS+80NAAASLPSKK	4720000	4700000	0.0061261
RPH1	RESS#RSP	YER169W:[588]	ESS+80RS+80PIALNYEAR	1140000	1370000	-0.265142
RPH1	RISS#FQE	YER169W:[459]	ISS+80FQEQPLNK	677000	761000	-0.168741
RPH1	RSTS#PDV	YER169W:[412]	STS+80PDVGHFSNFK	1240000	2180000	-0.813988
RPL16A	RKVS#SAE	YIL133C:[163]	KVS+80SAEYYAK	1510000	1760000	-0.221027
RPL16B	RLAS#TIA	YNL069C:[20]	LAS+80TIAK	1060000	971000	0.126521
RPL17B|RPL17A	RFNS#SIG	YJL177W:[65]	RFNS+80SIGR	2640000	2820000	-0.0951572
RPL7A	RINS#GTF	YGL076C:[113]	INS+80GTFVK	9250000	8480000	0.125389
RPS14A|RPS14B	RDNS#QVF	YCR031C:[11]	DNS+80QVFGVAR	56600000	52100000	0.119519
RPS21B|RPS21A	RGES#DDS	YJL136C:[65]	SRGES+80DDSLNR	3970000	4230000	-0.0915187
RPS26B|RPS26A	RDLS#EAS	YER131W:[54]	DLS+80EASVYPEYALPK	1570000	2830000	-0.850037
RPS29A	RVCS#SHT	YLR388W:[25]	VC+57S+80SHTGLIR	1810000	2150000	-0.248347
RPS29B	RVCS#SHT	YDL061C:[25]	VC+57S+80SHTGLVR	1690000	1570000	0.106259
RPS31	RECS#NPT	YLR167W:[122]	EC+57S+80NPTC+57GAGVFLANHK	29400000	26400000	0.155278
RPS9B	RLDS#EKH	YBR189W:[152]	LDS+80EKHIDFAPTSPFGGARPGR	69500	91800	-0.401481
RSC1	RSSS#NTP	YGR056W:[631]	SSS+80NTPLLHQNFNQTSNFLK	1060000	1130000	-0.0922585
RSC2	RPPS#SSS	YLR357W:[886]	LSMLRPPS+80SSS	9170000	10600000	-0.209071
RSC3	RKLS#EDG	YDR303C:[236]	KLS+80EDGVTDGDGKPIPESER	40400000	50700000	-0.32763
RSC3	RRVS#KET	YDR303C:[80]	RVS+80KETAALLQK	963000	1260000	-0.387816
RSC58	RSNS#EGL	YLR033W:[61]	SNS+80EGLIR	2600000	2910000	-0.162508
RSC9|BUD7	RLQS#NGV	YML127W:[44]	LQS+80NGVLTGPAANTK	1490000	1040000	0.518729
RSC9|BUD7	RQNS#IPE	YML127W:[513]	QNS+80IPEVK	2770000	3000000	-0.115077
RSM7	RVSS#DFA	YJR113C:[206]	VSS+80DFAVR	234000	159000	0.557482
RSR1	RNQS#QQF	YGR152C:[182]	NQS+80QQFSK	3900000	7380000	-0.920147
RTG1	RLSS#FEY	YOL067C:[164]	RLSS+80FEYGGYGEYGNGS	6880000	5420000	0.344116
RTG3	RAGS#FLS	YBL103C:[236]	AGS+80FLSSSFR	513000	464000	0.144834
RXT2	RGAS#DED	YBR095C:[249]	GAS+80DEDDINNK	3780000	4360000	-0.205942
SAN1	RGGS#TGE	YDR143C:[538]	GGS+80TGENNR	40200	69300	-0.78566
SAN1	RNDS#SSS	YDR143C:[494]	NDS+80SSSDTTQGSSFLENISR	608000	1150000	-0.919491
SAS4	RPAS#SDS	YDR181C:[225]	RPAS+80SDSLLK	10100000	5880000	0.780467
SBE22	RTKS#SDF	YHR103W:[459]	TKS+80SDFLPIELK	1130000	1170000	-0.0501858
SCD5	RSHS#DTT	YOR329C:[57]	SHS+80DTTLSYR	991000	1700000	-0.778578
SCH9	RSSS#QLD	YHR205W:[290]	SSS+80QLDQLNSC+57SSVTDPSKR	4410000	6180000	-0.486828
SCO1	REGS#IEF	YBR037C:[68]	EGS+80IEFSTGK	1590000	1390000	0.193942
SDH1	RTQS#SLD	YKL148C:[523]	TQS+80SLDEGVR	11500000	10400000	0.14505
SEC16	RELS#EVA	YPL085W:[1383]	ELS+80EVASR	4240000	4710000	-0.151663
SEC16	RFGS#GNS	YPL085W:[660]	FGS+80GNSFSSLDKPIPQSR	361000	504000	-0.481425
SEC16	RSYS#EET	YPL085W:[370]	SYS+80EETSEDIFHGHDK	1100000	1450000	-0.398549
SEC18	RPRS#NAV	YBR080C:[226]	S+80NAVIRPDFK	5500000	7340000	-0.416348
SEC3	RPGS#VSP	YER008C:[254]	AVITNRPGS+80VSPIK	3430000	3760000	-0.132524
SEC53	RYLS#EID	YFL045C:[115]	YLS+80EIDLPK	193000	125000	0.626673
SEC63	RRGS#WCC	YOR254C:[512]	RGS+80WC+57C+57LVSSQK	1870000	2330000	-0.317292
SEC7	RNES#NED	YDR170C:[1804]	NES+80NEDIR	8800000	5720000	0.621488
SEC7	RSLS#SQN	YDR170C:[809]	SLS+80SQNIDADDPTQFENLK	1210000	1460000	-0.270961
SEH1	RSDS#NTE	YGL100W:[280]	SDS+80NTEEK	20900000	26600000	-0.347923
SET3	RTPS#LSN	YKR029C:[684]	TPS+80LSNFNK	2170000	2180000	-0.00663309
SFB2	RANS#FTQ	YNL049C:[51]	ANS+80FTQLAQNQQFPGSGK	15100000	13500000	0.161589
SGF73	RSTS#MES	YGL066W:[184]	STS+80MESANTPNMDTK	2130000	2720000	-0.352753
SGN1	RSTS#QKP	YIR001C:[229]	STS+80QKPVVMPSDNVK	3540000	3660000	-0.0480943
SGO1	RSCS#LSS	YOR073W:[148]	SC+57S+80LSSPTYSK	253000	266000	-0.0722889
SHP1	RKGS#TSP	YBL058W:[106]	KGS+80TS+80PEPTK	2240000	3030000	-0.435819
SHP1	RLGS#PIP	YBL058W:[315]	LGS+80PIPGESSPAEVPK	34900000	51900000	-0.572508
SHP1	RLGS#TID	YBL058W:[210]	LGS+80TIDAADEVVEDNTSQSQR	607000	765000	-0.333763
SIP1	RMSS#DTT	YDR422C:[82]	MSS+80DTTIDKGPSHLFK	1290000	1600000	-0.310701
SIP1	RVNS#SNS	YDR422C:[299]	VNS+80SNSMYTAER	581000	791000	-0.44514
SIP4	RSYS#LDD	YJL089W:[11]	SYS+80LDDTDSC+57SNK	5780000	3890000	0.571299
SIP5	RPDS#SYN	YMR140W:[21]	IDQEDSFNDVRPDS+80SYNTT	1020000	570000	0.839535
SKG1	RQSS#NEN	YKR100C:[216]	QSS+80NENLIR	2140000	2870000	-0.42344
SKO1	RKNS#AVT	YNL167C:[399]	KNS+80AVTTAPA	2410000	1620000	0.573039
SLG1	RRIS#NGT	YOR008C:[353]	RIS+80NGTFINGGPGGK	2980000	4780000	-0.681698
SLI15	RKLS#PNI	YBR156C:[489]	KLS+80PNIADISKPESR	8230000	7690000	0.0979088
SLM2	RTNS#NGL	YNL047C:[523]	TNS+80NGLIHR	3820000	5010000	-0.391238
SMF1	RNIS#EEV	YOL122C:[24]	NIS+80EEVFELR	1970000	3260000	-0.726676
SMY2	RAAS#PFS	YBR172C:[96]	AAS+80PFSSMK	2420000	2600000	-0.103505
SMY2	RTSS#LID	YBR172C:[84]	TSS+80LIDSIGIQR	870000	1480000	-0.76651
SNF2	REES#ESA	YOR290C:[1340]	REES+80ESAAVYNGR	971000	1250000	-0.364385
SNT2	RRNS#YIS	YGL131C:[468]	RNS+80YISANSEEER	841000	1020000	-0.278391
SOK1	RSHS#VPT	YDR006C:[245]	SHS+80VPTILHSSLR	1210000	1620000	-0.420987
SPC29	RRTS#SPV	YPL124W:[120]	RTS+80SPVR	2040000	2690000	-0.399037
SPC29	RTSS#PVR	YPL124W:[121]	RTSS+80PVR	3360000	3020000	0.153913
SPC29	RRSS#DNI	YPL124W:[217]	SS+80DNINK	12800000	12600000	0.0227201
SPC42	RDYS#PSS	YKL042W:[326]	DYS+80PSSDAC+57LEC+57SNDLYEK	11100000	13700000	-0.303616
SPC97	RSAS#ASS	YHR172W:[818]	SAS+80ASS+80QR	300000	597000	-0.992768
SPO13	RLES#PHP	YHR014W:[74]	LES+80PHPGLNFVSDAQQYSK	2290000	2090000	0.131845
SPO14	RNGS#NSL	YKR031C:[1447]	NGS+80NSLPLNEK	1280000	1580000	-0.303781
SPO74	RPNS#APT	YGL170C:[154]	GQRPNS+80APTEYSAATTAFTK	912000	892000	0.0319901
SPP41	RDAS#SVE	YDR464W:[563]	DAS+80SVELTEVPSKPK	15700000	12900000	0.283393
SPR3	RSSS#FVN	YGR059W:[59]	SSS+80FVNGK	4160000	3500000	0.249229
SPS4	RAVS#AVS	YOR313C:[257]	AVS+80AVSHQVVGIAK	1220000	1840000	-0.592825
SPT16	REAS#DMS	YGL207W:[765]	EAS+80DMSVDETGGGR	568000	608000	-0.0981804
SQS1	RYDS#STD	YNL224C:[105]	YDS+80STDLQAGR	10200000	8750000	0.221214
SRC1	RPSS#SPS	YML034W:[79]	MDRPSS+80SPSIASPR	1030000	1370000	-0.411532
SRP40	RGGS#ITL	YKR092C:[394]	GGS+80ITLESGSYK	28800000	14700000	0.970253
SSA3|SSA4|SSA2	RMVS#EAE	YBL075C:[518]	MVS+80EAEK	1040000	1100000	-0.08092
SSB1|SSB2	RLSS#EEI	YDL229W:[516]	LSS+80EEIEK	482000000	499000000	-0.0500067
SSD1	RRHS#LGL	YDR293C:[164]	RHS+80LGLNEAK	3070000	4420000	-0.525808
SSK1	RKNS#NLS	YLR006C:[703]	KNS+80NLSPTQIEL	559000	1050000	-0.909469
SSM4	RVPS#SDI	YIL030C:[897]	VPS+80SDIVSR	11800000	11100000	0.0882272
STB3	RNSS#NNF	YDR169C:[235]	NSS+80NNFGK	4160000	4080000	0.0280144
STB6	RRNS#IPF	YKL072W:[514]	RNS+80IPFC+57NDGIHDTK	2850000	2640000	0.110424
STE11	RPLS#AES	YLR362W:[323]	RPLS+80AESNNIGDILLK	1610000	1110000	0.536501
STE50	RRES#PVT	YCL032W:[202]	RES+80PVTVFR	7950000	8590000	-0.111703
STF2	RRGS#NLQ	YGR008C:[69]	RGS+80NLQSHEQK	458000	894000	-0.964927
STP3	RSIS#PIL	YLR375W:[111]	SIS+80PILK	1310000	1410000	-0.106128
STR3	RKDS#ELN	YGL184C:[456]	KDS+80ELNIK	1250000	1050000	0.251539
STU1	RESS#VSF	YBL034C:[1001]	ESS+80VSFTPIDNK	1470000	1370000	0.10164
STU1	RKVS#APP	YBL034C:[690]	KVS+80APPSSTAATK	283000	180000	0.652805
STU2	RVNS#LNI	YLR045C:[825]	VNS+80LNIRPY	472000	398000	0.246018
STV1	RNQS#VED	YMR054W:[223]	NQS+80VEDLSFLEQGYQHR	21600000	27600000	-0.353637
SUB1	RLLS#DDE	YMR039C:[119]	LLS+80DDEYEDDNNNDSTNNDKDK	47200000	45800000	0.0434393
SUI2	RRVS#SED	YJR007W:[91]	RVS+80SEDIIK	230000	160000	0.523562
SUI2	RSDS#EDD	YJR007W:[294]	ELDNRS+80DS+80EDDEDES+80DDE	348000	285000	0.288125
SUR1	RKDS#NTN	YPL057C:[349]	KDS+80NTNIVLLK	3280000	3780000	-0.20469
SWI4	RKTS#PGT	YER111C:[159]	KTS+80PGTK	71000	105000	-0.564498
SYP1	RVSS#TAT	YCR030C:[385]	VSS+80TATSSIYQK	2000000	2940000	-0.555816
TAO3	RSDS#IET	YIL129C:[2316]	SDS+80IETTR	2470000	2840000	-0.20138
TAO3	RTPS#NVS	YIL129C:[2352]	TPS+80NVSFK	2650000	2940000	-0.149824
TCO89	RSKS#TQS	YPL180W:[138]	S+80TQSVLSLR	772000	1180000	-0.612114
TDH3|TDH1|TDH2	RTAS#GNI	YGR192C:[201]	TAS+80GNIIPSSTGAAK	39400000	36500000	0.110299
TFA2	RPGS#IAA	YKR062W:[106]	VRPGS+80IAAA	1280000	1550000	-0.276124
TGL1	RRLS#AYL	YKL140W:[521]	RLS+80AYLESSK	10500000	15700000	-0.580375
TGL1	RVFS#TSA	YKL140W:[492]	VFS+80TSAIDEDNENEHQDDTEDQIHK	11900000	15900000	-0.418065
TGL3	RSSS#QSP	YMR313C:[478]	SSS+80QSPIK	1450000	1450000	0
TGL4	RRKS#DTI	YKR089C:[737]	S+80DTISTSR	1920000	3310000	-0.785725
THO1	RNLS#VGG	YER063W:[22]	NLS+80VGGLK	3740000	3860000	-0.0455626
THS1	RTVS#QAD	YIL078W:[201]	TVS+80QADFPGLEGVAK	2460000	2530000	-0.0404791
TMA10	RRGS#NSQ	YLR327C:[69]	RGS+80NSQNNER	910000	1710000	-0.910058
TMA10	RRLS#DLQ	YLR327C:[79]	RLS+80DLQQYHI	8570000	15500000	-0.854901
TOA2	RDAS#QNG	YKL058W:[95]	DAS+80QNGSGDSQSVISVDK	10100000	11400000	-0.174679
TOM1	RIGS#SAD	YDR457W:[2406]	IGS+80SADVIR	4380000	4610000	-0.0738359
TOM1	RSPS#QFI	YDR457W:[1559]	SPS+80QFIDVLC+57ETAR	1320000	1210000	0.125531
TOM20	RRNS#PQF	YGR082W:[36]	RNS+80PQFR	1690000	1490000	0.181711
TOM70	RIRS#DPV	YNL121C:[596]	IRS+80DPVLAK	18600000	18600000	0
TOM71	RRQS#EAF	YHR117W:[55]	RQS+80EAFAGQ	668000	915000	-0.453924
TPA1	RDES#VLE	YER049W:[607]	DES+80VLEFVK	109000	105000	0.0539388
TPK3	RKLS#ITA	YKL166C:[15]	KLS+80ITAK	5840000	9530000	-0.706508
TPO2	RTAS#ALS	YGR138C:[102]	TAS+80ALSR	2570000	3320000	-0.369415
TPS2	RSAS#YTG	YDR074W:[890]	SAS+80YTGAK	3140000	4120000	-0.39188
TRM2	RLSS#PLT	YKR056W:[93]	LSS+80PLTDSGNR	13700000	18000000	-0.393821
TSC11	RRRS#VTN	YER093C:[19]	S+80VTNTTPLLTPR	726000	985000	-0.440154
TSL1	RPTS#AAT	YML100W:[216]	AGNRPTS+80AATSLVNR	807000	1350000	-0.742319
TSL1	RFFS#PSS	YML100W:[135]	FFS+80PSSNIPTDR	6980000	10800000	-0.629732
TSL1	RIAS#PIQ	YML100W:[147]	IAS+80PIQHEHDSGSR	5120000	8050000	-0.652845
TVP38	RQVS#TDQ	YKR088C:[326]	DRQVS+80TDQLPELSFEV	643000	578000	0.153749
UBR2	RTTS#PSL	YLR024C:[1218]	TTS+80PSLSPTR	3450000	4360000	-0.337732
UGX2	RSIS#FVE	YDL169C:[186]	SIS+80FVEDSK	5660000	5160000	0.133431
ULP1	RAQS#EEV	YPL020C:[264]	AQS+80EEVTYLR	672000	818000	-0.28364
ULP2	RAAS#PET	YIL031W:[788]	AAS+80PETASVSPPIR	689000	934000	-0.438919
UME6	RGGS#PSN	YDR207C:[316]	GGS+80PSNDSQVQHNVHDDQC+57AVGVAPR	721000	980000	-0.442782
UME6	RRDS#DNA	YDR207C:[141]	RDS+80DNAVHAA	6390000	8320000	-0.380768
UME6	RRLS#APE	YDR207C:[645]	RLS+80APEQQQQLEVPPLKK	4170000	3040000	0.455976
URK1	RSSS#FIS	YNR012W:[14]	SSS+80FISILDDETR	97500	102000	-0.065095
USA1	RSQS#PVS	YML029W:[376]	SQS+80PVSFAPTQGR	2140000	3110000	-0.539304
UTP22	RKAS#ETS	YGR090W:[10]	KAS+80ETSDQNIVK	6080000	10900000	-0.842185
VAN1	RNGS#SNN	YML115C:[29]	NGS+80SNNIK	7090000	9680000	-0.449221
VHS2	RRYS#NTT	YIL135C:[277]	RYS+80NTTINNANGGTSAGSTTGAALSR	1510000	1480000	0.0289514
VHS2	RTRS#LSS	YIL135C:[172]	S+80LSSQSFDNETSPAHPR	257000	230000	0.160134
VHS2	RSLS#SQS	YIL135C:[174]	SLS+80SQSFDNETSPAHPR	314000	456000	-0.538269
VHS2	RSPS#NQQ	YIL135C:[303]	SPS+80NQQYLLK	7730000	8350000	-0.111308
VID21	RAQS#PIP	YDR359C:[841]	AQS+80PIPSNGK	3730000	5170000	-0.470989
VID21	RIKS#PTP	YDR359C:[969]	S+80PTPQEILQR	513000	651000	-0.343699
VID27	RIIS#SEA	YNL212W:[405]	IIS+80SEAFEEPR	8560000	9370000	-0.130438
VID27	RTPS#PLK	YNL212W:[222]	TPS+80PLKK	2670000	3450000	-0.369757
VID28	RPAS#PSS	YIL017C:[226]	VSRPAS+80PSSVK	17800000	18200000	-0.0320612
VID30	RSRS#AIN	YGL227W:[248]	S+80AINIETESR	2310000	2600000	-0.170619
VPS53	RIVS#TPQ	YJL029C:[790]	IVS+80TPQIQQQK	7400000	6930000	0.0946699
VPS72	RVNS#DEL	YDR485C:[396]	VNS+80DELK	10500000	13000000	-0.308122
VPS74	RADS#GDT	YDR372C:[14]	ADS+80GDTSSIHSSANNTK	160000	305000	-0.930737
VTS1	RSKS#AEP	YOR359W:[311]	SKS+80AEPHVNSSPNLIPVQK	314000	305000	0.0419553
WHI2	RPSS#SFV	YOR043W:[130]	FFDRPSS+80SFVSNAK	1300000	1470000	-0.177305
WHI4	RSNS#ETN	YDL224C:[51]	SNS+80ETNIK	4150000	4320000	-0.05792
YAP6	RNTS#VTT	YDR259C:[175]	NTS+80VTTAPPSFQNSADTAK	1320000	1200000	0.137504
YAR1	RANS#AED	YPL239W:[78]	ANS+80AEDLK	2660000	2470000	0.106915
YAT2	RNIS#KTP	YER024W:[809]	NIS+80KTPS+80MK	11700000	10800000	0.115477
YBL060W	REFS#TSN	YBL060W:[297]	EFS+80TSNLR	4750000	6790000	-0.515484
YBL104C	RTSS#PSS	YBL104C:[895]	TSS+80PSS+80AVSTSAGNYK	172000	95300	0.85186
YBR071W	RRTS#LDF	YBR071W:[207]	RTS+80LDFF	465000	530000	-0.188762
YBR225W	RSLS#LPS	YBR225W:[533]	SLS+80LPSSGADAVK	1290000	1160000	0.153246
YBR225W	RRSS#DSA	YBR225W:[109]	SS+80DSAASSSVSK	324000	253000	0.356856
YBR235W	RRIS#QTY	YBR235W:[34]	RIS+80QTYFNYQATPEC+57QK	1920000	2450000	-0.351675
YBT1	RANS#SAN	YLL048C:[944]	ANS+80SANLAAK	151000000	248000000	-0.715792
YCF1	RESS#IPV	YDR135C:[878]	ESS+80IPVEGELEQLQK	32800000	40500000	-0.304226
YCF1	RNFS#SEE	YDR135C:[251]	NFS+80SEELSQK	14400000	15000000	-0.0588937
YCF1	RRAS#DAT	YDR135C:[908]	RAS+80DATLGSIDFGDDENIAK	2770000	3580000	-0.370074
YCK1	RDDS#TIV	YHR135C:[62]	DDS+80TIVGLHYK	3200000	2370000	0.433185
YCK3	RISS#NPQ	YER123W:[404]	ISS+80NPQSFTK	6960000	11100000	-0.6734
YCP4	RTAS#PLE	YCR004C:[179]	TAS+80PLELR	2980000	3930000	-0.399217
YCR023C	RRQS#VGL	YCR023C:[313]	RQS+80VGLIR	2750000	3360000	-0.28903
YDL206W	RMNS#LQP	YDL206W:[364]	MNS+80LQPK	300000	503000	-0.745596
YDL233W	RRNS#GIS	YDL233W:[417]	RNS+80GISPR	6270000	7740000	-0.303868
YDL233W	RSAS#QAS	YDL233W:[127]	SAS+80QASLSMLR	827000	680000	0.282353
YDR128W	RAIS#SSP	YDR128W:[986]	AIS+80SSPFHSR	1270000	1850000	-0.542697
YDR186C	RNNS#NSN	YDR186C:[692]	NNS+80NSNLLFEK	7920000	10500000	-0.406817
YDR338C	RTIS#LPS	YDR338C:[101]	TIS+80LPSR	4800000	7640000	-0.670538
YDR348C	RTSS#QLS	YDR348C:[61]	TSS+80QLSFPNIPEDEPQR	1270000	2120000	-0.739236
YDR428C	RAIS#PDI	YDR428C:[9]	AIS+80PDITLFNK	9810000	10200000	-0.0562441
YDR475C	RALS#LGP	YDR475C:[360]	ALS+80LGPEESDNK	1510000	1770000	-0.229201
YDR475C	REGS#ASP	YDR475C:[137]	EGS+80AS+80PGR	394000	597000	-0.599535
YDR475C	RYSS#PPP	YDR475C:[145]	YSS+80PPPASK	9260000	14200000	-0.616807
YEH2	RPLS#ISS	YLR020C:[73]	HSRPLS+80ISSTTPLDLQR	406000	794000	-0.967659
YEL043W	RTGS#IDL	YEL043W:[524]	TGS+80IDLISNNNK	5800000	5550000	0.0635651
YER079W	RSMS#PSN	YER079W:[41]	SMS+80PSNIASGEDR	9710000	14800000	-0.608054
YFR016C	RNSS#NPA	YFR016C:[202]	NSS+80NPADTTDLSK	425000	355000	0.259644
YGR058W	RVHS#API	YGR058W:[55]	VHS+80APIPLQTQYNK	538000	1010000	-0.908677
YGR068C	RSLS#SPV	YGR068C:[158]	SLS+80SPVFNK	3590000	2840000	0.338093
YGR149W	RSRS#FLQ	YGR149W:[78]	SRS+80FLQLEDFK	3470000	4540000	-0.387757
YGR250C	RSSS#SVS	YGR250C:[351]	SSS+80SVSFNEEGSVESNK	1290000	1330000	-0.0440552
YHR097C	RLPS#YEE	YHR097C:[69]	LPS+80YEEAAGTPK	928000	556000	0.73904
YHR131C	RSNS#RPD	YHR131C:[356]	SNS+80RPDLIQR	882000	1090000	-0.305478
YHR159W	RAFS#PVY	YHR159W:[244]	AFS+80PVYQNIPLESR	2840000	5120000	-0.850253
YHR159W	RSVS#PQD	YHR159W:[286]	SVS+80PQDIQER	3230000	2640000	0.290996
YIR003W	REQS#PNK	YIR003W:[576]	EQS+80PNKMEAALC+57PFELDEK	999000	1880000	-0.912176
YIR003W	RKKS#PTS	YIR003W:[119]	KKS+80PTSVEEGK	878000	743000	0.240859
YJL084C	RTLS#DNE	YJL084C:[155]	TLS+80DNETITSR	1060000	1300000	-0.294447
YJL163C	RSQS#GSD	YJL163C:[306]	SQS+80GSDDAR	645000	569000	0.180871
YJL193W	RQES#PLP	YJL193W:[247]	QES+80PLPLYEK	10500000	14000000	-0.415037
YJL206C	REVS#DDS	YJL206C:[90]	EVS+80DDSSLYAQR	759000	1120000	-0.561327
YJR098C	RSSS#PLA	YJR098C:[138]	SSS+80PLAIIK	3080000	3200000	-0.0551416
YKL088W	RDFS#FAN	YKL088W:[81]	DFS+80FANLK	221000	402000	-0.863149
YKL105C	RAYS#LPT	YKL105C:[187]	AYS+80LPTR	9710000	11000000	-0.17996
YKL105C	RTTS#IAG	YKL105C:[45]	TTS+80IAGINR	3940000	3770000	0.0636311
YKL105C	RTTS#LGN	YKL105C:[137]	TTS+80LGNSGSTIR	36400000	35400000	0.0401891
YKU80	RVFS#GEL	YMR106C:[213]	VFS+80GELR	261000	242000	0.109043
YLL007C	RTSS#NVY	YLL007C:[550]	TSS+80NVYIK	929000	812000	0.194199
YLL029W	RRSS#SML	YLL029W:[69]	SS+80SMLLNELK	1730000	1840000	-0.0889337
YLR003C	RPIS#KRQ	YLR003C:[68]	NSEDDSNRPIS+80KR	1650000	2150000	-0.381871
YLR149C	RHNS#IQP	YLR149C:[89]	HNS+80IQPSNSGK	1250000	1320000	-0.0786098
YLR257W	RDRS#YTS	YLR257W:[66]	DRS+80YTSVAELNR	2780000	4160000	-0.581499
YLR345W	RAES#YHD	YLR345W:[432]	AES+80YHDLAVR	749000	626000	0.258803
YLR445W	RTNS#LKS	YLR445W:[25]	TNS+80LKSPDVTNNIPSLFK	13300000	12300000	0.112768
YML119W	RFNS#ISQ	YML119W:[72]	FNS+80ISQVNK	922000	901000	0.0332396
YMR031C	RKIS#GYG	YMR031C:[584]	KIS+80GYGNDLDAQK	8060000	8320000	-0.0458037
YMR031C	RNNS#ITS	YMR031C:[130]	NNS+80ITSATSK	3680000	4760000	-0.371256
YMR031C	RSYS#ITS	YMR031C:[179]	SYS+80ITS+80ASSVLSGASGSFNSTVNPKPK	1010000	1840000	-0.86535
YMR031C	RTSS#ITS	YMR031C:[27]	TSS+80ITSSKK	100000000	144000000	-0.526069
YMR086W	RMSS#ISS	YMR086W:[63]	MSS+80ISSISSESR	1400000	1870000	-0.417611
YMR086W	RNSS#GLQ	YMR086W:[131]	NSS+80GLQR	9030000	8700000	0.0537106
YMR086W	RSNS#AHS	YMR086W:[217]	SNS+80AHSALNAR	9400000	11500000	-0.290901
YMR086W	RSNS#PSP	YMR086W:[656]	SNS+80PSPPEK	1160000	1930000	-0.734476
YMR086W	RTSS#LPN	YMR086W:[118]	TSS+80LPNQR	35500000	41400000	-0.221812
YMR124W	RNVS#DAT	YMR124W:[664]	NVS+80DATIK	2100000	2280000	-0.118644
YMR124W	RRES#DGN	YMR124W:[673]	RES+80DGNGR	269000	321000	-0.254967
YMR148W	RPVS#NPT	YMR148W:[96]	RPVS+80NPTIPSPLR	2770000	4990000	-0.849154
YMR206W	RIAS#YAA	YMR206W:[168]	IAS+80YAADSDQR	2050000	1570000	0.384859
YMR210W	RRYS#YYS	YMR210W:[135]	RYS+80YYSPDDPK	377000	353000	0.0948963
YMR221C	RRKS#VLE	YMR221C:[269]	S+80VLETYVEDK	1700000	1420000	0.259644
YMR291W	RRVS#STA	YMR291W:[379]	VS+80STASMHTLR	2540000	2760000	-0.11984
YMR291W	RVSS#TAS	YMR291W:[380]	VSS+80TASMHTLR	2560000	2760000	-0.108524
YNL035C	REGS#INL	YNL035C:[351]	EGS+80INLDEPLIIQK	716000	1130000	-0.658291
YNL144C	RSNS#NPI	YNL144C:[503]	SNS+80NPIDPLR	873000	912000	-0.0630522
YNR014W	RRAS#EPQ	YNR014W:[136]	RAS+80EPQLPSFDNR	1320000	1260000	0.0671142
YNR047W	RAAS#EPN	YNR047W:[414]	AAS+80EPNGLQLASATSPTSSSAR	1030000	1660000	-0.688539
YNR047W	RTNS#FVG	YNR047W:[676]	TNS+80FVGTEEYIAPEVIR	31900000	25600000	0.317413
YOL087C	RANS#TST	YOL087C:[771]	ANS+80TSTLEGNEK	5250000	5980000	-0.187828
YOL087C	RTQS#SGS	YOL087C:[668]	TQS+80SGSLLSR	2230000	3000000	-0.427919
YOL138C	RANS#DEP	YOL138C:[946]	ANS+80DEPSDAEK	507000	423000	0.261328
YOR052C	RSSS#NSS	YOR052C:[58]	SSS+80NSSVTSTGQSSR	229000	123000	0.896689
YOR175C	RKMS#FSG	YOR175C:[605]	KMS+80FSGYSPKPISK	8170000	13200000	-0.69213
YOR220W	RSRS#TDD	YOR220W:[104]	SRS+80TDDAVSLQDNNLALLEDHR	4590000	8720000	-0.925834
YOR296W	RAAS#PAT	YOR296W:[224]	AAS+80PATVPQYR	1990000	2140000	-0.104842
YPI1	RSYS#PNA	YFR003C:[133]	SYS+80PNAYEIQPDYSEYR	32700000	28500000	0.198329
YPI1	RTVS#VEE	YFR003C:[22]	TVS+80VEEVPAVLQLR	2390000	2240000	0.0935119
YPL071C	RNHS#PDP	YPL071C:[21]	NHS+80PDPIGIDNYK	549000	973000	-0.825634
YPL077C	RTPS#PTG	YPL077C:[192]	TPS+80PTGK	464000	899000	-0.954196
YPL105C	RASS#LDD	YPL105C:[638]	ASS+80LDDFISR	613000	1060000	-0.790105
YPL184C	RNDS#QQQ	YPL184C:[116]	NDS+80QQQR	490000	509000	-0.0548839
YPR036W-A	RKNS#DAN	YPR036W-A:[32]	KNS+80DANVDDLNLA	35800000	42800000	-0.257651
YPR036W-A	RKNS#LSL	YPR036W-A:[63]	KNS+80LSLL	16300000	17800000	-0.127005
YPR091C	RRPS#QPL	YPR091C:[669]	RPS+80QPLNTLSPK	5080000	7980000	-0.65156
YPR115W	RRLS#DIV	YPR115W:[481]	RLS+80DIVYPNMK	609000	657000	-0.109451
YPT11	RSGS#SGS	YNL304W:[79]	SGS+80SGSSTVIEPSNIK	1320000	2560000	-0.955606
ZDS2	RRTS#TDW	YML109W:[454]	T+80S+80TDWSTENEK	563000	742000	-0.398284
ZRG17	RPRS#MSS	YNR039C:[496]	S+80MSSLPIATK	938000	1540000	-0.715271
ZRG8	REVS#PFS	YER033C:[926]	EVS+80PFSSVSSSFR	923000	963000	-0.0612052
ZRG8	RIHS#HDD	YER033C:[275]	IHS+80HDDIINLGK	3420000	4290000	-0.326981
ZRT3	RRKS#EGE	YKL175W:[188]	RKS+80EGEC+57C+57DLNK	3070000	4440000	-0.532321

## Sheet: Class 2 SXXS
Peptide	ORF:[Site]	Gene	L Area	H Area	L/H Ratio	Log2
LPESANNYTYSSGS+80PTR	YDR216W:[325]	ADR1	4490000	3360000	1.33631	0.418254
FSHDS+80SESVMDSNPNLLSK	YDR216W:[613]	ADR1	2980000	3250000	0.916923	-0.125127
SSHDNDVNGVAEDERPSHDS+80LGK	YCR010C:[41]	ADY2	69000000	43700000	1.57895	0.658963
ADQGPQDEVEATQMNDLTSAIS+80PSSR	YCL025C:[87]	AGP1	3530000	3200000	1.10312	0.141596
KLSLNS+80STPMEDLPLR	YOR023C:[508]	AHC1	324000	313000	1.03514	0.0498312
DKDSNSS+80ITISTSTPSEMR	YBR059C:[1051]	AKL1	824000	1630000	0.505521	-0.984156
SVAVDSSES+80NLKK	YPL061W:[264]	ALD6	863000	825000	1.04606	0.0649664
SVAS+80LPSR	YOL130W:[850]	ALR1	3670000	6140000	0.59772	-0.742459
KS+80T+80VSLPS+80R	YFL050C:[846, 847, 852]	ALR2	105000	138000	0.76087	-0.394279
FVDDSDTS+80YEEK	YPL195W:[703]	APL5	1400000	2410000	0.580913	-0.783606
NMGGLLDSPDGNDVLSSSSS+80PTSSAGELHFPK	YOL062C:[161]	APM4	1400000	1840000	0.76087	-0.394279
LGVYSQHS+80QDQLDLTK	YER036C:[467]	ARB1	1430000	1200000	1.19167	0.252981
NNNTSQIS+80STNTPDVIDLK	YOR141C:[233]	ARP8	5860000	5970000	0.981575	-0.0268303
NNNTSQIS+80STNT+80PDVIDLK	YOR141C:[233, 237]	ARP8	13700000	15700000	0.872611	-0.196589
SSSS+80TYLSGSSQASLPK	YGR097W:[628]	ASK10	861000	610000	1.41148	0.497204
ALDS+80SEGEFISENNDQSRHS+80QES+80IC+57K	YNR002C:[21, 37, 40]	ATO2	11500000	11200000	1.02679	0.0381351
HSQES+80IC+57K	YNR002C:[40]	ATO2	38900000	43800000	0.888128	-0.171161
MTSSAS+80S+80PQDLEK	YDR384C:[6, 7]	ATO3	945000	1720000	0.549419	-0.864022
NGSINS+80LTK	YJL020C:[634]	BBC1	7620000	11200000	0.680357	-0.555636
HSPDS+80PR	YER167W:[334]	BCK2	1700000	1860000	0.913978	-0.129768
NIVLFPEPEESFS+80RPQSAQS+80QSR	YIL033C:[70, 77]	BCY1	6670000	9570000	0.69697	-0.520832
DASSLS+80PTSAGSR	YLR399C:[615]	BDF1	188000000	205000000	0.917073	-0.124891
DASS+80LSPTS+80AGSR	YLR399C:[613, 618]	BDF1	1210000	1500000	0.806667	-0.309955
DASSLSPTS+80AGSR	YLR399C:[618]	BDF1	2620000	4920000	0.53252	-0.909092
LSDLS+80LSGSK	YBR200W:[461]	BEM1	1650000	1630000	1.01227	0.0175941
SAHS+80KDSLLPSR	YER155C:[157]	BEM2	1560000	2140000	0.728972	-0.456065
NGESDLS+80DYGNSNTEETK	YDR299W:[44]	BFR2	2910000	3800000	0.765789	-0.38498
FSVNS+80EEDLNFSEVK	YJR089W:[508]	BIR1	3500000	6990000	0.500715	-0.997938
SEHSELS+80SGSGPGSFLDALSQK	YNL271C:[1082]	BNI1	1150000	1590000	0.72327	-0.467393
SLEPSSES+80VR	YBL085W:[216]	BOI1	1720000	1680000	1.02381	0.0339473
TESGSS+80FVDLFNR	YBL085W:[528]	BOI1	1830000	2620000	0.698473	-0.517723
LSSES+80SDRK	YBL085W:[342]	BOI1	121000	195000	0.620513	-0.688467
SPNS+80DIDDDNGAAR	YDL231C:[102]	BRE4	2340000	2840000	0.823944	-0.279382
GSYSQTS+80LR	YDL231C:[25]	BRE4	3480000	5630000	0.618117	-0.694048
ADIPSSSSSSS+80PPPLPTR	YPR171W:[185]	BSP1	982000	742000	1.32345	0.404304
DLSSLYS+80EK	YCL014W:[10]	BUD3	468000	441000	1.06122	0.0857299
SIDDVSKAS+80PLAK	YLR319C:[327]	BUD6	6570000	10600000	0.619811	-0.690099
FQAVPKPTSNAS+80PPPASSGFNAR	YLR226W:[24]	BUR2	4400000	6440000	0.68323	-0.549557
SDSS+80QEPR	YKL005C:[50]	BYE1	1910000	1310000	1.45802	0.544006
LSSSS+80EQDLNNSDSPSIK	YNL278W:[494]	CAF120	289000	366000	0.789617	-0.340774
SNYS+80LTK	YMR280C:[1170]	CAT8	5140000	7140000	0.719888	-0.474156
DQGLLSQES+80NDGNIDSALLSEGATLK	YJR060W:[48]	CBF1	1120000	2100000	0.533333	-0.906891
EYVPLDNAEQSTSS+80S+80QETK	YLR175W:[398, 399]	CBF5	10600000	14700000	0.721088	-0.471752
EYVPLDNAEQSTSS+80SQETK	YLR175W:[398]	CBF5	62000000	88100000	0.703746	-0.506874
EYVPLDNAEQSTSS+80SQETKET+80EEEPK	YLR175W:[398, 405]	CBF5	622000	974000	0.638604	-0.647007
NSAQDLENSPMS+80VGKDNR	YLR220W:[71]	CCC1	3190000	3250000	0.981538	-0.0268833
HDNLSSSS+80S+80DIIYGR	YLR220W:[52, 53]	CCC1	2430000	2900000	0.837931	-0.255097
HDNLSSSSS+80DIIYGR	YLR220W:[53]	CCC1	896000	1280000	0.7	-0.514573
LSFHS+80PNASSIR	YDL220C:[336]	CDC13	1070000	1020000	1.04902	0.0690416
VEPGLGMGITSSQS+80EK	YLR314C:[77]	CDC3	3450000	3920000	0.880102	-0.184257
FALGNSNPS+80ALR	YDL126C:[472]	CDC48	250000	245000	1.02041	0.0291463
SGVNTLDTSSSS+80APPS+80EASEPLR	YPR019W:[167, 171]	CDC54	5800000	3140000	1.84713	0.885288
SGVNTLDTSSSS+80APPSEAS+80EPLR	YPR019W:[167, 174]	CDC54	3270000	1820000	1.7967	0.845352
SSAS+80ASGR	YPR019W:[99]	CDC54	754000	1000000	0.754	-0.407364
ALPTSSSS+80LGR	YPR019W:[122]	CDC54	524000	808000	0.648515	-0.624788
ASRYS+80GFSGTGEAENFDNLDYLK	YLR115W:[616]	CFT2	545000	319000	1.70846	0.7727
RAS+80SIFS+80INTTPLAPPNATDIQK	YER026C:[46, 50]	CHO1	1300000	1300000	1	0
ASSIFS+80INT+80TPLAPPNATDIQK	YER026C:[50, 53]	CHO1	503000	726000	0.692837	-0.529411
ASSIFS+80INTTPLAPPNATDIQK	YER026C:[50]	CHO1	2240000	4310000	0.519722	-0.944189
NVASYLQSNSS+80QEK	YCR005C:[21]	CIT2	697000	772000	0.90285	-0.147442
SNDS+80EQELLEAFK	YBR109C:[82]	CMD1	2860000	3210000	0.890966	-0.166558
LDSPVS+80ENGEIK	YNL225C:[20]	CNM67	3110000	3890000	0.799486	-0.322856
SASS+80SSTINHVLK	YLR429W:[463]	CRN1	13200000	17600000	0.75	-0.415037
QTASPLS+80SSTEEPK	YHR146W:[443]	CRP1	2710000	2680000	1.01119	0.0160599
DHSTGS+80PQC+57K	YOR031W:[40]	CRS5	2850000	3170000	0.899054	-0.153521
MDSANS+80SEK	YNL027W:[68]	CRZ1	323000	567000	0.569665	-0.811815
SSSISS+80PQK	YPR030W:[528]	CSR2	284000	215000	1.32093	0.401554
HASELSSNS+80KF	YDR256C:[513]	CTA1	883000	886000	0.996614	-0.00489326
AATT+80ISASGAATSISS+80QK	YNL245C:[117, 129]	CWC25	2690000	2550000	1.0549	0.0771089
LSIGS+80APTS+80R	YGR113W:[23, 27]	DAM1	736000	916000	0.803493	-0.315642
NEANQEVPTFLSDLS+80R	YPL119C:[545]	DBP1	1410000	893000	1.57895	0.658963
DSGYSSSS+80PGQLLDILNSK	YNL118C:[439]	DCP2	1660000	2390000	0.694561	-0.525827
AGNTGLATAFFNSENS+80NIVK	YOR204W:[508]	DED1	516000	568000	0.908451	-0.13852
SSNNS+80NSFTSTK	YKL054C:[108]	DEF1	2800000	3200000	0.875	-0.192645
NSSSLDS+80DHDAYYSK	YPL265W:[22]	DIP5	5760000	7770000	0.741313	-0.431846
SVAS+80LLSR	YBR278W:[169]	DPB3	907000	1200000	0.755833	-0.40386
SALDVGEHSDSS+80DIEVDHTK	YBR278W:[189]	DPB3	828000	1250000	0.6624	-0.594225
SSIS+80FESIQTTER	YBR007C:[57]	DSF2	286000	351000	0.814815	-0.295456
SNGS+80ELELDSSDLLQR	YNL258C:[32]	DSL1	2840000	2610000	1.08812	0.121841
SNAS+80ISK	YPR023C:[153]	EAF3	876000	1380000	0.634783	-0.655665
TEPTTEVTLYSPPS+80KESLSK	YDR446W:[19]	ECM11	4440000	3610000	1.22992	0.298561
LLSTPS+80PVNR	YBL101C:[1030]	ECM21	8340000	5760000	1.44792	0.533979
SSTS+80DTNR	YBL101C:[129]	ECM21	96000	105000	0.914286	-0.129283
SDLSSTS+80LTR	YBL101C:[182]	ECM21	11000000	16100000	0.68323	-0.549557
LLGSESDDS+80EGSIK	YHL030W:[1692]	ECM29	2330000	2860000	0.814685	-0.295685
SSSS+80SSSITLEK	YLR436C:[1106]	ECM30	1300000	1400000	0.928571	-0.106915
SSSSS+80SSITLEK	YLR436C:[1107]	ECM30	1300000	1400000	0.928571	-0.106915
GQSSVS+80LER	YLR436C:[1056]	ECM30	2320000	2580000	0.899225	-0.153246
KENSTIQSSSS+80SNLR	YER176W:[213]	ECM32	1180000	1500000	0.786667	-0.346176
SLTSSTNS+80FVMPK	YIL146C:[202]	ECM37	459000	638000	0.719436	-0.475062
TTPLSANS+80TGVSSLT+80R	YBL047C:[244, 251]	EDE1	96900	103000	0.940777	-0.0880758
TTPLSANS+80TGVSSLTR	YBL047C:[244]	EDE1	3470000	4230000	0.820331	-0.285722
LAPISSLS+80DR	YMR212C:[737]	EFR3	444000	526000	0.844106	-0.244503
STAISLYSEMS+80DEDVK	YDR385W:[82]|YOR133W:[82]	EFT2|EFT1	139000	98300	1.41404	0.499822
ETVESESS+80QTALSK	YDR385W:[572]|YOR133W:[572]	EFT2|EFT1	983000	846000	1.16194	0.216534
SEQSSSS+80PK	YDL161W:[317]	ENT1	859000	1440000	0.596528	-0.745339
AASEES+80DVEEDEDK	YMR049C:[23]	ERB1	2200000	2710000	0.811808	-0.300789
KPENAETPSQTS+80QEATQ	YML008C:[378]	ERG6	221000	388000	0.569588	-0.81201
TQISFSTDS+80PDNFQESNDNTEFSSTK	YMR219W:[888]	ESC1	957000	1350000	0.708889	-0.496369
AYLASDSDES+80DGQVDEEAK	YDR365C:[372]	ESF1	3450000	5370000	0.642458	-0.638326
VFSSSS+80DLIK	YBR026C:[138]	ETR1	1940000	2140000	0.906542	-0.141554
SSLS+80SENLVSC+57VDK	YER015W:[80]	FAA2	1500000	1230000	1.21951	0.286304
SASS+80S+80LTASLSK	YFR019W:[203, 204]	FAB1	776000	830000	0.93494	-0.0970547
DSEIS+80SLVTTK	YFR019W:[1941]	FAB1	718000	936000	0.767094	-0.382525
LGRPVANSNSSSS+80SSLR	YLR238W:[113]	FAR10	909000	1020000	0.891176	-0.166217
GPNTVNQLESLNS+80R	YMR029C:[115]	FAR8	1970000	3050000	0.645902	-0.630614
IENPSLVS+80LYR	YMR306W:[892]	FKS3	152000	92800	1.63793	0.711875
LFDDETSSSS+80FK	YAL053W:[691]	FLC2	1710000	3060000	0.558824	-0.839535
DDSINS+80LGNNKQPLR	YGL139W:[782]	FLC3	1290000	1740000	0.741379	-0.431716
SSIS+80DNENEAGEK	YLL043W:[601]	FPS1	514000	631000	0.81458	-0.295872
TTGAQTNMESNES+80PR	YLL043W:[212]	FPS1	479000	794000	0.603275	-0.729113
SKDS+80S+80VPLIIDSSGSAN	YBR207W:[452, 453]	FTH1	915000	837000	1.09319	0.128544
SKDSSVPLIIDSSGS+80AN	YBR207W:[463]	FTH1	906000	960000	0.94375	-0.0835234
SKDS+80SVPLIIDSSGS+80AN	YBR207W:[452, 463]	FTH1	1270000	1880000	0.675532	-0.565904
SKDSS+80VPLIIDSSGS+80AN	YBR207W:[453, 463]	FTH1	1270000	1880000	0.675532	-0.565904
SKDS+80SVPLIIDSSGSAN	YBR207W:[452]	FTH1	366000	570000	0.642105	-0.639118
SGAS+80FSDLVK	YPL248C:[712]	GAL4	820000	815000	1.00613	0.00882385
TLSQSS+80IR	YDR283C:[572]	GCN2	1760000	1810000	0.972376	-0.0404143
VSLSS+80PK	YDR358W:[375]	GGA1	2370000	2030000	1.16749	0.223407
YQQSQDIFNIIDPDDDASFSS+80PPHR	YCL039W:[294]	GID7	2210000	2100000	1.05238	0.073657
FTASSAS+80SSNLTTPGSSK	YDR507C:[429]	GIN4	1640000	1490000	1.10067	0.138383
DDSKESVDS+80SEDSKLPALK	YPL137C:[1028]	GIP3	3880000	3680000	1.05435	0.0763509
SAGS+80DNVGK	YER020W:[23]	GPA2	15900000	16600000	0.957831	-0.0621565
STDS+80LSSK	YOR371C:[525]	GPB1	3070000	1700000	1.80588	0.852704
QGSVISSSDS+80STGFTER	YOR371C:[98]	GPB1	1000000	900000	1.11111	0.152003
IDDLVGSPGS+80TDYLEDDAIPPVTNPR	YOR371C:[505]	GPB1	272000	247000	1.10121	0.139096
SSSSVS+80LK	YDL022W:[27]	GPD1	11300000	16200000	0.697531	-0.519671
SFDVPPPPIDASSPFS+80QK	YKL152C:[131]	GPM1	1040000	1090000	0.954128	-0.0677446
SSSIHS+80IGSLASNALSR	YKR067W:[654]	GPT2	419000	589000	0.711375	-0.491317
VNSRGS+80LT+80DIPIFSDAK	YKR067W:[671, 673]	GPT2	5210000	9990000	0.521522	-0.939201
NSSSS+80FTYPQLPQLQK	YOR070C:[215]	GYP1	385000	470000	0.819149	-0.287802
VHSSPSSNS+80LK	YLR256W:[139]	HAP1	2360000	3180000	0.742138	-0.43024
VHSS+80PSSNS+80LK	YLR256W:[134, 139]	HAP1	1090000	1540000	0.707792	-0.498602
VHSSPS+80SNSLK	YLR256W:[136]	HAP1	489000	909000	0.537954	-0.894446
SRDS+80ESTEEPVVDEK	YMR290C:[12]	HAS1	5130000	5190000	0.988439	-0.0167757
KVSVGSMGS+80GK	YDL223C:[962]	HBT1	12100000	16900000	0.715976	-0.482016
KVSVGS+80MGS+80GK	YDL223C:[959, 962]	HBT1	5160000	8550000	0.603509	-0.728553
KVS+80VGSMGS+80GK	YDL223C:[956, 962]	HBT1	2520000	4760000	0.529412	-0.917538
SKLS+80SAELR	YNL014W:[1015]	HEF3	3180000	3540000	0.898305	-0.154723
SLSSAQSSSSGPSSSS+80EEDDSRDIESLDKK	YML075C:[583]	HMG1	5400000	7170000	0.753138	-0.409014
DAVNSAPS+80NSLLK	YPL116W:[504]	HOS3	3020000	2380000	1.26891	0.343587
SNAS+80PEK	YPL116W:[533]	HOS3	833000	928000	0.897629	-0.155808
AHSIAS+80DNK	YOR267C:[664]	HRK1	352000	253000	1.3913	0.476438
HSTHS+80PPPSK	YOR267C:[152]	HRK1	17300000	17900000	0.96648	-0.0491875
SNDS+80FINDDR	YGL073W:[450]	HSF1	1390000	1460000	0.952055	-0.0708835
ASEALKPDSQKS+80YAEQGK	YFL014W:[24]	HSP12	2720000	3880000	0.701031	-0.51245
VESGS+80QQTSIHS+80T+80PIVQKLETDESPIQTK	YMR011W:[13, 20, 21]	HXT2	13600000	18100000	0.751381	-0.412383
VESGSQQTSIHS+80TPIVQK	YMR011W:[20]	HXT2	637000	1030000	0.618447	-0.693279
SSFS+80GASSNEPTNSPGDFLNQSR	YJL146W:[166]	IDS2	512000	534000	0.958801	-0.0606959
IEDTSPPS+80ANSR	YOR189W:[28]	IES4	23500000	22600000	1.03982	0.056338
LRDDLGLQTTPSQAS+80DR	YJL082W:[268]	IML2	1020000	1190000	0.857143	-0.222392
EGSSSQVS+80QTLNIPIK	YLR095C:[265]	IOC2	3510000	1830000	1.91803	0.939627
ESFSLLSNGSSSS+80PLQTR	YMR081C:[276]	ISF1	796000	848000	0.938679	-0.0912958
ESFSLLS+80NGSSSS+80PLQTR	YMR081C:[270, 276]	ISF1	287000	473000	0.606765	-0.720789
TTESSSSS+80SAAK	YBR086C:[925]	IST2	884000	1060000	0.833962	-0.261946
SSAES+80SNATNNNTLGTESK	YBR086C:[767]	IST2	7800000	10800000	0.722222	-0.469485
TTESSSS+80SSAAK	YBR086C:[924]	IST2	397000	587000	0.67632	-0.564221
TTESSSSSS+80AAK	YBR086C:[926]	IST2	195000	310000	0.629032	-0.668794
TTESSSS+80SS+80AAK	YBR086C:[924, 926]	IST2	810000	1520000	0.532895	-0.908078
MIDSNVS+80K	YKL217W:[606]	JEN1	3970000	3450000	1.15072	0.202543
LLEEVGLASPSS+80THNK	YJR091C:[916]	JSN1	2830000	3790000	0.746702	-0.421396
LGSSPS+80FLTQK	YDR017C:[583]	KCS1	936000	847000	1.10508	0.144147
SLSS+80SNQPSLLPEVVLNDNR	YDR017C:[472]	KCS1	4250000	7010000	0.606277	-0.721952
MEHSSLS+80QDVLVK	YHR158C:[1022]	KEL1	900000	1510000	0.596026	-0.746552
YSPSS+80PLTTNSIHQR	YDR122W:[973]	KIN1	648000	1090000	0.594495	-0.750262
LTSVYS+80QELTEK	YLR096W:[888]	KIN2	66500000	42600000	1.56103	0.642501
SNNS+80DSDIDIDAEEGSTR	YGL216W:[55]	KIP3	582000	683000	0.852123	-0.230866
FSLGAASTTS+80LVNSK	YGR166W:[401]	KRE11	1060000	1050000	1.00952	0.0136749
GC+57LTFEPNPSPNS+80SPDLLSK	YOR171C:[454]	LCB4	5860000	5640000	1.03901	0.0552055
GSNSS+80SSLLTSR	YLR260W:[202]	LCB5	4690000	6990000	0.670959	-0.575705
FTAPTS+80PSTSS+80PK	YFR024C-A:[389, 394]	LSB3	1170000	1160000	1.00862	0.0123837
FTAPTSPSTSS+80PK	YFR024C-A:[394]	LSB3	8170000	8210000	0.995128	-0.00704614
GSFDDDEDDYYDDDDYYNDIPSSFS+80STDASSTRPNTR	YFR024C-A:[242]	LSB3	4920000	5180000	0.949807	-0.0742938
LAPTNSGGS+80GGKLDDPSGASSYYASHR	YFR024C-A:[295]	LSB3	23700000	28200000	0.840426	-0.250808
ISSAS+80TPQTSQGR	YFR024C-A:[375]	LSB3	3150000	4760000	0.661765	-0.59561
ASIAS+80SFR	YPL004C:[40]	LSP1	706000	708000	0.997175	-0.00408118
SDSSAVS+80R	YKL176C:[397]	LST4	262000	466000	0.562232	-0.830763
NQSVLS+80LYK	YAL024C:[222]	LTE1	284000	208000	1.36538	0.449307
SSGGS+80SQGEVVENVTANYAEDAK	YBR115C:[925]	LYS2	2070000	3850000	0.537662	-0.895228
ETLPESTSLDS+80FNDFLNK	YIL070C:[76]	MAM33	224000	257000	0.871595	-0.19827
SSSSSRQS+80IPELFSGAC+57TK	YKL093W:[177]	MBR1	938000	1660000	0.56506	-0.823523
LS+80SSGS+80LDNYFEK	YGL197W:[617, 621]	MDS3	2470000	2120000	1.16509	0.220447
LSSSGS+80LDNYFEK	YGL197W:[621]	MDS3	3340000	4740000	0.704641	-0.505039
IVGNTDAEKNSTPS+80DASSTK	YNL142W:[487]	MEP2	4740000	5890000	0.804754	-0.313381
IVGNTDAEKNST+80PSDAS+80STKNTDHIV	YNL142W:[485, 490]	MEP2	94000	176000	0.534091	-0.904843
SSTNSVFSSSS+80PK	YDR219C:[238]	MFB1	965000	1430000	0.674825	-0.567414
TATISAES+80PPPLQYNAPPSYNDTVVPLTR	YJL042W:[198]	MHP1	5230000	6830000	0.765739	-0.385075
SVAS+80NDIIEEK	YLR332W:[355]	MID2	13400000	10700000	1.25234	0.324622
SNLSSPSSAS+80SSASPATTVTK	YNL085W:[367]	MKT1	729000	620000	1.17581	0.233651
SNLSSPSS+80ASSSASPATTVTK	YNL085W:[365]	MKT1	1700000	1790000	0.949721	-0.0744248
SNLSSPSSASSSAS+80PATTVTK	YNL085W:[371]	MKT1	1800000	1990000	0.904523	-0.144772
SNLSSPS+80SASSSASPATTVTK	YNL085W:[364]	MKT1	2780000	4140000	0.671498	-0.574546
S+80NLSSPSSAS+80SSASPATTVTK	YNL085W:[358, 367]	MKT1	306000	534000	0.573034	-0.803308
SNLS+80SPSS+80ASSSASPATTVTK	YNL085W:[361, 365]	MKT1	4160000	7720000	0.53886	-0.892017
SNLS+80SPSSASS+80SASPATTVTK	YNL085W:[361, 368]	MKT1	94700	186000	0.50914	-0.973866
LSKAS+80PLGDK	YNL117W:[505]	MLS1	8730000	6980000	1.25072	0.322755
TTNTSSSS+80YK	YKL064W:[632]	MNR2	1120000	1070000	1.04673	0.0658879
VINSALS+80PFK	YGL064C:[361]	MRH4	93100	132000	0.705303	-0.503685
MNSMTS+80GANVR	YLR219W:[130]	MSC3	785000	1040000	0.754808	-0.405819
VYDDSEAS+80IDENYYTKPNNGLNITNY	YGR023W:[533]	MTL1	1170000	1440000	0.8125	-0.29956
FEAAYDFPGSGSS+80SELPLKK	YKL129C:[1136]	MYO3	953000	1670000	0.570659	-0.8093
SSSS+80LNNENVDSR	YHR086W:[259]	NAM8	1220000	1770000	0.689266	-0.536868
EIIYIPEDDTDSIDSVDS+80LK	YMR069W:[84]	NAT4	98800	165000	0.598788	-0.739883
SGLS+80EEELLR	YDR397C:[112]	NCB2	12000000	14000000	0.857143	-0.222392
LHHNSVSDPVKSEDS+80S	YDR397C:[145]	NCB2	761000	960000	0.792708	-0.335138
LHHNS+80VSDPVKSEDS+80S	YDR397C:[135, 145]	NCB2	1380000	2030000	0.679803	-0.556811
YYSISSSS+80LSEK	YHR042W:[447]	NCP1	900000	812000	1.10837	0.148445
YYSISSSSLS+80EK	YHR042W:[449]	NCP1	900000	812000	1.10837	0.148445
TTSLTS+80LNEK	YPL226W:[128]	NEW1	582000	479000	1.21503	0.280993
YSETS+80EADKDVNK	YGR103W:[529]	NOP7	1350000	2350000	0.574468	-0.799701
SQHS+80SIGDLKR	YNL183C:[356]	NPR1	2130000	2090000	1.01914	0.0273505
ILSASS+80IHENFPSR	YNL156C:[93]	NSG2	15300000	18900000	0.809524	-0.304855
KSTES+80IC+57S+80LTKPQLYSLYDDDVVR	YNL156C:[15, 18]	NSG2	1420000	2090000	0.679426	-0.557612
STES+80IC+57SLTKPQLYSLYDDDVVR	YNL156C:[15]	NSG2	781000	1220000	0.640164	-0.643487
NNMILLSNDS+80YK	YDR150W:[357]	NUM1	799000	722000	1.10665	0.146197
DNDDTSVAS+80S+80IDLDHLSR	YDR150W:[2220, 2221]	NUM1	2040000	2280000	0.894737	-0.160465
ALESVGS+80DTTFK	YIL115C:[724]	NUP159	705000	1250000	0.564	-0.826233
TTANLPANSSTS+80PAPSIPSTGFK	YLR335W:[540]	NUP2	3730000	5800000	0.643103	-0.636877
ETYDSNES+80DDDVTPSTK	YLR335W:[20]	NUP2	6280000	10200000	0.615686	-0.699733
TSSQTS+80LSSK	YMR153W:[372]	NUP53	1940000	3040000	0.638158	-0.648015
SNLS+80QENDNEGK	YAR002W:[483]	NUP60	2810000	2760000	1.01812	0.0259019
GFNNPTPGLEAEHSSTS+80PAPENSETHNR	YAL051W:[46]	OAF1	7100000	5360000	1.32463	0.405586
SAS+80PINTNNASGDS+80PDTK	YAL051W:[144, 155]	OAF1	4720000	4620000	1.02165	0.030894
S+80AS+80PINTNNASGDS+80PDTK	YAL051W:[142, 144, 155]	OAF1	505000	495000	1.0202	0.0288549
SASPINTNNASGDS+80PDTKK	YAL051W:[155]	OAF1	2800000	3540000	0.79096	-0.338323
HDSNASPNS+80DSEDGHHHNNKK	YBR230C:[15]	OM14	3620000	4030000	0.898263	-0.15479
NQTDLKPFPSAGS+80ASSSIK	YGR038W:[32]	ORM1	9240000	15800000	0.58481	-0.77396
NQTDLKPFPSAGS+80ASSS+80IK	YGR038W:[32, 36]	ORM1	3140000	5520000	0.568841	-0.813904
STES+80EDSLSMEDEQQSAEIK	YIR006C:[896]	PAN1	400000	486000	0.823045	-0.280956
DASASS+80TSTFDAR	YIR006C:[1253]	PAN1	16700000	21500000	0.776744	-0.364489
NEEQSSFS+80SPSAK	YIR006C:[747]	PAN1	2120000	3440000	0.616279	-0.698344
DASASSTS+80TFDAR	YIR006C:[1255]	PAN1	6020000	10400000	0.578846	-0.788748
FVDASDES+80DVDIGGIR	YCL052C:[176]	PBN1	7310000	7100000	1.02958	0.0420524
ISTNPSLES+80PFSSK	YIL050W:[58]	PCL7	563000	784000	0.718112	-0.477719
LSNSS+80LSNLFK	YGR202C:[19]	PCT1	2060000	2820000	0.730496	-0.453051
MNLLPSTPS+80SISSAGSPNTAHTK	YGL013C:[345]	PDR1	2050000	2710000	0.756458	-0.402669
MNLLPST+80PSSIS+80SAGSPNTAHTK	YGL013C:[343, 348]	PDR1	771000	1190000	0.647899	-0.626159
TPIANFSTS+80S+80SSVPS+80VSHQYDTDYNIK	YIL013C:[710, 711, 716]	PDR11	12500000	9920000	1.26008	0.333516
TPIANFSTSS+80S+80SVPS+80VSHQYDTDYNIK	YIL013C:[711, 712, 716]	PDR11	12600000	10000000	1.26	0.333424
TPIANFSTSSSSVPS+80VSHQYDTDYNIK	YIL013C:[716]	PDR11	1320000	1100000	1.2	0.263034
TPIANFSTSSS+80SVPS+80VSHQYDTDYNIK	YIL013C:[712, 716]	PDR11	3770000	4040000	0.933168	-0.0997908
TPIANFSTSSSS+80VPS+80VSHQYDTDYNIK	YIL013C:[713, 716]	PDR11	3770000	4040000	0.933168	-0.0997908
SVFS+80TDMEGVNPVFTNPDTPGYNPK	YDR406W:[83]	PDR15	642000	538000	1.19331	0.254967
SVFS+80TDMEGVNPVFT+80NPDTPGYNPK	YDR406W:[83, 94]	PDR15	990000	867000	1.14187	0.191397
SDAQSIFS+80S+80GVEGVNPIFSDPEAPGYDPK	YOR153W:[73, 74]	PDR5	903000	697000	1.29555	0.373567
SSSSSHS+80DSPEFLR	YFR023W:[62]	PES4	2310000	1830000	1.2623	0.336049
SSSSS+80HSDS+80PEFLR	YFR023W:[60, 64]	PES4	937000	920000	1.01848	0.0264152
EQTIDSNAS+80IPEWQK	YGL153W:[313]	PEX14	3150000	4070000	0.773956	-0.369677
SDAS+80DLLR	YGR240C:[192]	PFK1	11800000	10000000	1.18	0.238787
SSFAS+80DFLSR	YIL107C:[659]	PFK26	106000	92700	1.14347	0.193423
SNSS+80PYLNK	YFR034C:[152]	PHO4	11400000	13000000	0.876923	-0.189478
SSSVS+80SEGK	YCR037C:[146]	PHO87	925000	1110000	0.833333	-0.263034
AAS+80NSNDS+80VK	YBR296C:[309, 314]	PHO89	203000	181000	1.12155	0.16549
SQTS+80TSAK	YBL105C:[804]	PKC1	1610000	1880000	0.856383	-0.223672
ASSEPS+80SPPPISR	YDR466W:[683]	PKH3	3470000	5570000	0.62298	-0.682742
STESNIS+80DEK	YMR129W:[69]	POM152	752000	834000	0.901679	-0.149315
SPPVYSDIS+80R	YNL055C:[10]	POR1	1130000	622000	1.81672	0.861336
IYVSPPS+80PTGDFVHGSC+57ADGDNGSR	YDR436W:[362]	PPZ2	3400000	3200000	1.0625	0.0874628
DSSSSLS+80PR	YDR436W:[338]	PPZ2	90700	170000	0.533529	-0.90636
TTSTSSTSS+80QSS+80NSSK	YOL061W:[370, 373]	PRS5	171000	183000	0.934426	-0.0978473
SLDS+80AIR	YOL061W:[149]	PRS5	519000	565000	0.918584	-0.122516
KTTSTSS+80T+80S+80SQSSNSSK	YOL061W:[367, 368, 369]	PRS5	169000	187000	0.903743	-0.146015
ISLSPSTES+80LADSK	YAL017W:[1023]	PSK1	1020000	1060000	0.962264	-0.0554951
SFIS+80NPSSPAK	YMR137C:[189]	PSO2	1350000	1070000	1.26168	0.335349
SGIS+80TNDNEK	YLL010C:[78]	PSR1	1600000	1370000	1.16788	0.223896
WELPDSVSDDS+80MDLAQHQR	YDL006W:[133]	PTC1	495000	511000	0.968689	-0.0458948
SVSNAS+80LDTQNTFEQNVESDKNFNK	YLL013C:[210]	PUF3	2490000	2930000	0.849829	-0.234755
ISIDS+80S+80DEESELSK	YDR496C:[34, 35]	PUF6	40600000	45100000	0.900222	-0.151648
ISIDS+80SDEESELSK	YDR496C:[34]	PUF6	4860000	5940000	0.818182	-0.289507
GVSTFS+80PEGR	YGR253C:[16]	PUP2	680000	397000	1.71285	0.776396
HSTDS+80EDGAIIIDKESK	YKL188C:[86]	PXA2	884000	1020000	0.866667	-0.206451
SSES+80ASNIPDAVNTR	YGR280C:[230]	PXR1	37800000	51700000	0.731141	-0.451778
NAVQNESVSS+80PIELNFDAVK	YPR191W:[334]	QCR2	2670000	2160000	1.23611	0.305808
ENDFEDELAESMQS+80YNR	YIL121W:[24]	QDR2	83600	97900	0.853933	-0.227806
SEES+80DDFEQLVNLSGVSK	YJR035W:[853]	RAD26	99100	100000	0.991	-0.013043
SKQS+80AEPQK	YOR101W:[286]	RAS1	528000	487000	1.08419	0.116616
NASIES+80KT+80GLAGNQATNGK	YNL098C:[238, 240]	RAS2	416000	574000	0.724739	-0.464467
SIFS+80HSGK	YJR021C:[37]	REC107	1030000	936000	1.10043	0.138064
SNSSAYPLSFKS+80EETLNNNPPTAAK	YLR176C:[182]	RFX1	2540000	2110000	1.20379	0.267585
SAPVLLSAPSSGS+80NSGR	YOR127W:[741]	RGA1	672000	745000	0.902013	-0.148779
SAVS+80FGR	YDR137W:[357]	RGP1	226000	351000	0.643875	-0.635148
SNNS+80PNLSNNIVSK	YMR139W:[8]	RIM11	1930000	2670000	0.722846	-0.468239
SVNS+80ENES+80VNGGDENSELPSEIPESSGR	YHL024W:[540, 544]	RIM4	6130000	4210000	1.45606	0.542067
SMPNSWSS+80PSSK	YHL024W:[532]	RIM4	2410000	2220000	1.08559	0.118473
SVNS+80ENESVNGGDENSELPSEIPESSGR	YHL024W:[540]	RIM4	6160000	6300000	0.977778	-0.0324215
KTQESSPS+80AEMIK	YOR191W:[123]	RIS1	645000	1050000	0.614286	-0.703018
ISSLS+80ENTLK	YHL023C:[477]	RMD11	4460000	5860000	0.761092	-0.393857
SLSS+80TGEHNQELR	YHL023C:[315]	RMD11	2930000	4370000	0.670481	-0.576733
SPASPSSISTPS+80PPSSSQNDFDR	YFR048W:[397]	RMD8	1130000	1740000	0.649425	-0.622765
ALSTAS+80LISSNGQTSASK	YOR018W:[141]	ROD1	437000	424000	1.03066	0.043569
YTS+80VSGTS+80LSSPR	YLR371W:[383, 388]	ROM2	2600000	2910000	0.893471	-0.162508
SEGSGSS+80LVQK	YDL150W:[122]	RPC53	816000	792000	1.0303	0.0430687
SEGS+80GSS+80LVQK	YDL150W:[119, 122]	RPC53	2530000	2490000	1.01606	0.0229916
SEGS+80GSSLVQK	YDL150W:[119]	RPC53	3430000	4180000	0.820574	-0.285294
DPFDIFASTAS+80K	YBR079C:[504]	RPG1	177000	175000	1.01143	0.0163944
SVVS+80TETFEQPSQR	YDR471W:[97]|YHR010W:[97]	RPL27B|RPL27A	2190000	1730000	1.2659	0.340159
SQES+80INQK	YGL030W:[9]	RPL30	2940000	2820000	1.04255	0.060121
MIGVLNNSSES+80DEEES+80NDEK	YLR421C:[135, 140]	RPN13	19500000	19100000	1.02094	0.0299015
MIGVLNNSSES+80DEEESNDEKQK	YLR421C:[135]	RPN13	10500000	10700000	0.981308	-0.0272215
VSSVLS+80ALEGK	YOL039W:[43]	RPP2A	28500	41200	0.691748	-0.531682
SSMS+80LENQNAIGQQQIPLSR	YLR357W:[663]	RSC2	398000	505000	0.788119	-0.343515
STTS+80DIEK	YKR008W:[406]	RSC4	26600000	30200000	0.880795	-0.183122
GVPVHSASS+80DAVIDR	YJR127C:[323]	RSF2	459000	532000	0.862782	-0.212932
SGLS+80SSEFDNMNDTSASK	YDL204W:[245]	RTN2	654000	1030000	0.634951	-0.655282
IHPSSLSS+80PSEDGMLR	YOR077W:[151]	RTS2	1970000	2020000	0.975248	-0.0361597
IHPSSLSSPS+80EDGMLR	YOR077W:[153]	RTS2	2120000	2560000	0.828125	-0.27208
DNSFAS+80INGQPEQELQYK	YNL206C:[411]	RTT106	3850000	3590000	1.07242	0.100875
LNTSGSSTS+80PPLPSHLAMK	YDR159W:[1181]	SAC3	2510000	2740000	0.916058	-0.126489
ITSSDS+80PPIVSSNK	YDR389W:[435]	SAC7	1540000	2120000	0.726415	-0.461134
ASSTNSSDS+80SESLDELELAK	YER129W:[310]	SAK1	6260000	5680000	1.10211	0.140272
ASSTNSSDS+80SES+80LDELELAK	YER129W:[310, 313]	SAK1	744000	904000	0.823009	-0.28102
SNAS+80S+80PTSSLTVPNSVIQKPK	YER047C:[426, 427]	SAP1	5970000	6490000	0.919877	-0.120488
GTSDSLDS+80IPEEYSHGDEVK	YFR040W:[58]	SAP155	944000	1360000	0.694118	-0.526748
SENS+80SQNIVNR	YBL052C:[85]	SAS3	718000	557000	1.28905	0.366307
SVQS+80LPLEFK	YDR351W:[474]	SBE2	906000	524000	1.72901	0.789944
SMSVAS+80LDQLGK	YHR103W:[520]	SBE22	324000	349000	0.928367	-0.107233
SSNS+80SSGS+80SNGPK	YHR205W:[311, 315]	SCH9	253000	325000	0.778462	-0.361302
SSNSS+80SGS+80SNGPK	YHR205W:[312, 315]	SCH9	394000	513000	0.768031	-0.380763
DLSSILS+80DGEEK	YJL080C:[1112]	SCP160	5120000	4570000	1.12035	0.16395
DLPSLGS+80NAAFANVK	YJL080C:[63]	SCP160	4350000	8130000	0.535055	-0.90224
FGSGNS+80FSSLDKPIPQSR	YPL085W:[663]	SEC16	1620000	1820000	0.89011	-0.167945
FGSGNS+80FSS+80LDKPIPQSR	YPL085W:[663, 666]	SEC16	561000	892000	0.628924	-0.669043
SLAS+80QDIYSGIVYSPSISSIR	YNL272C:[200]	SEC2	146000	113000	1.29204	0.369646
TEFLNSLPS+80DNEEVK	YDL195W:[728]	SEC31	464000	538000	0.862454	-0.213481
EGNISINS+80GSGNSSK	YFL005W:[204]	SEC4	285000	426000	0.669014	-0.579892
TIGHSVQS+80PDDTVK	YFL045C:[240]	SEC53	10500000	10000000	1.05	0.0703893
SLSS+80QNIDADDPTQFENLK	YDR170C:[810]	SEC7	1030000	1300000	0.792308	-0.335867
TSSAVS+80LSTK	YDR170C:[437]	SEC7	1230000	1890000	0.650794	-0.619728
LNLHPTPTPGTIIPNPDSSPSSGS+80PTSSAAQR	YBL066C:[165]	SEF1	2360000	2390000	0.987448	-0.0182238
NESASVNS+80SDGLTSMPK	YKR029C:[251]	SET3	504000	535000	0.942056	-0.0861152
IDSNDS+80SEDGSK	YHR207C:[461]	SET5	2430000	1420000	1.71127	0.775065
LHENPDGTFSVIDPDSTDS+80FGDGMGSAK	YLR403W:[646]	SFP1	1110000	1460000	0.760274	-0.395409
VIEEYSLSQGS+80GPSNDSWK	YGL066W:[25]	SGF73	660000	512000	1.28906	0.366322
STSNLSSPS+80PVVLSNNEQESAR	YJR134C:[33]	SGM1	232000	336000	0.690476	-0.534336
KLTSNNS+80PK	YOR073W:[482]	SGO1	2160000	3030000	0.712871	-0.488286
GDNNSSHSPIS+80PLK	YOR057W:[171]	SGT1	428000	522000	0.819923	-0.286439
GDNNSSHS+80PISPLK	YOR057W:[168]	SGT1	1300000	2530000	0.513834	-0.960626
SFYTASPLLSSGS+80IPK	YBR130C:[355]	SHE3	335000	386000	0.867876	-0.20444
SNASISS+80NPEVK	YDL225W:[64]	SHS1	1260000	1070000	1.17757	0.235813
SQES+80EDEEDIIINPVR	YLR079W:[201]	SIC1	2240000	4140000	0.541063	-0.886132
ETQEDDTNSIDS+80SDDLDGFVK	YBR103W:[140]	SIF2	2240000	2380000	0.941176	-0.0874628
QNVSESSGS+80DDGSSIASR	YOL004W:[1046]	SIN3	1740000	2010000	0.865672	-0.208108
ITPSSDTS+80DYNIR	YNL257C:[286]	SIP3	1280000	2190000	0.584475	-0.774787
NSLTNTSILS+80R	YIL105C:[153]	SLM1	2400000	1890000	1.26984	0.344648
NS+80LTNTSILS+80R	YIL105C:[145, 153]	SLM1	823000	872000	0.943807	-0.0834357
SQQGLSHVTSTGS+80SSSMER	YGR229C:[200]	SMI1	348000	385000	0.903896	-0.145771
SQQGLSHVTSTGSSSS+80MER	YGR229C:[203]	SMI1	1450000	1840000	0.788043	-0.343653
SQQGLSHVTSTGS+80SSS+80MER	YGR229C:[200, 203]	SMI1	1340000	1710000	0.783626	-0.351763
FAEGSGHS+80S+80DLAK	YGR197C:[45, 46]	SNG1	8710000	9220000	0.944685	-0.082094
FAEGSGHS+80SDLAK	YGR197C:[45]	SNG1	4870000	5800000	0.839655	-0.252131
EQFSSESS+80GANDEVFDDLEAK	YDR011W:[837]	SNQ2	2280000	2490000	0.915663	-0.127112
EQFSSES+80S+80GANDEVFDDLEAK	YDR011W:[836, 837]	SNQ2	6730000	8390000	0.802145	-0.318064
EQFSSES+80SGANDEVFDDLEAK	YDR011W:[836]	SNQ2	8400000	15500000	0.541935	-0.883807
SAGS+80DIFK	YFL002C:[211]	SPB4	525000	529000	0.992439	-0.0109503
EENFSSNTS+80ELGNK	YPL124W:[43]	SPC29	596000	1120000	0.532143	-0.910114
NVDISNMS+80QGEFLR	YMR107W:[93]	SPG4	465000	290000	1.60345	0.681178
SSIGSQDS+80SDVEDVK	YMR107W:[66]	SPG4	10900000	15900000	0.685535	-0.544699
SSIGS+80QDSSDVEDVK	YMR107W:[63]	SPG4	11400000	17100000	0.666667	-0.584963
HLSSSTES+80TR	YKR031C:[1442]	SPO14	9250000	11600000	0.797414	-0.3266
SSDS+80PKPVK	YER161C:[193]	SPT2	17600000	21100000	0.834123	-0.261668
SIDS+80ADDLDQFIK	YLR119W:[177]	SRN2	342000	281000	1.21708	0.283426
LAPTEIPVSTIS+80IEDLDATR	YCL037C:[55]	SRO9	831000	1150000	0.722609	-0.468713
LDFSSSNS+80HNSS+80QVALDSTINK	YDR292C:[235, 239]	SRP101	4330000	3750000	1.15467	0.207476
LDFSSSNS+80HNS+80SQVALDSTINK	YDR292C:[235, 238]	SRP101	2120000	1940000	1.09278	0.128008
LDFSSSNS+80HNSSQVALDSTINK	YDR292C:[235]	SRP101	1870000	2120000	0.882075	-0.181026
LDFSSSNSHNS+80SQVALDSTINK	YDR292C:[238]	SRP101	1870000	2120000	0.882075	-0.181026
ATSNLS+80PPSFK	YDR293C:[231]	SSD1	4600000	5390000	0.853432	-0.228651
SSTINNDSDSLSS+80PTK	YDR293C:[492]	SSD1	21800000	27900000	0.781362	-0.355937
TSNNFLSSPSS+80SDSLSK	YDR293C:[464]	SSD1	1630000	2630000	0.619772	-0.690191
SSVS+80PTAGSFGLSK	YLR006C:[110]	SSK1	599000	502000	1.19323	0.254869
EDLNNAPTGHSDGS+80DDFVAFMNK	YMR183C:[34]	SSO2	6190000	7130000	0.868163	-0.203963
NYEMQEDLNNAPT+80GHSDGS+80DDFVAFMNK	YMR183C:[28, 34]	SSO2	3940000	6370000	0.618524	-0.693098
TTVSPYNSIES+80VEESNSALDFTR	YPL092W:[444]	SSU1	424000	249000	1.70281	0.767919
TTVSPYNSIES+80VEES+80NSALDFTR	YPL092W:[444, 448]	SSU1	1380000	893000	1.54535	0.627936
EENAEEDDESEWS+80DDEPEVVR	YHR064C:[480]	SSZ1	43100000	48100000	0.89605	-0.158349
RPLSAES+80NNIGDILLK	YLR362W:[326]	STE11	307000	160000	1.91875	0.940167
SVES+80GEEEDHDFFGEDSDIVSLPTK	YLR362W:[387]	STE11	4740000	5770000	0.82149	-0.283684
SDNS+80PPKLESENFK	YHR084W:[226]	STE12	4510000	4960000	0.909274	-0.137213
ALPSITDIPVSDDS+80DIKR	YDR310C:[65]	SUM1	526000	893000	0.589026	-0.763597
ESEVSGSVASGSS+80TGVK	YLR372W:[330]	SUR4	877000	944000	0.929025	-0.10621
IVSESTPAATESPTS+80GTIPLIR	YAL011W:[142]	SWC3	3120000	2850000	1.09474	0.130584
GSQES+80TNT+80LEEIVK	YAR042W:[691, 694]	SWH1	19600000	21900000	0.894977	-0.160077
GSQES+80TNTLEEIVK	YAR042W:[691]	SWH1	3270000	4120000	0.793689	-0.333354
GSQES+80T+80NTLEEIVK	YAR042W:[691, 692]	SWH1	5250000	9070000	0.578831	-0.788785
EVVPNNASPAS+80ATGARPVSVSNGAANTER	YCR030C:[267]	SYP1	1030000	1970000	0.522843	-0.935551
DALVYNDYAGSGNS+80AGSGLGVEDIR	YMR236W:[83]	TAF9	2140000	2010000	1.06468	0.0904153
NSVGS+80VSEVGPDSTQEETPR	YMR236W:[16]	TAF9	1310000	2140000	0.61215	-0.708044
IVSNAS+80C+57TTNC+57LAPLAK	YGR192C:[149]|YJL052W:[149]|YJR009C:[149]	TDH3|TDH1|TDH2	2590000	3810000	0.67979	-0.556839
SAEDSPSS+80NGGTVVK	YAL001C:[529]	TFC3	9260000	10900000	0.849541	-0.235244
SPLS+80VQADEADEVHNADNSR	YKL140W:[469]	TGL1	1810000	2410000	0.751037	-0.413043
SSSQS+80PIK	YMR313C:[480]	TGL3	4680000	3000000	1.56	0.641546
YSITS+80ASLNPR	YKR089C:[725]	TGL4	513000	340000	1.50882	0.593424
DAS+80QNGSGDS+80QSVISVDKLR	YKL058W:[95, 102]	TOA2	5480000	2990000	1.83278	0.87403
DASQNGSGDS+80QSVISVDK	YKL058W:[102]	TOA2	22300000	30800000	0.724026	-0.465887
DPIPSDPS+80ER	YGR082W:[87]	TOM20	2060000	1630000	1.2638	0.337772
TPSVSETKTEEEENAPSSTS+80S+80SSIFDIK	YNL088W:[1269, 1270]	TOP2	3850000	3970000	0.969773	-0.0442806
MGSTSATS+80KENT+80PEQDDVATK	YNL088W:[1310, 1314]	TOP2	7620000	8350000	0.912575	-0.131985
TEEEENAPS+80STSS+80SSIFDIK	YNL088W:[1266, 1270]	TOP2	2990000	3410000	0.876833	-0.189626
MGSTSATS+80KENTPEQDDVATK	YNL088W:[1310]	TOP2	2650000	3400000	0.779412	-0.359542
TEEEENAPSSTSS+80SSIFDIK	YNL088W:[1270]	TOP2	2880000	3960000	0.727273	-0.459432
TEEEENAPSST+80SSSS+80IFDIK	YNL088W:[1268, 1272]	TOP2	1680000	2980000	0.563758	-0.826851
TEEEENAPSSTS+80SSS+80IFDIK	YNL088W:[1269, 1272]	TOP2	333000	662000	0.503021	-0.991309
NSTYS+80PSIYDANTLSPSAYHNIGSR	YGL179C:[414]	TOS3	1500000	1430000	1.04895	0.0689474
NSTYS+80PSIYDANTLS+80PSAYHNIGSR	YGL179C:[414, 424]	TOS3	523000	759000	0.689065	-0.537289
TASALS+80R	YGR138C:[105]	TPO2	7830000	12200000	0.641803	-0.639797
QIDGASSPS+80SNEDALESDNNEK	YPR156C:[124]	TPO3	3100000	2660000	1.16541	0.220842
KDYSIDS+80IE	YPR156C:[620]	TPO3	2120000	2040000	1.03922	0.0554951
NPNLSFDS+80HPPR	YMR261C:[184]	TPS3	1690000	2890000	0.584775	-0.774046
DVENLNTSSSPS+80SDLYIR	YCR084C:[441]	TUP1	48000	78100	0.614597	-0.702288
LVSQDS+80ASPLSLTFR	YGR080W:[170]	TWF1	61400	57000	1.07719	0.107277
SVDS+80DADAQLAER	YDR330W:[69]	UBX5	2790000	2210000	1.26244	0.336219
NFDGSEVEASGNS+80DVESR	YPL020C:[127]	ULP1	1320000	2250000	0.586667	-0.769387
TTNSPMS+80ILSR	YDR207C:[273]	UME6	756000	956000	0.790795	-0.338624
LGSSPS+80QDVLNR	YNR012W:[278]	URK1	3920000	3820000	1.02618	0.037281
LLGVATSDNS+80STTEVQGR	YGL212W:[232]	VAM7	1540000	2020000	0.762376	-0.391425
SLSSQS+80FDNETSPAHPR	YIL135C:[177]	VHS2	2280000	1880000	1.21277	0.278301
SVFS+80LQEDDELTPSQINK	YKL119C:[115]	VPH2	797000	1160000	0.687069	-0.541473
ASQSS+80DSES+80IEVPTAILK	YLL040C:[1727, 1731]	VPS13	5800000	4990000	1.16232	0.217013
SRAS+80QSS+80DSES+80IEVPTAILK	YLL040C:[1724, 1727, 1731]	VPS13	4470000	3970000	1.12594	0.171136
ASQSS+80DSESIEVPTAILK	YLL040C:[1727]	VPS13	1710000	1580000	1.08228	0.114072
NSASS+80EPIVPVVESK	YNR006W:[280]	VPS27	912000	1340000	0.680597	-0.555127
LSLDS+80ITPR	YDR027C:[72]	VPS54	2390000	2740000	0.872263	-0.197165
SSLDSSMS+80ASSMISNVK	YFL004W:[487]	VTC2	1310000	1230000	1.06504	0.0909085
SSVDS+80WSER	YPL019C:[43]	VTC3	940000	813000	1.15621	0.209405
NISENGNDPYSDDT+80DSASS+80FQLPPGVK	YPL019C:[668, 673]	VTC3	1890000	2140000	0.883178	-0.179225
NGFGTPSPPS+80PPGITK	YOR083W:[62]	WHI5	637000	864000	0.737269	-0.439738
NVVDIFSDDDGKPSSSS+80LA	YAR035W:[392]	YAT1	1180000	1070000	1.1028	0.141176
TSSSS+80QVNLNR	YER024W:[786]	YAT2	6780000	6440000	1.0528	0.0742246
SVNS+80NSTTLYSR	YBL060W:[306]	YBL060W	1580000	1770000	0.892655	-0.163825
SVDS+80IYQVVR	YBR025C:[119]	YBR025C	1490000	1560000	0.955128	-0.0662337
IEEEDSQSYSS+80LELGR	YBR147W:[149]	YBR147W	137000	180000	0.761111	-0.393821
LADDLFSNSS+80R	YBR225W:[105]	YBR225W	655000	783000	0.836526	-0.257517
IDTPC+57ESEDS+80DLDTDLTSIR	YBR235W:[918]	YBR235W	6470000	8160000	0.792892	-0.334803
MNSSFLS+80SSSIGDK	YBR287W:[231]	YBR287W	2370000	2360000	1.00424	0.0061002
MNSSFLSSSS+80IGDK	YBR287W:[234]	YBR287W	15200000	16100000	0.944099	-0.0829894
MNSSFLS+80SSS+80IGDK	YBR287W:[231, 234]	YBR287W	4530000	5000000	0.906	-0.142417
ETSNEASSTNS+80ENVNK	YLL048C:[1519]	YBT1	6000000	5720000	1.04895	0.0689474
GLFGEDELVKS+80SILS+80R	YLL048C:[936, 940]	YBT1	240000	285000	0.842105	-0.247928
SSILS+80RANS+80SANLAAK	YLL048C:[940, 944]	YBT1	662000	930000	0.711828	-0.490399
SSTS+80LSNLPAVK	YLL048C:[955]	YBT1	17400000	26000000	0.669231	-0.579424
SNEFGDS+80SESS+80VR	YDR135C:[869, 873]	YCF1	906000	1020000	0.888235	-0.170986
SNEFGDSSESS+80VR	YDR135C:[873]	YCF1	10300000	12700000	0.811024	-0.302184
SSLSS+80LSNQR	YCR023C:[603]	YCR023C	1080000	1210000	0.892562	-0.163976
DTLFSLSS+80DTTTATATNNNK	YCR061W:[238]	YCR061W	1240000	2010000	0.616915	-0.696855
SYDGYSLSSSTS+80S+80KNAALR	YDL133W:[152, 153]	YDL133W	1460000	1730000	0.843931	-0.244804
HSDGS+80PLDYPK	YDL133W:[63]	YDL133W	687000	1100000	0.624545	-0.679122
KNPESPES+80VHNK	YDL133W:[222]	YDL133W	4460000	7920000	0.563131	-0.828457
SMSKPS+80PVLLPLK	YDL173W:[39]	YDL173W	6380000	11300000	0.564602	-0.824694
SHQS+80LHATTSSPNNNAPIVVGR	YDL173W:[141]	YDL173W	2020000	3760000	0.537234	-0.896377
TTTLGPNGNSNTS+80NEELPTSDVNDINK	YDL233W:[435]	YDL233W	381000	524000	0.727099	-0.459776
MNSATS+80QEDLFNETK	YDR128W:[417]	YDR128W	16100000	20600000	0.781553	-0.355584
AFSSVHS+80ESGK	YDR128W:[759]	YDR128W	5460000	7520000	0.726064	-0.461832
TSSQLS+80FPNIPEDEPQR	YDR348C:[64]	YDR348C	922000	1540000	0.598701	-0.740092
EEEDMIQGGSSAES+80PR	YDR352W:[136]	YDR352W	1730000	2240000	0.772321	-0.372727
SNADSAPLDNANYPLSDHS+80PSLNSMDNTTK	YER079W:[192]	YER079W	590000	1100000	0.536364	-0.898717
SNVPSPVS+80R	YFL042C:[106]	YFL042C	2530000	2750000	0.92	-0.120294
SLSS+80PVFNK	YGR068C:[159]	YGR068C	632000	716000	0.882682	-0.180035
SSNS+80GGESGR	YGR071C:[665]	YGR071C	452000	478000	0.945607	-0.0806878
ASVSAMS+80PPLC+57R	YGR125W:[42]	YGR125W	694000	1030000	0.673786	-0.569637
LLLSPAS+80S+80NVDDDRNR	YGR125W:[152, 153]	YGR125W	6600000	10100000	0.653465	-0.613817
YSVTS+80PK	YGR127W:[301]	YGR127W	2560000	2120000	1.20755	0.27208
YFDSVRS+80T+80PVAEK	YGR250C:[485, 486]	YGR250C	6990000	5790000	1.20725	0.271729
GYGFVSFES+80PLDAAK	YGR250C:[609]	YGR250C	84900	72600	1.16942	0.225795
IFQNPTDEESTTS+80LNEK	YIR003W:[284]	YIR003W	595000	883000	0.673839	-0.569524
SDIS+80QSTITK	YJL010C:[284]	YJL010C	1640000	1820000	0.901099	-0.150243
TLQSSHS+80PTK	YJL051W:[704]	YJL051W	159000	202000	0.787129	-0.345329
TGSTAS+80EER	YJL123C:[421]	YJL123C	1710000	1600000	1.06875	0.0959244
SNLS+80LTDK	YJL123C:[75]	YJL123C	1240000	2380000	0.521008	-0.940621
SNAS+80KPITAK	YKL088W:[264]	YKL088W	709000	892000	0.794843	-0.331258
TSTLS+80YDETPNSNEGDR	YKL121W:[10]	YKL121W	2520000	1890000	1.33333	0.415037
SNGSFIS+80LK	YKL121W:[786]	YKL121W	423000	383000	1.10444	0.143313
NSVVS+80NGYNK	YKL121W:[96]	YKL121W	1240000	1230000	1.00813	0.0116818
SNGS+80FISLK	YKL121W:[783]	YKL121W	364000	379000	0.960422	-0.0582594
IPAGSLLS+80PR	YKL215C:[1077]	YKL215C	489000	393000	1.24427	0.315305
DSS+80NSEDS+80EDEEMDGPTLLHPGK	YKR018C:[375, 380]	YKR018C	15700000	13700000	1.14599	0.196589
DSSNS+80EDS+80EDEEMDGPTLLHPGK	YKR018C:[377, 380]	YKR018C	14300000	13300000	1.07519	0.104589
DSSNSEDS+80EDEEMDGPTLLHPGK	YKR018C:[380]	YKR018C	76700000	75200000	1.01995	0.0284939
NSLHS+80SESDDEGDRR	YKR045C:[76]	YKR045C	1040000	1970000	0.527919	-0.921612
GAGGGSSAGNGSVYS+80C+57DS+80LC+57AVNR	YLL029W:[92, 95]	YLL029W	706000	831000	0.849579	-0.23518
GAGGGSSAGNGSVYS+80C+57DSLC+57AVNR	YLL029W:[92]	YLL029W	1550000	2510000	0.61753	-0.695419
ADTLKPLPSVTS+80FGSPR	YLR072W:[594]	YLR072W	11900000	17100000	0.695906	-0.523035
SYTS+80VAELNR	YLR257W:[69]	YLR257W	1200000	1450000	0.827586	-0.273018
SINSESFSS+80PSLR	YLR257W:[129]	YLR257W	2660000	4070000	0.653563	-0.613603
DLIIEPDEDDNEELNAFSNNS+80R	YLR392C:[229]	YLR392C	571000	918000	0.622004	-0.685003
TNSLKS+80PDVTNNIPSLFK	YLR445W:[28]	YLR445W	1760000	2440000	0.721311	-0.471306
SIIS+80NDAK	YMR031C:[444]	YMR031C	39600000	32800000	1.20732	0.271805
NNSITS+80ATSK	YMR031C:[133]	YMR031C	8700000	10600000	0.820755	-0.284977
SYSITS+80ASSVLSGASGSFNSTVNPKPK	YMR031C:[182]	YMR031C	2180000	3110000	0.700965	-0.512586
SLGVSPDSLEHTFSGFSQGS+80SIEDDQDAIS+80NQEKK	YMR031C:[828, 838]	YMR031C	6560000	11400000	0.575439	-0.797266
GDSLNS+80PLTK	YMR086W:[100]	YMR086W	7450000	7770000	0.958816	-0.0606742
MSS+80ISSISS+80ESR	YMR086W:[63, 69]	YMR086W	992000	1150000	0.862609	-0.213222
MSSISSISS+80ESR	YMR086W:[69]	YMR086W	2260000	2720000	0.830882	-0.267284
MSSISSIS+80SESRR	YMR086W:[68]	YMR086W	1340000	1690000	0.792899	-0.33479
MSSISS+80ISSESR	YMR086W:[66]	YMR086W	4120000	5640000	0.730496	-0.453051
IGGTHSGLT+80PQSSISS+80DKAR	YMR196W:[1013, 1020]	YMR196W	2240000	1400000	1.6	0.678072
IGGTHSGLTPQSSISS+80DK	YMR196W:[1020]	YMR196W	1540000	2030000	0.758621	-0.398549
KNDSPDS+80NSISVR	YMR233W:[116]	YMR233W	3390000	3920000	0.864796	-0.209568
AASEPNGLQLASATS+80PTSSSAR	YNR047W:[426]	YNR047W	1070000	1290000	0.829457	-0.26976
DFQINPFDLSNNS+80DSK	YOL022C:[167]	YOL022C	40600	40900	0.992665	-0.0106211
ILSDSNNS+80KEILTLSPK	YOL036W:[540]	YOL036W	394000	557000	0.707361	-0.499482
LSAIS+80SQDLPSNNTHNK	YOL087C:[748]	YOL087C	1240000	1250000	0.992	-0.011588
SSISS+80IS+80ASR	YOL138C:[818, 820]	YOL138C	1380000	1630000	0.846626	-0.240204
KDSAQS+80LDDLL	YOR021C:[207]	YOR021C	237000	387000	0.612403	-0.707447
DISASS+80PNLGGILK	YOR175C:[513]	YOR175C	38500000	66200000	0.581571	-0.781973
SSQTS+80LPSQLENK	YOR220W:[201]	YOR220W	7380000	10400000	0.709615	-0.494891
LGNNSVES+80LR	YOR291W:[1120]	YOR291W	12500000	13600000	0.919118	-0.121679
INVSSPFS+80S+80ATK	YOR352W:[108, 109]	YOR352W	5250000	2870000	1.82927	0.871267
INVSSPFS+80SATK	YOR352W:[108]	YOR352W	29200000	23800000	1.22689	0.295007
INVS+80SPFS+80SATK	YOR352W:[104, 108]	YOR352W	10900000	14600000	0.746575	-0.42164
INVS+80SPFS+80S+80ATK	YOR352W:[104, 108, 109]	YOR352W	1270000	1750000	0.725714	-0.462526
ASQSS+80TETQGPSSESGLMTVK	YMR104C:[104]	YPK2	1510000	1800000	0.838889	-0.253448
SSNS+80AGSIAYAHR	YPL236C:[205]	YPL236C	3080000	2680000	1.14925	0.200697
NAALLDASASS+80R	YPR036W-A:[55]	YPR036W-A	4960000	5170000	0.959381	-0.0598242
LLSPDS+80QNR	YPR117W:[2432]	YPR117W	666000	929000	0.7169	-0.480156
SSDS+80DS+80S+80IKEK	YBR054W:[299, 301, 302]	YRO2	1600000	1500000	1.06667	0.0931094
SSDS+80DSSIK	YBR054W:[299]	YRO2	41000000	39000000	1.05128	0.0721498
MPSPASFKS+80SDS+80DSSIKEK	YBR054W:[296, 299]	YRO2	4300000	4310000	0.99768	-0.00335121
SSDS+80DSS+80IK	YBR054W:[299, 302]	YRO2	359000	369000	0.9729	-0.039637
SSDSDSS+80IKEK	YBR054W:[302]	YRO2	9580000	10900000	0.878899	-0.186231
KMPSPAS+80FK	YBR054W:[293]	YRO2	12500000	16400000	0.762195	-0.391768
SFEEYSDDS+80DDEFSPAT+80PPENVLEGPYK	YBR148W:[215, 223]	YSW1	2400000	1570000	1.52866	0.61227
SFEEYSDDS+80DDEFSPATPPENVLEGPYK	YBR148W:[215]	YSW1	1580000	1130000	1.39823	0.483602
FSIIAGGSPSS+80S+80QEAFDSHGNTEHGR	YMR243C:[396, 397]	ZRC1	9130000	11700000	0.780342	-0.357822
SSSVS+80ENDPLITK	YKL175W:[158]	ZRT3	949000	990000	0.958586	-0.0610204

## Sheet: Class 2 SXXE
Peptide	ORF:[Site]	Gene	L Area	H Area	L/H Ratio	Log2
DLS+80VDEFK	YPL267W:[126]	ACM1	3720000	5320000	0.699248	-0.516124
AGDS+80YIENHSLK	YAL054C:[426]	ACS1	7600000	10300000	0.737864	-0.438573
NIS+80DLEAGTDTNDIDNTIHQTTFTSSDGTTQR	YCR011C:[659]	ADP1	1400000	2770000	0.505415	-0.984459
VLDELQS+80QNEEIK	YDL239C:[256]	ADY3	1160000	596000	1.94631	0.960741
S+80GNEEESGNEQVNHNDEAEEDPLLTR	YDR264C:[51]	AKR1	957000	1010000	0.947525	-0.0777645
SGNEEES+80GNEQVNHNDEAEEDPLLTR	YDR264C:[57]	AKR1	9400000	10000000	0.94	-0.0892673
AIRS+80GNEEES+80GNEQVNHNDEAEEDPLLTR	YDR264C:[51, 57]	AKR1	2440000	4440000	0.54955	-0.863679
EYFDS+80FLESSK	YGL156W:[272]	AMS1	1210000	1300000	0.930769	-0.103505
TDNSLNSLSLS+80TTEISR	YPL195W:[777]	APL5	276000	196000	1.40816	0.493815
DEKDNLS+80DTEEVIVIK	YPL195W:[888]	APL5	1040000	1230000	0.845528	-0.242075
FVDDS+80DTS+80YEEK	YPL195W:[700, 703]	APL5	567000	911000	0.622393	-0.684102
FVDDSDTS+80YEEK	YPL195W:[703]	APL5	1400000	2410000	0.580913	-0.783606
IVAS+80VDELNK	YJL024C:[152]	APS3	1100000	1040000	1.05769	0.08092
S+80ALEFVR	YER036C:[476]	ARB1	532000	426000	1.24883	0.320573
SIDALS+80DEENPTR	YFR021W:[354]	ATG18	7710000	4910000	1.57026	0.651008
GFAEDGDEDDVLEYIGS+80ETEHVQSTPAGGTK	YNR007C:[111]	ATG3	1250000	1550000	0.806452	-0.31034
NIDGEDTHS+80MDEDSLTK	YDL149W:[787]	ATG9	2680000	3710000	0.722372	-0.469186
ALDS+80S+80EGEFISENNDQSR	YNR002C:[21, 22]	ATO2	26100000	15900000	1.64151	0.715023
ALDSS+80EGEFISENNDQSR	YNR002C:[22]	ATO2	5150000	4180000	1.23206	0.301069
AQPTEVSS+80ILEER	YBL099W:[47]	ATP1	2540000	1890000	1.34392	0.426442
QINENTS+80DLEDGVESITSDSK	YBR068C:[76]	BAP2	1640000	1080000	1.51852	0.602665
ALS+80QEEQSR	YLR399C:[630]	BDF1	76400000	40600000	1.88177	0.912093
SS+80AQEDAPIVIR	YLR399C:[270]	BDF1	39900000	48400000	0.82438	-0.278618
LGS+80ITENDMNLK	YNL039W:[178]	BDP1	1000000	698000	1.43266	0.518701
LFDGS+80GEEIK	YBR200W:[526]	BEM1	693000	702000	0.987179	-0.0186157
IYGKPVQEEDADIDNLPS+80DEEPYTNDDDVQDSEPR	YPL217C:[478]	BMS1	13200000	19400000	0.680412	-0.555519
SSS+80PEENPITSMPSEK	YER114C:[667]	BOI2	43600000	33000000	1.32121	0.401862
SS+80S+80PEENPITSMPSEK	YER114C:[666, 667]	BOI2	7760000	7140000	1.08683	0.120133
GDDS+80NEEDGNVNDILDVK	YLL015W:[1434]	BPT1	6970000	7430000	0.938089	-0.0922036
LLEEFDSPIDNGNESDVQTEHRS+80ESEVDEPLQLK	YLL015W:[893]	BPT1	1820000	2340000	0.777778	-0.36257
ENADDS+80VDEVQSGIYEK	YLR015W:[160]	BRE2	143000	272000	0.525735	-0.927592
ESGNNAST+80PSS+80SPEPVANPPK	YNR051C:[336, 339]	BRE5	1410000	1140000	1.23684	0.306661
RNS+80QDEDSLPNNTNLIK	YOL137W:[41]	BSC6	2790000	2900000	0.962069	-0.0557878
ETTS+80DNEDLLIK	YMR014W:[285]	BUD22	39700000	49200000	0.806911	-0.309519
NAAIASS+80AEEANKDAQAEVIR	YIL034C:[268]	CAP2	4410000	2450000	1.8	0.847997
GTQSQYESGLTSNKDEKGS+80DDEDASVAEAA	YJR060W:[84]	CBF1	3160000	4440000	0.711712	-0.490635
AITPSNEGVKPNTSLEGMTSS+80PMESTQQSK	YJR060W:[156]	CBF1	3210000	5040000	0.636905	-0.65085
AIT+80PSNEGVKPNTSLEGMTSS+80PMESTQQSK	YJR060W:[138, 156]	CBF1	10800000	17700000	0.610169	-0.712718
EYVPLDNAEQSTSS+80SQETK	YLR175W:[398]	CBF5	62000000	88100000	0.703746	-0.506874
EYVPLDNAEQSTS+80S+80SQETK	YLR175W:[397, 398]	CBF5	867000	1270000	0.682677	-0.550725
EYVPLDNAEQSTSS+80SQETKET+80EEEPK	YLR175W:[398, 405]	CBF5	622000	974000	0.638604	-0.647007
TFS+80DIELR	YPL215W:[192]	CBP3	566000	494000	1.14575	0.196291
NGDNGS+80DNEKANLGFFQSVDPR	YLR220W:[83]	CCC1	27800000	27500000	1.01091	0.0156533
TTSS+80SFESEIK	YAL041W:[740]	CDC24	3030000	4520000	0.670354	-0.577005
VEPGLGMGITSS+80QSEK	YLR314C:[75]	CDC3	9180000	7280000	1.26099	0.334556
LQKS+80ETELFAR	YLR314C:[466]	CDC3	553000	554000	0.998195	-0.0026065
SVS+80DAELR	YDL126C:[770]	CDC48	52500000	78800000	0.666244	-0.585878
MDNVS+80GEEEYATK	YDL164C:[75]	CDC9	1930000	2800000	0.689286	-0.536826
AAAHQQNYFNDS+80DDEDDEDNIK	YER164W:[36]	CHD1	85500000	96400000	0.886929	-0.173109
EYDS+80MDEEDC+57R	YER164W:[1372]	CHD1	2560000	3160000	0.810127	-0.303781
DATESVAVEPSNEDVKPEEKGS+80EAEDDINNVSK	YLR330W:[590]	CHS5	16800000	30700000	0.547231	-0.869777
SSSELEKESS+80ESEAVK	YHR052W:[366]	CIC1	6710000	8330000	0.805522	-0.312004
NKS+80VDELLTFIEGDSSNSK	YMR012W:[1247]	CLU1	2750000	3360000	0.818452	-0.28903
NGDGLIS+80AAELK	YBR109C:[102]	CMD1	881000	573000	1.53752	0.620607
SNDS+80EQELLEAFK	YBR109C:[82]	CMD1	2860000	3210000	0.890966	-0.166558
KLS+80EEEQSK	YFR014C:[379]	CMK1	635000	1190000	0.533613	-0.906133
NTS+80YQESPGLQERPK	YNL225C:[85]	CNM67	902000	1700000	0.530588	-0.914335
IDS+80LSELK	YGL005C:[235]	COG7	3740000	4180000	0.894737	-0.160465
ANLLSSS+80NFEATKK	YBL045C:[135]	COR1	1570000	1310000	1.19847	0.261198
VEKPIS+80ESEK	YLR429W:[441]	CRN1	872000	963000	0.905504	-0.143208
QTAS+80PLSSS+80TEEPK	YHR146W:[440, 445]	CRP1	3020000	1560000	1.9359	0.953003
KQTAS+80PLSS+80STEEPK	YHR146W:[440, 444]	CRP1	2000000	1470000	1.36054	0.444184
QTASPLSSS+80TEEPK	YHR146W:[445]	CRP1	2730000	2700000	1.01111	0.0159415
SLQLNSTEEDDVNS+80DPENEESGSSLTSFQR	YOL063C:[704]	CRT10	2490000	1880000	1.32447	0.405413
SIS+80PDEK	YNL027W:[429]	CRZ1	2580000	3950000	0.653165	-0.614482
HGLFVDSES+80DLENLEGNDDINK	YPR135W:[379]	CTF4	357000	431000	0.828306	-0.271764
LVSKEEDPGNENSEIIS+80IDED	YCR054C:[559]	CTR86	607000	824000	0.73665	-0.440948
PAPSVATNDPS+80PEPVPS+80APEER	YML101C:[48, 54]	CUE4	2470000	2290000	1.0786	0.109163
TVQDAKPAPSVATNDPSPEPVPS+80APEER	YML101C:[54]	CUE4	6890000	10200000	0.67549	-0.565993
EQHHEDS+80EEEDSWSQFVEK	YOR042W:[220]	CUE5	918000	1320000	0.695455	-0.523972
KNPDEDEFLINS+80DDEM	YOR042W:[407]	CUE5	2360000	3610000	0.65374	-0.613212
VYVDNSS+80IEESEVVPLPETK	YIR028W:[58]	DAL4	142000	259000	0.548263	-0.867061
DRS+80DSEIAQFR	YNL112W:[88]	DBP2	4830000	4540000	1.06388	0.0893309
TES+80EFETR	YCL016C:[106]	DCC1	344000	309000	1.11327	0.154802
VGS+80TSENITQK	YOR204W:[369]	DED1	13400000	13200000	1.01515	0.0216951
KTES+80PLENVAELKK	YKL054C:[260]	DEF1	20700000	28900000	0.716263	-0.481439
MDS+80DEEK	YAL013W:[56]	DEP1	1050000	1340000	0.783582	-0.351844
LHYTRS+80DIEIR	YEL071W:[470]	DLD3	4110000	3580000	1.14804	0.199179
NTNS+80GLELPSQDYTNVEEK	YDR273W:[29]	DON1	1180000	728000	1.62088	0.696777
IKMEAEENPS+80ETETNDSHLDR	YDR141C:[244]	DOP1	1730000	2210000	0.782805	-0.353274
LAPIS+80TPEVPK	YIL010W:[29]	DOT5	5940000	5140000	1.15564	0.208695
SALDVGEHSDS+80S+80DIEVDHTK	YBR278W:[188, 189]	DPB3	3280000	3900000	0.841026	-0.249778
SALDVGEHSDSS+80DIEVDHTK	YBR278W:[189]	DPB3	828000	1250000	0.6624	-0.594225
SALDVGEHS+80DSS+80DIEVDHTK	YBR278W:[186, 189]	DPB3	2110000	3610000	0.584488	-0.774756
SNGS+80ELELDSSDLLQR	YNL258C:[32]	DSL1	2840000	2610000	1.08812	0.121841
EHMS+80EEEQK	YNL136W:[225]	EAF7	1950000	2590000	0.752896	-0.409478
TLSS+80VTEINSSEYK	YDR446W:[150]	ECM11	6260000	4560000	1.37281	0.457129
NEES+80GEEDIFAEYPIK	YBL101C:[550]	ECM21	6120000	5720000	1.06993	0.0975165
FGS+80DDEEADAEAEKLK	YAL003W:[86]	EFB1	1680000	2310000	0.727273	-0.459432
TQNDGEIDSDEEEVDS+80DEER	YKL160W:[124]	ELF1	4390000	4400000	0.997727	-0.00328258
GRGALVDS+80DDE	YKL160W:[142]	ELF1	31400000	32700000	0.960245	-0.0585261
TQNDGEIDS+80DEEEVDS+80DEER	YKL160W:[117, 124]	ELF1	30200000	32900000	0.917933	-0.123539
ALTAAEES+80DEER	YGR145W:[529]	ENP2	35900000	46500000	0.772043	-0.373247
LPPPTNEESYNPPEEYLLS+80PEEK	YMR049C:[347]	ERB1	1520000	1570000	0.968153	-0.0466932
AASEES+80DVEEDEDK	YMR049C:[23]	ERB1	2200000	2710000	0.811808	-0.300789
KDS+80VAEAK	YJL167W:[292]	ERG20	1010000	1090000	0.926606	-0.109973
VNSDFEDFS+80S+80DEETDQHNVLIQTK	YNR054C:[13, 14]	ESF2	2420000	3330000	0.726727	-0.460515
SLDQC+57AAS+80LEER	YNL127W:[205]	FAR11	252000	402000	0.626866	-0.673772
LHQLLNDS+80PLEDKF	YJL155C:[446]	FBP26	213000	122000	1.7459	0.803972
EAESS+80HDEDRLEIPDALYDPR	YMR306W:[793]	FKS3	23400000	27500000	0.850909	-0.232923
ATS+80PGESR	YDR110W:[33]	FOB1	6170000	7050000	0.875177	-0.192353
ATS+80PGES+80R	YDR110W:[33, 37]	FOB1	159000	244000	0.651639	-0.617854
RNPDFEDDDFLGGDFDEDEIDEESS+80EEEEEEKTQK	YML074C:[81]	FPR3	3730000	4920000	0.75813	-0.399483
RNPDFEDDDFLGGDFDEDEIDEES+80S+80EEEEEEKTQK	YML074C:[80, 81]	FPR3	31500000	43000000	0.732558	-0.448985
GEYYNQDNNDGLEEDES+80ES+80EQEADVPKR	YLR449W:[80, 82]	FPR4	80600000	100000000	0.806	-0.311148
GEYYNQDNNDGLEEDESES+80EQEADVPKR	YLR449W:[82]	FPR4	18900000	24300000	0.777778	-0.36257
SSIS+80DNENEAGEK	YLL043W:[601]	FPS1	514000	631000	0.81458	-0.295872
TVSQGEMTS+80VHEPSTEEMAK	YGR196C:[681]	FYV8	2840000	2560000	1.10938	0.149747
TVS+80QGEMTS+80VHEPSTEEMAK	YGR196C:[675, 681]	FYV8	1330000	1730000	0.768786	-0.379346
TVS+80QGEMTSVHEPSTEEMAK	YGR196C:[675]	FYV8	3740000	5180000	0.722008	-0.469914
QLDTTDDDALS+80YTESIK	YGR196C:[384]	FYV8	344000	537000	0.640596	-0.642514
SIYTDREEIDS+80EFEDEDFEK	YDR211W:[538]	GCD6	348000	176000	1.97727	0.983512
DGS+80TEETLNSLK	YER054C:[51]	GIP2	933000	1290000	0.723256	-0.467422
SSFFSSNIVTNDDENS+80IEEDKNLR	YDL035C:[903]	GPR1	3100000	4760000	0.651261	-0.618693
SEGETS+80EDEDEFDEK	YKR067W:[693]	GPT2	378000	420000	0.9	-0.152003
DGYDVS+80S+80DAESSISR	YKR067W:[631, 632]	GPT2	928000	1170000	0.793162	-0.334312
DGYDVSS+80DAES+80SISR	YKR067W:[632, 636]	GPT2	2670000	3790000	0.704485	-0.505358
DGYDVSS+80DAESSISR	YKR067W:[632]	GPT2	82200000	121000000	0.679339	-0.557797
TNDS+80DLEK	YEL017W:[99]	GTT3	2270000	2020000	1.12376	0.168337
EDDDEKPQS+80GDETSATKPLSSR	YEL017W:[116]	GTT3	4980000	5110000	0.97456	-0.0371775
DRS+80VEENLR	YGL245W:[319]	GUS1	2020000	2520000	0.801587	-0.319068
NVDS+80GDEK	YJL165C:[324]	HAL5	4170000	4390000	0.949886	-0.0741736
FELLNGNS+80PLESNIIDK	YOL089C:[221]	HAL9	95900	123000	0.779675	-0.359056
ESSIITNGTSS+80GFNS+80SVEDEDVK	YLR256W:[1073, 1077]	HAP1	1920000	1130000	1.69912	0.764784
LPVS+80EEEFR	YOR358W:[60]	HAP5	378000	441000	0.857143	-0.222392
SRDSES+80TEEPVVDEK	YMR290C:[14]	HAS1	5310000	5870000	0.9046	-0.144649
KEMGDEY+80VS+80SDEDF	YNL014W:[1037, 1039]	HEF3	3720000	3760000	0.989362	-0.01543
SKLS+80SAELR	YNL014W:[1015]	HEF3	3180000	3540000	0.898305	-0.154723
SDSAS+80FLEEK	YBL032W:[362]	HEK2	1720000	2120000	0.811321	-0.301656
IFSDS+80QTEINR	YMR110C:[406]	HFD1	6180000	7220000	0.855956	-0.224392
S+80VSEMAADKR	YPL254W:[337]	HFI1	694000	788000	0.880711	-0.18326
C+57LFYESSS+80DGEVGK	YGL251C:[969]	HFM1	1470000	918000	1.60131	0.67925
C+57LFYES+80SS+80DGEVGK	YGL251C:[967, 969]	HFM1	1630000	1300000	1.25385	0.32636
S+80FLESVIR	YBR009C:[61]|YNL030W:[61]	HHF1|HHF2	1180000	903000	1.30676	0.385989
GSDGTSNSIDDIAVLS+80EEENDFHR	YBL008W:[610]	HIR1	16400000	16500000	0.993939	-0.00877021
ISNS+80ELENDDADNAGGK	YBL008W:[581]	HIR1	2260000	2490000	0.907631	-0.139823
AGLPPLS+80STEITQEISKK	YDR174W:[137]	HMO1	617000	881000	0.700341	-0.513872
KGES+80TPPHPPENLSSS+80FYEK	YER052C:[332, 344]	HOM3	2970000	3810000	0.779528	-0.359328
AAETQIPFLQQEFSS+80EDEDEEYVYDEELNK	YPL116W:[583]	HOS3	695000	830000	0.837349	-0.256098
INSAS+80QTEGDELKSEQTQPK	YDR138W:[675]	HPR1	1620000	1760000	0.920455	-0.119582
SASISALQES+80DNEWNR	YDR138W:[234]	HPR1	1250000	1460000	0.856164	-0.22404
ASEALKPDSQKS+80YAEQGK	YFL014W:[24]	HSP12	2720000	3880000	0.701031	-0.51245
S+80EDEIVEADR	YOR284W:[20]	HUA2	1670000	1700000	0.982353	-0.0256866
S+80DEEHTFETADAGSSATYPMQC+57SALR	YEL034W:[2]	HYP2	4230000	4980000	0.849398	-0.235488
YKDEGFTIIGFPC+57NQFGHQEPGS+80DEEIA	YIR037W:[74]	HYR1	1040000	936000	1.11111	0.152003
SGS+80QEEASPSSIQSETETVTTK	YFL013C:[36]	IES1	769000	1470000	0.523129	-0.934761
PDLS+80DDEKIDILTK	YLR052W:[157]	IES3	1310000	2110000	0.620853	-0.687676
VFFQS+80DDENSGHK	YLR223C:[506]	IFH1	240000	342000	0.701754	-0.510962
VFNRFS+80DTESPEER	YJL057C:[295]	IKS1	3310000	3780000	0.875661	-0.191555
GGITTGDIS+80EEETVDNSINTEEYDKLK	YLR309C:[308]	IMH1	2470000	2560000	0.964844	-0.0516328
SLGTNINTAPAS+80PEEPK	YPL242C:[268]	IQG1	570000	443000	1.28668	0.363655
IPSPEFNS+80NNEK	YBR086C:[626]	IST2	2220000	2450000	0.906122	-0.142222
AAYGDIS+80DEEEKK	YBR245C:[846]	ISW1	27000000	33700000	0.801187	-0.319789
NEGS+80DAEEEEGEYK	YOR304W:[831]	ISW2	28800000	36100000	0.797784	-0.32593
EDT+80PLS+80QNESTR	YOR304W:[1079, 1082]	ISW2	3190000	4010000	0.795511	-0.330046
EDTPLS+80QNESTR	YOR304W:[1082]	ISW2	7130000	10200000	0.69902	-0.516595
KPTEVNDSENNS+80SEEDKK	YGL133W:[332]	ITC1	216000	224000	0.964286	-0.0524674
APAS+80DDEDR	YDR497C:[55]	ITR1	31000000	25800000	1.20155	0.264897
ADS+80ANEEELQNK	YER110C:[646]	KAP123	3980000	2500000	1.592	0.67084
AIHLS+80QSELEK	YGR238C:[796]	KEL2	5780000	3790000	1.52507	0.608872
SIS+80GEEQEIVNSLPEYK	YKL168C:[113]	KKQ8	244000	232000	1.05172	0.0727563
VRS+80FSESFK	YKL168C:[19]	KKQ8	720000	733000	0.982265	-0.0258163
VTS+80FEEDNFTR	YER127W:[288]	LCP5	943000	1280000	0.736719	-0.440814
TGPAIQEES+80DNEIEDLLIHNFNSR	YPL054W:[282]	LEE1	209000	160000	1.30625	0.385431
GAIVSGDNPEEEEDVDAS+80EFEEDEVKPVR	YNL323W:[36]	LEM3	37000000	45700000	0.809628	-0.304669
VEVTS+80EDEKELESAAYDHAEPVQPEDAPQDIANDELK	YGL009C:[495]	LEU1	27200000	30200000	0.900662	-0.150942
IYS+80FDELDPAAK	YGR244C:[410]	LSC2	68500	56500	1.21239	0.277853
ITS+80INEK	YKL176C:[111]	LST4	3500000	3050000	1.14754	0.198546
DNS+80ILEK	YKL143W:[281]	LTV1	1880000	2190000	0.858447	-0.220198
NNVFVDGEES+80DVELFETPNR	YJL013C:[268]	MAD3	86200	157000	0.549045	-0.865005
LNSS+80TGEVEDALAK	YDR005C:[346]	MAF1	3560000	3140000	1.13376	0.181113
DAETADIGDQS+80EVESDTEELKK	YKL021C:[430]	MAK11	526000	385000	1.36623	0.450204
DAETADIGDQS+80EVESDT+80EELKK	YKL021C:[430, 436]	MAK11	2550000	3360000	0.758929	-0.397964
DAETADIGDQS+80EVES+80DTEELKK	YKL021C:[430, 434]	MAK11	21800000	29100000	0.749141	-0.416691
DAETADIGDQSEVES+80DTEELKK	YKL021C:[434]	MAK11	22300000	31000000	0.719355	-0.475225
NLLTNTPVDYEYES+80DAEEEQGDKDIK	YDR060W:[710]	MAK21	174000000	226000000	0.769912	-0.377235
LIQGLSDDDDAKS+80EQEFDAVADEDADDKGFK	YDR060W:[80]	MAK21	1540000	2510000	0.613546	-0.704757
LIQGLS+80DDDDAKS+80EQEFDAVADEDADDKGFK	YDR060W:[73, 80]	MAK21	6310000	10500000	0.600952	-0.734677
SSSSSRQS+80IPELFSGAC+57TK	YKL093W:[177]	MBR1	938000	1660000	0.56506	-0.823523
S+80DIEEGTPTNNGQQK	YMR043W:[2]	MCM1	224000	287000	0.780488	-0.357552
SLS+80SDEINELK	YGL201C:[509]	MCM6	646000	478000	1.35146	0.434524
SIFSQEVVELPDS+80EDETQQVNK	YNL173C:[160]	MDG1	27100000	33100000	0.818731	-0.288538
GFQESLS+80DDEK	YAL010C:[457]	MDM10	471000	486000	0.969136	-0.0452293
AGLNDS+80ADEEDTDINGNR	YPR083W:[42]	MDM36	1920000	2020000	0.950495	-0.073249
NLIDLS+80DDEGEEKR	YGR100W:[764]	MDR1	326000	261000	1.24904	0.320822
SS+80TPETENAFSATPR	YGL197W:[919]	MDS3	1740000	3130000	0.555911	-0.847075
KVPTDPSS+80SQEYAK	YBR136W:[37]	MEC1	10600000	5330000	1.98874	0.991857
HGS+80VVEASR	YPR070W:[404]	MED1	1950000	1020000	1.91176	0.934905
KYS+80DNEDDEYDDADLHGFEK	YNL103W:[564]	MET4	1940000	2400000	0.808333	-0.306978
VAS+80IDEK	YER091C:[411]	MET6	1770000	1450000	1.22069	0.287696
TVS+80DSENSAK	YKL195W:[245]	MIA40	931000	1570000	0.592994	-0.753911
IVTYDES+80EDEEEILAAQR	YKL089W:[325]	MIF2	5650000	6770000	0.834564	-0.260905
YDS+80DEEIPK	YLR320W:[169]	MMS22	776000	828000	0.937198	-0.0935741
NISTSSVTTS+80PVESTK	YNL297C:[571]	MON2	583000	762000	0.765092	-0.386295
S+80ISETTTDSDIPIPK	YPL082C:[677]	MOT1	11100000	12400000	0.895161	-0.15978
YVTLS+80PEELK	YER068W:[92]	MOT2	3570000	3160000	1.12975	0.176
GIYTDGGETDNYDMDKENDS+80AYEMFKK	YJL019W:[70]	MPS3	2450000	3110000	0.787781	-0.344133
EENNKDEAPNLVIENES+80DDEYSALNR	YPR112C:[220]	MRD1	160000	209000	0.76555	-0.385431
S+80TDEEDASYGLLNGR	YMR224C:[637]	MRE11	473000	316000	1.49684	0.581916
DTAS+80IEEQPQTQGPIR	YDR208W:[661]	MSS4	45500000	33500000	1.35821	0.441705
DT+80AS+80IEEQPQTQGPIR	YDR208W:[659, 661]	MSS4	2190000	2480000	0.883065	-0.179409
VYDDSEAS+80IDENYYTKPNNGLNITNY	YGR023W:[533]	MTL1	1170000	1440000	0.8125	-0.29956
HLIALPSTS+80PSEER	YMR004W:[162]	MVP1	4370000	4340000	1.00691	0.00993824
FEAAYDFPGSGS+80SSELPLKK	YKL129C:[1135]	MYO3	2770000	2840000	0.975352	-0.036005
GTDASNGYDEELPEEEQEFS+80DDEKEALFK	YNL124W:[255]	NAF1	5430000	6830000	0.795022	-0.330933
IIS+80GQEQPKPEQIAK	YKR048C:[140]	NAP1	2050000	2190000	0.936073	-0.095307
SGLS+80EEELLR	YDR397C:[112]	NCB2	12000000	14000000	0.857143	-0.222392
YYSISSSS+80LSEK	YHR042W:[447]	NCP1	900000	812000	1.10837	0.148445
FGS+80PIELSDQHIER	YIL048W:[144]	NEO1	971000	1110000	0.874775	-0.193016
TTSLTS+80LNEK	YPL226W:[128]	NEW1	582000	479000	1.21503	0.280993
VVDTAS+80LPEVR	YPL226W:[443]	NEW1	297000	270000	1.1	0.137504
RYES+80EKELYNATLA	YPR052C:[83]	NHP6A	775000	971000	0.798146	-0.325275
TGC+57ISEEDTS+80DDEFDIEAPR	YDR456W:[499]	NHX1	21200000	22900000	0.925764	-0.111283
TGC+57ISEEDT+80S+80DDEFDIEAPR	YDR456W:[498, 499]	NHX1	6140000	6830000	0.898975	-0.153647
SSNYDS+80S+80DEES+80DEEDGKK	YMR309C:[98, 99, 103]	NIP1	210000	138000	1.52174	0.605721
EFTGNS+80QSEK	YNL123W:[993]	NMA111	2930000	1640000	1.78659	0.837205
NAEQAVS+80AEER	YLR002C:[395]	NOC3	1500000	1530000	0.980392	-0.0285692
SIS+80FDEALPR	YOL041C:[212]	NOP12	705000	668000	1.05539	0.0777752
LFGTNPIAET+80EES+80GNEKEEESSK	YOL041C:[181, 184]	NOP12	1690000	1680000	1.00595	0.00856201
LFGTNPIAETEES+80GNEKEEESSK	YOL041C:[184]	NOP12	55900000	67100000	0.833085	-0.263464
TSEVVEKS+80TPESSEK	YPL043W:[117]	NOP4	5270000	7610000	0.69251	-0.530093
NIDLS+80DVEQYMEK	YPL146C:[31]	NOP53	652000	627000	1.03987	0.0564065
AKVENRLS+80QLEGR	YOR310C:[399]	NOP58	535000	636000	0.841195	-0.249488
QLTVSKDENVC+57SGEMDS+80DENMS+80EEEKEK	YOL144W:[234, 239]	NOP8	3860000	4860000	0.794239	-0.332355
DFDFDKPMTLNDS+80DEELLTEQR	YOL144W:[268]	NOP8	10200000	13700000	0.744526	-0.425607
EIS+80DEEEQINK	YMR091C:[62]	NPL6	482000	474000	1.01688	0.0241461
NTLS+80DEEDLEQR	YDR043C:[163]	NRG1	16000000	12800000	1.25	0.321928
ILS+80ASS+80IHENFPSR	YNL156C:[90, 93]	NSG2	28600000	24500000	1.16735	0.223233
ILSASS+80IHENFPSR	YNL156C:[93]	NSG2	15300000	18900000	0.809524	-0.304855
KYS+80ELEK	YDR150W:[719]	NUM1	1390000	1180000	1.17797	0.236298
IATTPS+80KEEIDNFC+57K	YDR150W:[1498]	NUM1	940000	934000	1.00642	0.00923821
WNC+57VS+80NEELQAEVK	YDR150W:[2424]	NUM1	1020000	1250000	0.816	-0.293359
TLS+80DIENELK	YDR150W:[1595]	NUM1	1930000	2940000	0.656463	-0.607215
S+80KSEEQETILGKPK	YMR047C:[884]	NUP116	1330000	2040000	0.651961	-0.617143
DGYVS+80GSEISVR	YIL115C:[940]	NUP159	6410000	11800000	0.54322	-0.880391
KKDES+80DSENDIEIK	YLR335W:[203]	NUP2	501000	849000	0.590106	-0.760954
HDSNASPNS+80DSEDGHHHNNKK	YBR230C:[15]	OM14	3620000	4030000	0.898263	-0.15479
ATQTAQIS+80DAETR	YML065W:[237]	ORC1	6680000	6680000	1	0
KERDS+80QLEETK	YER165W:[209]	PAB1	739000	582000	1.26976	0.344555
LDDGDS+80DDENLDVNHIISR	YBR279W:[147]	PAF1	11600000	11900000	0.97479	-0.0368368
SLYFEDS+80DNEVDTEEK	YMR165C:[511]	PAH1	2470000	2040000	1.21078	0.275942
DLS+80PEEQR	YCR077C:[255]	PAT1	34100000	44400000	0.768018	-0.380788
SHVVDYDDSS+80ITENTR	YKR097W:[330]	PCK1	10100000	7930000	1.27364	0.348963
NSNENNENDDS+80DDENTGVQR	YER059W:[312]	PCL6	445000	307000	1.44951	0.535567
YGGVYVGTLS+80KPEVK	YLR044C:[268]	PDC1	590000	524000	1.12595	0.171148
SDAQSIFS+80S+80GVEGVNPIFSDPEAPGYDPK	YOR153W:[73, 74]	PDR5	903000	697000	1.29555	0.373567
MLQES+80S+80EEES+80DTYGEIGLSK	YOR153W:[849, 850, 854]	PDR5	3640000	3740000	0.973262	-0.0390998
MLQES+80S+80EEESDTYGEIGLSK	YOR153W:[849, 850]	PDR5	939000	1090000	0.861468	-0.215131
IDQPIS+80IDETELAK	YLR148W:[907]	PEP3	9020000	9150000	0.985792	-0.0206443
EQTIDS+80NAS+80IPEWQK	YGL153W:[310, 313]	PEX14	3350000	3480000	0.962644	-0.0549262
EQTIDSNAS+80IPEWQK	YGL153W:[313]	PEX14	3150000	4070000	0.773956	-0.369677
ISS+80TDEEVLK	YLR324W:[484]	PEX30	725000	1070000	0.67757	-0.561558
DAFLEATS+80EDEIISR	YGR240C:[179]	PFK1	6140000	6920000	0.887283	-0.172533
INNDENS+80S+80GNEEDEDGNRQEVLDFQDAER	YNR013C:[311, 312]	PHO91	36500000	49800000	0.732932	-0.448249
INNDENSS+80GNEEDEDGNRQEVLDFQDAER	YNR013C:[312]	PHO91	180000	264000	0.681818	-0.552541
KNS+80AEENVR	YGL023C:[124]	PIB2	1760000	2620000	0.671756	-0.573991
EQS+80DGEESAVASR	YML061C:[584]	PIF1	1170000	1150000	1.01739	0.0248747
KESS+80FDELQNNSISQER	YML061C:[170]	PIF1	348000	585000	0.594872	-0.749349
DVEYDNES+80DVEDNAMLMHDR	YLR273C:[130]	PIG1	614000	457000	1.34354	0.426044
LSDDDS+80DIENDNDSDDAINR	YIL045W:[296]	PIG2	874000	1130000	0.773451	-0.370618
VLTTS+80QQEEFR	YBL105C:[1134]	PKC1	2220000	1310000	1.69466	0.760993
HNS+80FSESINSAK	YOL100W:[1009]	PKH2	2470000	3150000	0.784127	-0.350841
EELS+80S+80ADER	YAL023C:[38, 39]	PMT2	9340000	9470000	0.986272	-0.0199419
SEELSS+80ADER	YAL023C:[39]	PMT2	4640000	5500000	0.843636	-0.245307
FQYS+80DDEPAEK	YMR129W:[45]	POM152	4990000	5950000	0.838655	-0.25385
VDQVNTFLES+80SPERR	YGL205W:[40]	POX1	4770000	3360000	1.41964	0.505528
LAS+80YMEHDIK	YGL205W:[88]	POX1	870000	792000	1.09848	0.135515
DDDEEPS+80DSEDKEHGK	YEL060C:[58]	PRB1	918000	938000	0.978678	-0.0310938
IVS+80GLELSDTK	YDL043C:[184]	PRP11	714000	912000	0.782895	-0.35311
YDMNGTS+80PAEEK	YDR473C:[190]	PRP3	1250000	1350000	0.925926	-0.111031
ELIS+80QEELLLR	YKL012W:[34]	PRP40	103000	102000	1.0098	0.0140752
SEFFDEVQS+80ENDGQSS+80DVEEVDAK	YBR237W:[512, 519]	PRP5	2820000	2500000	1.128	0.173767
GGTYDAVDS+80EDEEEIPVLYR	YKL181W:[295]	PRS1	21900000	19300000	1.13472	0.18233
LEDIPVDDIDFS+80DLEEQYK	YOR361C:[61]	PRT1	1120000	669000	1.67414	0.743421
GLS+80PLEEEK	YAL017W:[1035]	PSK1	1690000	2790000	0.605735	-0.723242
SAETISNS+80DDEVDLNQVNEK	YOL045W:[717]	PSK2	825000	631000	1.30745	0.386754
TNSAATFS+80STER	YLL010C:[66]	PSR1	1140000	1660000	0.686747	-0.542149
SPS+80ALELQVHEIQGK	YDR032C:[177]	PST2	3410000	3560000	0.957865	-0.0621055
ISIDS+80S+80DEESELSK	YDR496C:[34, 35]	PUF6	40600000	45100000	0.900222	-0.151648
ISIDSS+80DEESELSK	YDR496C:[35]	PUF6	4910000	5970000	0.822446	-0.282008
ISIDS+80SDEESELSK	YDR496C:[34]	PUF6	4860000	5940000	0.818182	-0.289507
FGEGAS+80GEER	YGR253C:[128]	PUP2	1920000	1600000	1.2	0.263034
ATLEEAEGES+80GVEDDAATGSSNK	YLR196W:[52]	PWP1	66300000	81600000	0.8125	-0.29956
MTEAGSLDLIDDAGENS+80DLEDR	YCR057C:[651]	PWP2	11600000	13300000	0.87218	-0.197301
DNKLPLSNENDSS+80DEEENEKELP	YCR057C:[913]	PWP2	18200000	23600000	0.771186	-0.374848
DNKLPLSNENDS+80S+80DEEENEKELP	YCR057C:[912, 913]	PWP2	51600000	70800000	0.728814	-0.456378
NAVQNESVSS+80PIELNFDAVK	YPR191W:[334]	QCR2	2670000	2160000	1.23611	0.305808
GNSENVNDS+80QDEEYRDDATLVK	YBR114W:[49]	RAD16	5500000	6500000	0.846154	-0.241008
SPDDDDKDFIIDLTGS+80DKER	YBR114W:[78]	RAD16	3350000	4080000	0.821078	-0.284408
VVEDEEIDEIGTGS+80GTETER	YJR052W:[85]	RAD7	3240000	4010000	0.80798	-0.307608
LVPADS+80DEEEYETSHISDTPVSLSSANDR	YJR052W:[107]	RAD7	3630000	4780000	0.759414	-0.397041
IDAVS+80LEEVDK	YGR173W:[256]	RBG2	710000	739000	0.960758	-0.0577553
SAITS+80AQELLDSK	YOR265W:[98]	RBL2	1200000	613000	1.95759	0.969075
DLAS+80QIENQLDK	YJR021C:[117]	REC107	731000	957000	0.763845	-0.388648
KEAS+80PSEGLTIR	YMR133W:[377]	REC114	20100000	18300000	1.09836	0.135352
DYELGLEAQAS+80EEENDLQQK	YPR007C:[314]	REC8	3550000	3580000	0.99162	-0.0121406
ADEQKEDEEEES+80LDELSTPMVYPIK	YLR263W:[389]	RED1	2840000	2140000	1.3271	0.40828
GYGS+80DDENSKR	YDR028C:[254]	REG1	2750000	3130000	0.878594	-0.186731
DSEGNAQS+80EEEHDLER	YDR028C:[242]	REG1	2210000	2580000	0.856589	-0.223325
LLPDTTLNYGS+80DEES+80DNGEFNGYGNAVSHNVNTSR	YDR028C:[610, 614]	REG1	1970000	3020000	0.652318	-0.616353
QVGSSKPEVIDLDTES+80DQESTNK	YOR217W:[40]	RFC1	11300000	14900000	0.758389	-0.39899
IAS+80SDELMER	YNL163C:[430]	RIA1	2910000	3880000	0.75	-0.415037
SVNS+80ENES+80VNGGDENSELPSEIPESSGR	YHL024W:[540, 544]	RIM4	6130000	4210000	1.45606	0.542067
S+80VNS+80ENESVNGGDENSELPSEIPESSGR	YHL024W:[537, 540]	RIM4	35300000	29900000	1.1806	0.239523
SVNS+80ENESVNGGDENSELPSEIPESSGR	YHL024W:[540]	RIM4	6160000	6300000	0.977778	-0.0324215
NGDVIEEEC+57GHVHGS+80DSEEK	YHL024W:[320]	RIM4	36900000	41900000	0.880668	-0.183329
AQTLNS+80NPEILLR	YNL002C:[14]	RLP7	457000	658000	0.694529	-0.525893
ISS+80LSENTLK	YHL023C:[475]	RMD11	4460000	5860000	0.761092	-0.393857
SLSS+80TGEHNQELR	YHL023C:[315]	RMD11	2930000	4370000	0.670481	-0.576733
AAADALS+80DLEIKDS+80KSNLNK	YJL026W:[15, 22]	RNR2	1310000	1570000	0.834395	-0.261198
AAADALS+80DLEIK	YJL026W:[15]	RNR2	29400000	38600000	0.761658	-0.392785
VIFDGKPLNS+80EDEISNSGYLGNK	YPR010C:[81]	RPA135	2990000	4030000	0.741935	-0.430634
DYVSDSDS+80DDEVISNEFSIPDGFKK	YJL148W:[14]	RPA34	2750000	4350000	0.632184	-0.661584
S+80QAESLPIVSNK	YOR340C:[265]	RPA43	1110000	1300000	0.853846	-0.227952
RSVS+80EIEIESVQDQPSVA	YNL248C:[8]	RPA49	364000	364000	1	0
TTPIS+80PDEEELGQR	YOR151C:[919]	RPB2	1390000	1160000	1.19828	0.26096
TC+57S+80YVEEAGSPLVYR	YGL070C:[33]	RPB9	741000	829000	0.893848	-0.161899
ISS+80FQEQPLNK	YER169W:[459]	RPH1	677000	761000	0.889619	-0.168741
KVS+80SAEYYAK	YIL133C:[163]	RPL16A	1510000	1760000	0.857955	-0.221027
RLPTES+80VPEPK	YMR242C:[24]|YOR312C:[20]	RPL20A|RPL20B	994000	918000	1.08279	0.114752
TVDVSS+80PTENGVFDPASYAK	YLR061W:[21]	RPL22A	928000	702000	1.32194	0.402654
MIGVLNNSSES+80DEEES+80NDEK	YLR421C:[135, 140]	RPN13	19500000	19100000	1.02094	0.0299015
MIGVLNNSSESDEEES+80NDEKQK	YLR421C:[140]	RPN13	10500000	10600000	0.990566	-0.0136749
MIGVLNNSSES+80DEEESNDEKQK	YLR421C:[135]	RPN13	10500000	10700000	0.981308	-0.0272215
DVEHFS+80DEETYEEKPQFK	YPR187W:[24]	RPO26	1380000	1530000	0.901961	-0.148863
S+80VDELITEGNEK	YOL039W:[49]	RPP2A	1590000	1250000	1.272	0.347099
VSSVLS+80ALEGK	YOL039W:[43]	RPP2A	28500	41200	0.691748	-0.531682
SES+80VIEQIVK	YDR064W:[32]	RPS13	378000	365000	1.03562	0.0504898
APS+80TFENR	YLR441C:[36]|YML063W:[36]	RPS1A|RPS1B	4110000	2770000	1.48375	0.569252
ALHGEGS+80GEEK	YLR441C:[236]|YML063W:[236]	RPS1A|RPS1B	1950000	1830000	1.06557	0.0916305
ELAEEGYS+80GVEVR	YNL178W:[35]	RPS3	860000	779000	1.10398	0.142713
LS+80IAEER	YHR203C:[247]|YJR145C:[247]	RPS4B|RPS4A	152000	139000	1.09353	0.128986
ILSQAPS+80ELELQVAK	YNL096C:[14]	RPS7B	1550000	1490000	1.04027	0.0569559
IAGVVYHPS+80NNELVR	YBL072C:[86]|YER102W:[86]	RPS8A|RPS8B	9930000	7550000	1.31523	0.395317
IES+80SVESQFSAGR	YBL072C:[154]|YER102W:[154]	RPS8A|RPS8B	1570000	1620000	0.969136	-0.0452293
NSTTIIDLES+80GDEGNR	YHR031C:[64]	RRM3	497000	468000	1.06197	0.0867373
FDEAVYGSDEENDNGS+80DQEENVAGGK	YPL012W:[1067]	RRP12	1530000	1370000	1.11679	0.159356
FMSAFDEAVYGS+80DEENDNGS+80DQEENVAGGK	YPL012W:[1059, 1067]	RRP12	10000000	17800000	0.561798	-0.831877
SSS+80GIELK	YMR229C:[524]	RRP5	639000	502000	1.27291	0.348129
SKVEDAEYESS+80DDEDEKLDK	YMR229C:[188]	RRP5	5820000	6700000	0.868657	-0.203142
SKVEDAEYES+80S+80DDEDEKLDK	YMR229C:[187, 188]	RRP5	7360000	8810000	0.835414	-0.259436
STTS+80DIEK	YKR008W:[406]	RSC4	26600000	30200000	0.880795	-0.183122
S+80LEELNVSK	YFR037C:[485]	RSC8	593000	679000	0.873343	-0.195379
QNS+80IPEVK	YML127W:[513]|YOR299W:[6]	RSC9|BUD7	2770000	3000000	0.923333	-0.115077
SVGNADYGS+80EEEEEANPFPLEGK	YGL244W:[71]	RTF1	7860000	7540000	1.04244	0.0599648
RLS+80SFEYGGYGEYGNGS	YOL067C:[163]	RTG1	5410000	4590000	1.17865	0.237134
SDS+80DTETEVVSR	YGL252C:[7]	RTG2	1670000	1600000	1.04375	0.0617762
SGLS+80SSEFDNMNDTSASK	YDL204W:[245]	RTN2	654000	1030000	0.634951	-0.655282
AEYPVS+80QNENIGTLK	YDL204W:[278]	RTN2	874000	1520000	0.575	-0.798366
IHPSSLSS+80PSEDGMLR	YOR077W:[151]	RTS2	1970000	2020000	0.975248	-0.0361597
TESS+80PVEALVLPQK	YDR289C:[136]	RTT103	1260000	1520000	0.828947	-0.270648
LHTDIES+80LNEFQK	YHR154W:[785]	RTT107	503000	315000	1.59683	0.675207
ASSTNSSDS+80SES+80LDELELAK	YER129W:[310, 313]	SAK1	744000	904000	0.823009	-0.28102
GGS+80TGENNR	YDR143C:[538]	SAN1	40200	69300	0.580087	-0.78566
GTSDSLDS+80IPEEYSHGDEVK	YFR040W:[58]	SAP155	944000	1360000	0.694118	-0.526748
GTSDS+80LDS+80IPEEYSHGDEVK	YFR040W:[55, 58]	SAP155	1190000	2100000	0.566667	-0.819428
QASELPSSFDVNEGDGS+80ESEETANIEAFNEK	YDL153C:[314]	SAS10	2030000	2500000	0.812	-0.300448
QASELPSSFDVNEGDGS+80ESEET+80ANIEAFNEK	YDL153C:[314, 319]	SAS10	3940000	4920000	0.800813	-0.320463
GMHDNNGADLDDKDYGS+80EDEAVSR	YDL153C:[477]	SAS10	16400000	21100000	0.777251	-0.363547
NIDLAS+80MEELQK	YDR351W:[532]	SBE2	1010000	1150000	0.878261	-0.187279
ADVTS+80LDEDLR	YOR367W:[11]	SCP1	1260000	1820000	0.692308	-0.530515
DLSSILS+80DGEEK	YJL080C:[1112]	SCP160	5120000	4570000	1.12035	0.16395
EENFEENS+80EDEDGFDLDALR	YGR245C:[278]	SDA1	6310000	5520000	1.14312	0.192972
SHTVSGWDSS+80SNEYGR	YIL084C:[167]	SDS3	274000	502000	0.545817	-0.873511
SETTLDTT+80PEAES+80VPEKR	YNL287W:[638, 643]	SEC21	959000	1010000	0.949505	-0.0747526
SETTLDTTPEAES+80VPEKR	YNL287W:[643]	SEC21	755000	846000	0.892435	-0.164181
TEFLNSLPS+80DNEEVK	YDL195W:[728]	SEC31	464000	538000	0.862454	-0.213481
NQC+57DS+80PKENQINVESLNK	YDR166C:[184]	SEC5	271000	258000	1.05039	0.0709218
S+80IAEFAYK	YFL045C:[2]	SEC53	3530000	3880000	0.909794	-0.136388
SDS+80NTEEK	YGL100W:[280]	SEH1	20900000	26600000	0.785714	-0.347923
FEFLS+80EIEDDDDWETNSYVEDIPR	YPL083C:[349]	SEN54	99300	190000	0.522632	-0.936134
ALS+80LDESTVHTGGASSK	YHR098C:[15]	SFB3	1740000	2980000	0.583893	-0.776225
DFVDDQQS+80YEEK	YJR134C:[336]	SGM1	425000	700000	0.607143	-0.719892
LGSPIPGESS+80PAEVPK	YBL058W:[322]	SHP1	2550000	3430000	0.74344	-0.427711
LGS+80PIPGESS+80PAEVPK	YBL058W:[315, 322]	SHP1	3310000	4550000	0.727473	-0.459035
SNASISS+80NPEVK	YDL225W:[64]	SHS1	1260000	1070000	1.17757	0.235813
SQES+80EDEEDIIINPVR	YLR079W:[201]	SIC1	2240000	4140000	0.541063	-0.886132
TSAGNQGIES+80ETEK	YOL004W:[1483]	SIN3	665000	887000	0.749718	-0.41558
SS+80NVEDNTSSQPR	YMR140W:[239]	SIP5	219000	315000	0.695238	-0.524421
SPAIS+80SAELFEGYDSLPER	YLR187W:[470]	SKG3	210000	153000	1.37255	0.456858
ITDS+80NLENMEDVEAK	YLR187W:[580]	SKG3	1420000	1980000	0.717172	-0.47961
S+80ANEFST+80TPEDK	YLR187W:[592, 598]	SKG3	558000	783000	0.712644	-0.488747
SAELFEGYDS+80LPER	YLR187W:[480]	SKG3	703000	1290000	0.544961	-0.875774
SSDITANDS+80SDEK	YMR216C:[342]	SKY1	383000	730000	0.524658	-0.930552
YLTEGGS+80ILEEK	YFL008W:[401]	SMC1	266000	235000	1.13191	0.178765
FQGDVEQIAAQS+80PVELSR	YFL008W:[161]	SMC1	818000	800000	1.0225	0.0321008
ESS+80YTEVTK	YLR086W:[278]	SMC4	1030000	1020000	1.0098	0.0140752
NVPTTLS+80TLEFGDSIR	YKL079W:[353]	SMY1	64700	70500	0.91773	-0.123858
LFGS+80FDEQFK	YBR172C:[12]	SMY2	106000	193000	0.549223	-0.864537
LEGSENSEPPALESSPVTGDNS+80PSEDFMDIPKPR	YOR290C:[1478]	SNF2	4730000	5360000	0.882463	-0.180393
QFEVS+80DDEKNDK	YOR290C:[1375]	SNF2	4670000	5610000	0.832442	-0.264578
LEGSENSEPPALESS+80PVTGDNS+80PSEDFMDIPKPR	YOR290C:[1471, 1478]	SNF2	2220000	3720000	0.596774	-0.744743
DSQLGS+80REEELKK	YDR356W:[406]	SPC110	415000	398000	1.04271	0.0603429
FDDS+80FPEIK	YDR356W:[80]	SPC110	756000	774000	0.976744	-0.0339473
NVDISNMS+80QGEFLR	YMR107W:[93]	SPG4	465000	290000	1.60345	0.681178
SSIGSQDSS+80DVEDVK	YMR107W:[67]	SPG4	11300000	16200000	0.697531	-0.519671
HLSS+80STEST+80R	YKR031C:[1438, 1443]	SPO14	1310000	1440000	0.909722	-0.136502
DAS+80SVELTEVPSKPK	YDR464W:[563]	SPP41	15700000	12900000	1.21705	0.283393
KMS+80FEELMK	YER161C:[126]	SPT2	259000	343000	0.755102	-0.405256
LEDFFS+80EDEEEEESGLR	YGR116W:[155]	SPT6	3040000	4630000	0.656587	-0.606941
HLNLLSS+80DSEIEQDYQK	YML034W:[204]	SRC1	338000	531000	0.636535	-0.651689
SSDIDNDILHVGAPTDLGGNS+80NDEAETR	YLR082C:[139]	SRL2	777000	751000	1.03462	0.0491017
DMDADDSS+80DDEDGDLNELESTPAK	YGL097W:[136]	SRM1	2350000	2480000	0.947581	-0.0776794
EQLKDMDADDS+80S+80DDEDGDLNELESTPAK	YGL097W:[135, 136]	SRM1	370000000	421000000	0.87886	-0.186295
ARES+80DNEDAK	YKR092C:[133]	SRP40	319000000	339000000	0.941003	-0.0877288
MVS+80EAEK	YBL075C:[518]	SSA3	1040000	1100000	0.945455	-0.08092
ALQIEDPS+80ADELR	YDL229W:[591]|YNL209W:[591]	SSB1|SSB2	234000000	268000000	0.873134	-0.195724
SSNITISNAVGRLS+80SEEIEK	YDL229W:[515]|YNL209W:[515]	SSB1|SSB2	9050000	12800000	0.707031	-0.500154
APVVIS+80ESEEDEDR	YLR005W:[7]	SSL1	2280000	2360000	0.966102	-0.049753
TQVKPES+80ASEESK	YHR184W:[543]	SSP1	647000	1040000	0.622115	-0.684746
TTVSPYNSIES+80VEESNSALDFTR	YPL092W:[444]	SSU1	424000	249000	1.70281	0.767919
SSLFSES+80GTEK	YPL092W:[429]	SSU1	4450000	2870000	1.55052	0.632755
TTVSPYNSIES+80VEES+80NSALDFTR	YPL092W:[444, 448]	SSU1	1380000	893000	1.54535	0.627936
EENAEEDDES+80EWS+80DDEPEVVR	YHR064C:[477, 480]	SSZ1	10400000	10300000	1.00971	0.0139392
EENAEEDDESEWS+80DDEPEVVR	YHR064C:[480]	SSZ1	43100000	48100000	0.89605	-0.158349
SVES+80GEEEDHDFFGEDSDIVSLPTK	YLR362W:[387]	STE11	4740000	5770000	0.82149	-0.283684
STANTPGPS+80PNEALK	YCL032W:[248]	STE50	2050000	1200000	1.70833	0.77259
NQS+80VEDLS+80FLEQGYQHR	YMR054W:[223, 228]	STV1	1430000	1680000	0.85119	-0.232446
LLS+80DDEYEDDNNNDSTNNDKDK	YMR039C:[119]	SUB1	47200000	45800000	1.03057	0.0434393
ELDNRS+80DS+80EDDEDES+80DDE	YJR007W:[292, 294, 301]	SUI2	348000	285000	1.22105	0.288125
LNKEDAKPGS+80DVEK	YAL011W:[523]	SWC3	4610000	4700000	0.980851	-0.027894
KVDS+80GEER	YJL176C:[263]	SWI3	9990000	15500000	0.644516	-0.633712
QDYQSDS+80VPEDEPDFYFDDEEVDKR	YML015C:[238]	TAF11	3250000	5030000	0.646123	-0.630119
IPGYS+80ADEIR	YDR145W:[494]	TAF12	73400000	54200000	1.35424	0.437487
SKDAQDNDEEEEEGES+80DEEEEEGEEERR	YCR042C:[318]	TAF2	740000	1070000	0.691589	-0.532014
FEDEELES+80LGEVEGPNQK	YPL011C:[280]	TAF3	3230000	3850000	0.838961	-0.253324
VLS+80DSENGNGK	YBR198C:[299]	TAF5	1250000	1500000	0.833333	-0.263034
NSVGS+80VSEVGPDSTQEETPR	YMR236W:[16]	TAF9	1310000	2140000	0.61215	-0.708044
GSPSFEYDSNS+80ADEDSVSDSK	YAL001C:[277]	TFC3	6600000	4440000	1.48649	0.571906
TAGLLS+80PTEENETTNAGQSK	YOR110W:[365]	TFC7	10200000	13500000	0.755556	-0.40439
DEEAPS+80ENEEDELFGEK	YGR186W:[515]	TFG1	7630000	8750000	0.872	-0.1976
LAS+80FYER	YDL185W:[845]	TFP1	423000	319000	1.32602	0.407101
AYTLGEGYTTGHEYRPEGS+80DDEIPELVK	YLR237W:[560]	THI7	6400000	4110000	1.55718	0.638934
DVQKPSDGPSATAS+80ENEQAAASTAAPALSPEEIK	YER063W:[106]	THO1	1850000	3560000	0.519663	-0.944352
TVNKS+80DDETINSVITTEENTVK	YGL049C:[351]	TIF4632	24900000	40600000	0.6133	-0.705334
LAESS+80IGEAR	YJR014W:[63]	TMA22	3230000	5260000	0.614068	-0.703529
IEDHDEVEDEVDES+80DKEEIPDMFK	YDR457W:[1890]	TOM1	3700000	4330000	0.854503	-0.226842
NNDVVDDEDDS+80DS+80DFEDEFDENETLLDR	YNL131W:[44, 46]	TOM22	8100000	5720000	1.41608	0.501907
NNDVVDDEDDSDS+80DFEDEFDENETLLDR	YNL131W:[46]	TOM22	10300000	7280000	1.41484	0.500634
STAPSNPPIYPVSS+80NGEPDFSNK	YNL121C:[78]	TOM70	37100000	36100000	1.0277	0.0394203
DES+80VLEFVK	YER049W:[607]	TPA1	109000	105000	1.0381	0.0539388
ETTATES+80GNESK	YJL164C:[37]	TPK1	1490000	2040000	0.730392	-0.453257
ILTGS+80VNEPDR	YLL028W:[91]	TPO1	699000	697000	1.00287	0.0041338
TTTMNS+80AAESEVNITR	YLL028W:[72]	TPO1	1380000	1490000	0.926174	-0.110644
QIDGASSPS+80SNEDALESDNNEK	YPR156C:[124]	TPO3	3100000	2660000	1.16541	0.220842
APIPS+80DAEETVFELEDSNVEHTLNSGTTVK	YKL174C:[537]	TPO5	93000	159000	0.584906	-0.773724
ETSSQHNESDPDDLTTAPDEEYVS+80DLEMDDAK	YML100W:[303]	TSL1	2350000	1540000	1.52597	0.60973
S+80SQELFSR	YML100W:[336]	TSL1	2240000	3790000	0.591029	-0.758699
EKPIVS+80DSEQSDTK	YOR295W:[218]	UAF30	1360000	1690000	0.804734	-0.313417
IIEHS+80DVENENVK	YDL122W:[618]	UBP1	965000	1210000	0.797521	-0.326406
INVEDQLETSS+80DEEDVIPAPPINYAR	YDL122W:[654]	UBP1	399000	526000	0.758555	-0.398674
FEQEFEDS+80EEEKEYDDAEGNYASHYNHTK	YDL122W:[555]	UBP1	9200000	13500000	0.681481	-0.553254
NESNDAEVS+80ENEDTTGLTSPTR	YOR124C:[907]	UBP2	901000	853000	1.05627	0.0789814
SIS+80FVEDSK	YDL169C:[186]	UGX2	5660000	5160000	1.0969	0.133431
NFDGSEVEASGNS+80DVESR	YPL020C:[127]	ULP1	1320000	2250000	0.586667	-0.769387
RLS+80APEQQQQLEVPPLKK	YDR207C:[645]	UME6	4170000	3040000	1.37171	0.455976
IVDPYGGS+80DDEQGDNVFMFK	YML093W:[738]	UTP14	916000	1130000	0.810619	-0.302903
ELAAVS+80SDEDNEDHDIAR	YML093W:[423]	UTP14	1300000	1710000	0.760234	-0.395485
LFES+80DEEETNGENIQINK	YML093W:[562]	UTP14	3360000	4650000	0.722581	-0.468769
MLDRNS+80DDEEDGRVQTL	YML093W:[488]	UTP14	1160000	1750000	0.662857	-0.59323
DVNPWLANES+80DEEHTVKK	YML093W:[668]	UTP14	1390000	2190000	0.634703	-0.655846
SSC+57GILS+80ATEFK	YGR090W:[1116]	UTP22	499000	642000	0.777259	-0.363533
NVISNPLQDQAS+80PVEK	YHR196W:[547]	UTP9	426000	470000	0.906383	-0.141807
LLGVATSDNSS+80TTEVQGR	YGL212W:[233]	VAM7	1540000	2020000	0.762376	-0.391425
KDAS+80QEESLI	YBR127C:[511]	VMA2	47200000	39000000	1.21026	0.275313
KDAS+80QEES+80LI	YBR127C:[511, 515]	VMA2	2160000	2840000	0.760563	-0.39486
VLS+80DKELFAINKK	YBR127C:[4]	VMA2	1360000	2130000	0.638498	-0.647247
SVFS+80LQEDDELTPSQINK	YKL119C:[115]	VPH2	797000	1160000	0.687069	-0.541473
ELS+80SQELSGGAR	YKR001C:[391]	VPS1	3750000	3180000	1.17925	0.237864
ASQSS+80DSES+80IEVPTAILK	YLL040C:[1727, 1731]	VPS13	5800000	4990000	1.16232	0.217013
SRAS+80QSS+80DSES+80IEVPTAILK	YLL040C:[1724, 1727, 1731]	VPS13	4470000	3970000	1.12594	0.171136
ASQSS+80DSESIEVPTAILK	YLL040C:[1727]	VPS13	1710000	1580000	1.08228	0.114072
SAEDNVINTDITS+80LNEK	YDR495C:[107]	VPS3	2580000	2920000	0.883562	-0.178597
KDTEDTLIS+80TEELGVVEGK	YDR200C:[565]	VPS64	111000	93300	1.18971	0.250611
DLPLS+80DEEPSSK	YNL246W:[253]	VPS75	1010000	935000	1.08021	0.111317
EIGGES+80EAEDSDK	YLR181C:[67]	VTA1	1300000	1620000	0.802469	-0.317482
ITSQGDLEADGSS+80DEETEQEPHSK	YFL004W:[616]	VTC2	3310000	1900000	1.74211	0.800832
ITSQGDLEADGS+80S+80DEETEQEPHSKR	YFL004W:[615, 616]	VTC2	4820000	6500000	0.741538	-0.431407
SSVDS+80WSER	YPL019C:[43]	VTC3	940000	813000	1.15621	0.209405
AANMS+80DDESSLIK	YML007W:[528]	YAP1	7010000	9020000	0.777162	-0.363713
AANMS+80DDESS+80LIK	YML007W:[528, 533]	YAP1	778000	1300000	0.598462	-0.74067
S+80LEEIVGR	YDR259C:[370]	YAP6	1020000	1090000	0.93578	-0.095759
GEVENFDLNKPYTASDLEDPDYS+80SDEDDNDEPTQK	YER024W:[211]	YAT2	13100000	7000000	1.87143	0.90414
GEVENFDLNKPYTAS+80DLED	YER024W:[203]	YAT2	6510000	6090000	1.06897	0.0962153
GAS+80AGEGLGNAFLSHIR	YBR025C:[101]	YBR025C	268000	407000	0.658477	-0.602796
GSNS+80MEEGLSTR	YBR074W:[608]	YBR074W	10800000	12300000	0.878049	-0.187627
AEGEQALES+80DKELPNGAGSIYEGAPR	YBR255W:[481]	YBR255W	2300000	3620000	0.635359	-0.654356
NFS+80SEELSQK	YDR135C:[251]	YCF1	14400000	15000000	0.96	-0.0588937
NYEQENDAYS+80DDENDTFC+57SK	YER123W:[502]	YCK3	5770000	6050000	0.953719	-0.0683638
TAS+80PLELR	YCR004C:[179]	YCP4	2980000	3930000	0.75827	-0.399217
QTISS+80GDESK	YCR016W:[21]	YCR016W	1990000	2130000	0.934272	-0.098085
TTTLGPNGNSNTS+80NEELPTSDVNDINK	YDL233W:[435]	YDL233W	381000	524000	0.727099	-0.459776
LIEVSSGLEDDS+80DVEELR	YDR063W:[137]	YDR063W	1570000	1340000	1.17164	0.228532
TPS+80NDELVYDELNNQINEVQDR	YDR186C:[412]	YDR186C	225000	392000	0.57398	-0.800929
GQTNEANSDS+80DNEQGVFLDGQK	YDR444W:[507]	YDR444W	2810000	2580000	1.08915	0.123199
ATSADLTS+80ELETVEELHKK	YDR458C:[158]	YDR458C	124000	155000	0.8	-0.321928
EEAS+80DDELNAFKDDENDVMSVK	YDR475C:[552]	YDR475C	1100000	1410000	0.780142	-0.358192
KELGDAY+80VS+80SDEEF	YLR249W:[1037, 1039]	YEF3	876000	646000	1.35604	0.439397
KELGDAY+80VSS+80DEEF	YLR249W:[1037, 1040]	YEF3	1830000	1560000	1.17308	0.230298
KKELGDAYVSS+80DEEF	YLR249W:[1040]	YEF3	24000000	22700000	1.05727	0.0803421
KELGDAYVS+80S+80DEEF	YLR249W:[1039, 1040]	YEF3	44600000	42300000	1.05437	0.076386
KELGDAYVS+80SDEEF	YLR249W:[1039]	YEF3	3640000	3480000	1.04598	0.0648511
FNNS+80SNEIANHEPVFEK	YLL012W:[141]	YEH1	1310000	1280000	1.02344	0.033423
NNTS+80STEITR	YGR071C:[156]	YGR071C	2630000	2070000	1.27053	0.345432
SSNS+80GGESGR	YGR071C:[665]	YGR071C	452000	478000	0.945607	-0.0806878
NTSVLPKDDS+80LYEYHT+80EEDVMYA	YGR130C:[803, 809]	YGR130C	640000	575000	1.11304	0.15451
NTSVLPKDDS+80LYEYHTEEDVMY+80A	YGR130C:[803, 815]	YGR130C	640000	575000	1.11304	0.15451
KVNPPS+80GEEK	YGR130C:[308]	YGR130C	1040000	956000	1.08787	0.121501
NTSVLPKDDS+80LYEYHTE	YGR130C:[803]	YGR130C	2150000	2250000	0.955556	-0.0655883
MDLFYPQRES+80FSEGR	YGR250C:[501]	YGR250C	659000	749000	0.87984	-0.184687
LPS+80YEEAAGT+80PK	YHR097C:[69, 76]	YHR097C	928000	556000	1.66906	0.73904
DIDS+80EDEQDPFESHFNQVPEK	YIL091C:[155]	YIL091C	3820000	4460000	0.856502	-0.223471
AISEESLS+80PSEAIANR	YIR003W:[625]	YIR003W	1750000	2410000	0.726141	-0.461678
SNNEVTEHS+80DSEDLTEK	YIR003W:[183]	YIR003W	12900000	18500000	0.697297	-0.520154
IFQNPTDEESTTS+80LNEK	YIR003W:[284]	YIR003W	595000	883000	0.673839	-0.569524
HPESS+80LEELQK	YIR003W:[257]	YIR003W	2770000	4690000	0.590618	-0.759702
TLS+80DNETITSR	YJL084C:[155]	YJL084C	20200000	24600000	0.821138	-0.284303
TLS+80DNETITS+80R	YJL084C:[155, 162]	YJL084C	1060000	1300000	0.815385	-0.294447
KQKES+80EDEDEDDEIIDPSEWVK	YJL123C:[436]	YJL123C	1260000	1670000	0.754491	-0.406424
IISDDENS+80FIEPSVLDR	YKL105C:[280]	YKL105C	178000	114000	1.5614	0.642843
IIS+80DDENSFIEPSVLDR	YKL105C:[275]	YKL105C	1520000	1520000	1	0
TSTLS+80YDETPNSNEGDR	YKL121W:[10]	YKL121W	2520000	1890000	1.33333	0.415037
DSS+80NSEDS+80EDEEMDGPTLLHPGK	YKR018C:[375, 380]	YKR018C	15700000	13700000	1.14599	0.196589
DSSNS+80EDS+80EDEEMDGPTLLHPGK	YKR018C:[377, 380]	YKR018C	14300000	13300000	1.07519	0.104589
DSSNSEDS+80EDEEMDGPTLLHPGK	YKR018C:[380]	YKR018C	76700000	75200000	1.01995	0.0284939
SYTS+80VAELNR	YLR257W:[69]	YLR257W	1200000	1450000	0.827586	-0.273018
SSS+80LTETTER	YLR363W-A:[51]	YLR363W-A	2510000	3260000	0.769939	-0.377185
ALSYDDDS+80VDER	YLR419W:[816]	YLR419W	11100000	11600000	0.956897	-0.0635651
SLGVSPDSLEHTFSGFSQGSSIEDDQDAIS+80NQEK	YMR031C:[838]	YMR031C	1710000	2110000	0.810427	-0.303247
SLGVSPDSLEHTFSGFSQGSS+80IEDDQDAIS+80NQEKK	YMR031C:[829, 838]	YMR031C	4970000	6220000	0.799035	-0.323669
SLGVSPDSLEHTFSGFSQGS+80SIEDDQDAIS+80NQEKK	YMR031C:[828, 838]	YMR031C	6560000	11400000	0.575439	-0.797266
FADS+80DSEDESQFFNQGPSK	YMR086W:[816]	YMR086W	836000	783000	1.06769	0.0944906
FADS+80DS+80EDESQFFNQGPSK	YMR086W:[816, 818]	YMR086W	6340000	6180000	1.02589	0.036876
FADSDS+80EDES+80QFFNQGPSK	YMR086W:[818, 822]	YMR086W	1400000	1400000	1	0
FADSDS+80EDESQFFNQGPSK	YMR086W:[818]	YMR086W	5530000	6280000	0.880573	-0.183485
EKPLNS+80DQEDVFIS	YMR086W:[352]	YMR086W	6680000	7990000	0.836045	-0.258347
SNS+80PS+80PPEK	YMR086W:[656, 658]	YMR086W	1160000	1930000	0.601036	-0.734476
IKPEPGLS+80DFENGEYDGNES+80DENATTR	YMR111C:[237, 249]	YMR111C	5910000	6940000	0.851585	-0.231778
S+80VLETYVEDK	YMR221C:[269]	YMR221C	1700000	1420000	1.19718	0.259644
GLDNDIS+80HDER	YNL176C:[617]	YNL176C	1690000	1040000	1.625	0.70044
NYAGGRDEFDEEEYS+80EGELDEIR	YOL054W:[191]	YOL054W	13600000	15800000	0.860759	-0.216318
RVVLGDS+80DDE	YOL054W:[403]	YOL054W	8780000	11200000	0.783929	-0.351206
TS+80EQELNPTDLPR	YOL087C:[1009]	YOL087C	2900000	3330000	0.870871	-0.199469
EFPEEDGAGT+80S+80GAESLVEERPQAFR	YOL138C:[928, 929]	YOL138C	250000	354000	0.706215	-0.501821
EFPEEDGAGT+80S+80GAES+80LVEERPQAFR	YOL138C:[928, 929, 933]	YOL138C	328000	468000	0.700855	-0.512813
YTASLQSSLPGS+80SDENGSVK	YOR093C:[124]	YOR093C	2060000	1990000	1.03518	0.0498759
TITVGDAVS+80ETELENK	YGR281W:[10]	YOR1	2830000	3270000	0.865443	-0.208489
EIDEQES+80S+80DDELK	YOR287C:[41, 42]	YOR287C	5460000	5860000	0.931741	-0.102
EIDEQESS+80DDELK	YOR287C:[42]	YOR287C	1610000	1840000	0.875	-0.192645
S+80ASENNR	YOR291W:[257]	YOR291W	1890000	1990000	0.949749	-0.0743822
LGNNS+80VES+80LREC+57NYTLA	YOR291W:[1117, 1120]	YOR291W	634000	845000	0.750296	-0.414469
TVS+80VEEVPAVLQLR	YFR003C:[22]	YPI1	2390000	2240000	1.06696	0.0935119
SKEDDGSS+80EDENEK	YMR104C:[21]	YPK2	380000	294000	1.29252	0.370183
KFEIDNGNES+80GEEDVK	YPL030W:[107]	YPL030W	1270000	1370000	0.927007	-0.109347
TES+80IGS+80LNENVAGAIVPR	YPL150W:[530, 533]	YPL150W	1410000	2210000	0.638009	-0.648351
DNVGNSS+80DTEDMDEIDVQDKK	YPR091C:[622]	YPR091C	4540000	6380000	0.711599	-0.490864
GSLQDRAS+80PSEETVK	YOR172W:[12]	YRM1	3770000	4160000	0.90625	-0.142019
SSDS+80DS+80S+80IKEK	YBR054W:[299, 301, 302]	YRO2	1600000	1500000	1.06667	0.0931094
MPSPASFKSS+80DS+80DSS+80IKEK	YBR054W:[297, 299, 302]	YRO2	38500000	37700000	1.02122	0.0302939
SSDSDSS+80IKEK	YBR054W:[302]	YRO2	9580000	10900000	0.878899	-0.186231
SSDSDS+80S+80IKEK	YBR054W:[301, 302]	YRO2	7180000	9050000	0.79337	-0.333934
GYGDFDS+80EDEDYDYGR	YHR016C:[301]	YSC84	68100000	54000000	1.26111	0.334695
HQASNNES+80EEEIINLPTIGPPVHDPTEPDFQK	YDR326C:[1032]	YSP2	6760000	5020000	1.34661	0.429336
SFEEYSDDS+80DDEFSPAT+80PPENVLEGPYK	YBR148W:[215, 223]	YSW1	2400000	1570000	1.52866	0.61227
SFEEYSDDS+80DDEFSPATPPENVLEGPYK	YBR148W:[215]	YSW1	1580000	1130000	1.39823	0.483602
LDPS+80GSELVSNSGMFK	YIR026C:[196]	YVH1	1920000	2030000	0.945813	-0.0803734
FSIIAGGSPS+80S+80SQEAFDSHGNTEHGR	YMR243C:[395, 396]	ZRC1	8970000	11600000	0.773276	-0.370945
RKS+80EGEC+57C+57DLNK	YKL175W:[188]	ZRT3	3070000	4440000	0.691441	-0.532321

## Sheet: Class 2 SXXD
Peptide	ORF:[Site]	Gene	L Area	H Area	L/H Ratio	Log2
AVS+80VSDLSYVANSQSSPLR	YNR016C:[1157]	ACC1	177000000	150000000	1.18	0.238787
GC+57C+57TS+80PEDGLQK	YNR016C:[234]	ACC1	1220000	1110000	1.0991	0.136321
SLLDS+80PHDTSPVK	YLR131C:[709]	ACE2	948000	988000	0.959514	-0.059624
S+80TDDVSEK	YPL267W:[188]	ACM1	3620000	4620000	0.78355	-0.351903
LLTPVPS+80DIDISR	YGR204W:[322]	ADE3	2770000	2040000	1.35784	0.441317
[truncated: 450 more rows]

## Sheet: Class 2 SXXXL
Peptide	ORF:[Site]	Gene	L Area	H Area	L/H Ratio	Log2
[truncated: 528 more rows]

[truncated: 5 more sheets: Class 3 SP TP, Class 3 RXXS, Class 3 EXS, Class 3 DXS, Class 3 SA]
