# Supplementary material for: Identification of Putative Mek1 Substrates during Meiosis in Saccharomyces cerevisiae Using Quantitative Phosphoproteomics
Source: PLoS One. 2016 May 23;11(5):e0155931. doi: 10.1371/journal.pone.0155931 (PMC4877051; doi:10.1371/journal.pone.0155931)
Supplement: S2 Table — The number of viable spores in each tetrad are presented for each patch dissected as well as the average spore viability and standard deviation (SD) between the patches. Sporulation was assayed by light microscopy. Two hundred cells were counted for each patch. (XLSX) [file pone.0155931.s002.xlsx]

## Sheet: Sheet1
strain	plasmid	Genotype	Patch	4+	3+	2+	1+	0+	Total	S.V.	Average	SD	Sporulation	Average	SD
NH2341	pRS424	rad17∆	4	1	0	4	2	19	26	13.4615			74.5
			5	2	1	0	8	15	26	18.2692			79
			6	1	0	2	5	18	26	12.5			73
			7	1	0	6	2	17	26	17.3077			76
			7	1	0	6	2	17	26	17.3077	15.7692	2.59793	77.5	76	2.37171
total			total	6	1	18	19	86	130
NH2341	pMR1	RAD17	1	23	0	3	0	0	26	94.2308			96.5
			2	21	5	0	0	0	26	95.1923			96
			3	21	2	2	1	0	26	91.3462			95
			4	22	4	0	0	0	26	96.1538			95
			5	23	3	0	0	0	26	97.1154	94.8077	2.21363	96	95.7	0.67082
			total	110	14	5	1	0	130
NH2341	pMR1-T350A	rad17-T350A	1	21	3	2	0	0	26	93.2692			89.5
			2	21	4	1	0	0	26	94.2308			92.5
			3	23	2	1	0	0	26	96.1538			96
			4	16	3	6	1	0	26	82.6923			63.5
			5	18	1	4	2	1	26	81.7308	89.6154	6.84653	92.5	86.8	13.2269
			total	99	13	14	3	1	130
NH2341	pMR1-T350D	rad17-T350D	1	17	4	2	3	0	26	83.6538			89
			2	23	2	1	0	0	26	96.1538			89.5
			3	18	4	2	1	1	26	85.5769			90.5
			4	24	0	2	0	0	26	96.1538			95
			5	18	4	3	0	1	26	86.5385	89.6154	6.05846	90.5	90.9	2.38223
			total	100	14	10	4	2	130
NH2373	pRS316	rad17∆ pch2∆	1	0	0	2	0	24	26	3.84615			70
			2	0	0	0	3	23	26	2.88462			72.5
			3	0	0	0	1	25	26	0.961538			51
			4	0	0	0	0	26	26	0			44
			5	0	0	0	0	26	26	0	0.961538	1.74672	53.5	58.2	12.4429
			total	0	0	2	4	124	130
NH2373	pLW102	pch2∆	1	21	2	3	0	0	26	92.3077			95.5
			2	16	3	4	1	2	26	78.8462			95.5
			3	22	2	2	0	0	26	94.2308			96
			4	25	0	1	0	0	26	98.0769			98
			5	20	3	2	1	0	26	90.3846	90.3846	7.24671	92.5	95.5	1.9685
				104	10	12	2	2	130
NJ2373	pLW103	rad17-T350A	1	17	3	2	0	4	26	77.8846			96.5
		pch2∆	2	19	2	3	0	2	26	84.6154			98
			3	23	0	1	0	2	26	90.3846			93
			4	24	1	1	0	0	26	97.1154	87.5	8.19661	92	94.875	2.83945
			total	83	6	7	0	8	104
NH2373	pLW104	rad17-T350D	1	19	1	4	1	1	26	84.6154			93.5
		pch2∆	2	20	3	2	1	0	26	90.3846			95
			3	19	3	1	2	1	26	85.5769			92
			4	19	6	1	0	0	26	92.3077			97.5
			5	24	0	2	0	0	26	96.1538	89.8077	4.78842	92	94	2.3184
				101	13	10	4	2	130
NH2374	pRS316	rad17∆ ndj1∆	1	0	1	0	0	25	26	2.88462			47
			2	0	0	1	1	24	26	2.88462			23.5
			3	2	1	0	5	18	26	15.3846			38
			4	0	0	0	0	26	26	0			49.5
			5	0	0	1	0	25	26	1.92308	4.61538	6.13428	45	40.6	10.4726
			total	2	2	2	6	118	130
NH2374	pLW102	ndj1∆	1	10	2	10	1	3	26	64.4231			69.5
			2	9	2	3	0	12	26	46.1538			79
			3	9	4	6	1	6	26	58.6538			81
			4	6	3	10	2	5	26	52.8846			84
			5	10	3	4	2	7	26	56.7308	55.7692	6.7991	74.5	77.6	5.6943
			total	44	14	33	6	33	130
NH2374	pLW103	rad17-T350A	1	6	5	6	3	6	26	51.9231			74.5
		ndj1∆	2	8	6	6	4	2	26	63.4615			81
			3	9	2	6	4	5	26	55.7692			55
			4	4	5	5	1	11	26	40.3846			51.5
			5	4	0	8	4	10	26	34.6154	49.2308	11.666	73	67	12.9663
			total	31	18	31	16	34	130
NH2374	pLW104	rad17-T350D	1	8	3	5	1	9	26	50			58.5
		ndj1∆	2	7	3	11	0	5	26	56.7308			89
			3	4	1	12	4	5	26	45.1923			83.5
			4	5	2	9	5	5	26	47.1154			72.5
			5	6	2	10	2	6	26	50	49.8077	4.37474	80	76.7	11.8036
			total	30	11	47	12	30	130
NH2375	pRS316	rad17∆ zip1∆	1	0	0	0	4	22	26	3.84615			32
			2	0	0	0	1	25	26	0.961538			71
			3	0	0	0	0	26	26	0			71
			4	0	1	0	0	25	26	2.88462			63.5
			5	0	0	1	1	24	26	2.88462	2.11538	1.57997	32	53.9	20.225
			total	0	1	1	6	122	130
NH2375	pLW102	zip1∆	1	8	2	7	2	7	26	51.9231			86.5
			2	8	4	7	1	6	26	56.7308			93.5
			3	4	2	7	4	9	26	38.4615			88.5
			4	5	4	4	4	9	26	42.3077			89
			5	4	2	9	1	10	26	39.4231	45.7692	8.11917	91.5	89.8	2.72947
			total	29	14	34	12	41	130
NH2375	pLW103	rad17-T350A	1	9	1	6	1	9	26	50			89
		zip1∆	2	7	4	6	2	7	26	51.9231			93
			3	7	6	8	1	4	26	60.5769			84.5
			4	6	3	7	3	7	26	48.0769			93.5
			5	2	2	10	2	10	26	34.6154	49.0385	9.37192	89.5	89.9	3.62974
			total	31	16	37	9	37	130
NH2375	pLW104	rad17-T350D	1	6	2	5	1	12	26	39.4231			91.5
		zip1∆	2	6	5	5	2	8	26	49.0385			88.5
			3	4	2	10	1	9	26	41.3462			95
			4	8	2	4	2	10	26	46.1538			93
			5	10	2	4	2	8	26	53.8462	45.9615	5.82505	76.5	88.9	7.32632
			total	34	13	28	8	47	130
NH2376	pRS316	rad17∆ dmc1∆	1										2
			2										2.5
			3										6
			4										7.5
			5										5	4.6	2.32916
NH2376	pLW102	dmc1∆	1										0
			2										0
			3										0
			4										0
			5										0	0	0
NH2376	pLW103	rad17-T350A	1										0
		dmc1∆	2										0
			3										0
			4										0
			5											0	0
NH2376	pLW104	rad17-T350D	1										0
		dmc1∆	2										0
			3										0
			4										0.5
			5										1	0.3	0.447214
